# Supplementary material for: The crystal structure of tetra­kis­(5-phenyl-1H-imidazole-κN3)zinc(II) dinitrate
Source: Acta Crystallogr E Crystallogr Commun. 2026 Jan 1;82(Pt 1):99–102. doi: 10.1107/S2056989025010874 (PMC12810271; doi:10.1107/S2056989025010874)
Supplement: Supplementary file 1 [file e-82-00099-sup1.cif]

##############################################################################
#                                                                            #
# This CIF contains the data in a paper accepted for publication in          #
# Acta Crystallographica Section E. It conforms to the requirements of       #
# Notes for Authors for Acta Crystallographica Section E, and has been       #
# peer reviewed under the auspices of the IUCr Commission on Journals.       #
#                                                                            #
# Full details of the Crystallographic Information File format               #
# are given in the paper "The Crystallographic Information File (CIF):       #
# a New Standard Archive File for Crystallography" by S. R. Hall, F. H.      #
# Allen and I. D. Brown [Acta Cryst. (1991), A47, 655-685].                  #
#                                                                            #
# The current version of the core CIF dictionary is obtainable from          #
# ftp://ftp.iucr.org/pub/cif_core.dic.                                       #
#                                                                            #
# Software is freely available for graphical display of the structure(s)     #
# in this CIF. For information consult the CIF software page                 #
# http://www.iucr.org/resources/cif/software.                                #
#                                                                            #
# This file may be used for bona fide research purposes within the           #
# scientific community so long as proper attribution is given to the journal # 
# article from which it was obtained.                                        #
#                                                                            #
##############################################################################
data_I
_audit_creation_method
;
Olex2 1.5
(compiled 2025.03.04 svn.red2d20d0 for OlexSys, GUI svn.r7188)
;
_journal_date_recd_electronic     2025-10-01
_journal_date_accepted     2025-12-03
_journal_name_full     'Acta Crystallographica, Section E'
_journal_year     2026
_journal_volume     82
_journal_issue      1
_journal_page_first     0
_journal_page_last     0
_journal_paper_category     GM
_journal_paper_doi     10.1107/S2056989025010874
_journal_coeditor_code     EV2022
_publ_contact_author_name     'Nomampondo Penelope Magwa'
_publ_contact_author_address
;
University of South Africa, Department of Chemistry, Private Bag X6, Florida,
Gauteng, 1710,
South Africa
;
_publ_contact_author_email     magwanp@unisa.ac.za
_publ_contact_author_fax     ?
_publ_contact_author_phone     ?
_publ_section_title
;
The crystal structure of
tetrakis(5-phenyl-1<i>H</i>-imidazole-\k<i>N</i>^3^)zinc(II) dinitrate
;
_publ_section_title_footnote     .
loop_
    _publ_author_name
    _publ_author_footnote
    _publ_author_address
    'Magwa, Nomampondo Penelope' .
;
University of South Africa, Department of Chemistry, Private Bag X6, Florida,
Gauteng, 1710,
South Africa
;
_publ_section_synopsis
;
In the title compound, the central zinc(II) ion coordinated by four
5-phenylimidazole ligands, with two nitrate anions providing charge balance.In
the crystal, the nitrate ions occupy the voids formed by the
[Zn(C~9~H~8~N~2~)~4~]^2+^ cations and function as counter-ions. The nitrate
oxygen atoms participate in weak N---H...O hydrogen-bonding interactions.
;
_chemical_name_systematic
;
Tetrakis(5-phenyl-1<i>H</i>-imidazole-\k<i>N</i>^3^)zinc(II) dinitrate
;
_chemical_name_common     ?
_chemical_formula_moiety     'C36 H32 N8 Zn 2+, 2(N O3 -)'
_chemical_formula_sum     'C36 H32 N10 O6 Zn'
_chemical_formula_iupac     '[Zn (C9 H8 N2)4] (N O3)2'
_chemical_formula_weight     766.08
_chemical_melting_point     ?
_space_group_crystal_system     monoclinic
_space_group_name_H-M_alt     'C 2/c'
_space_group_name_Hall     '-C 2yc'
loop_
    _space_group_symop_operation_xyz
    'x, y, z'
    '-x, y, -z+1/2'
    'x+1/2, y+1/2, z'
    '-x+1/2, y+1/2, -z+1/2'
    '-x, -y, -z'
    'x, -y, z-1/2'
    '-x+1/2, -y+1/2, -z'
    'x+1/2, -y+1/2, z-1/2'
_cell_length_a     20.2757(5)
_cell_length_b     8.5411(2)
_cell_length_c     20.2328(5)
_cell_angle_alpha     90
_cell_angle_beta     94.9080(10)
_cell_angle_gamma     90
_cell_volume     3491.00(15)
_cell_formula_units_Z     4
_cell_measurement_reflns_used     9886
_cell_measurement_theta_min     3.922
_cell_measurement_theta_max     28.300
_cell_measurement_temperature     100.00
_cell_special_details     ?
_exptl_crystal_description     block
_exptl_crystal_colour     colourless
_exptl_crystal_size_max     0.326
_exptl_crystal_size_mid     0.281
_exptl_crystal_size_min     0.211
_exptl_crystal_density_diffrn     1.458
_exptl_crystal_density_meas     ?
_exptl_crystal_density_method     ?
_exptl_crystal_F_000     1584
_exptl_absorpt_coefficient_mu     0.766
_exptl_absorpt_correction_type     multi-scan
_exptl_absorpt_process_details
;
(SADABS; Krause <i>et al.</i>,  2015)
;
_exptl_absorpt_correction_T_min     0.6760
_exptl_absorpt_correction_T_max     0.7457
_diffrn_ambient_temperature     100.00
_diffrn_source     ?
_diffrn_source_power     0.07
_diffrn_source_voltage     50.0
_diffrn_source_current     1.4
_diffrn_radiation_type     MoK\a
_diffrn_radiation_wavelength     0.71073
_diffrn_radiation_monochromator     graphite
_diffrn_measurement_device_type     'Bruker D8 Venture Photon CCD area detector'
_diffrn_measurement_method     '\w scans'
_diffrn_detector_area_resol_mean     ?
_diffrn_reflns_number     37634
_diffrn_reflns_av_R_equivalents     0.0386
_diffrn_reflns_av_unetI/netI     0.0214
_diffrn_reflns_theta_min     3.922
_diffrn_reflns_theta_max     28.328
_diffrn_reflns_theta_full     25.242
_diffrn_measured_fraction_theta_max     0.947
_diffrn_measured_fraction_theta_full     0.929
_diffrn_reflns_limit_h_min     -26
_diffrn_reflns_limit_h_max     26
_diffrn_reflns_limit_k_min     -11
_diffrn_reflns_limit_k_max     11
_diffrn_reflns_limit_l_min     -26
_diffrn_reflns_limit_l_max     26
_diffrn_radiation_probe     x-ray
_refine_special_details     ?
_reflns_number_total     4362
_reflns_number_gt     3778
_reflns_threshold_expression     'I > 2\s(I)'
_refine_ls_structure_factor_coef     Fsqd
_refine_ls_matrix_type     full
_refine_ls_R_factor_all     0.0351
_refine_ls_R_factor_gt     0.0320
_refine_ls_wR_factor_gt     0.0811
_refine_ls_wR_factor_ref     0.0828
_refine_ls_goodness_of_fit_ref     1.083
_refine_ls_restrained_S_all     1.083
_refine_ls_number_reflns     4131
_refine_ls_number_parameters     240
_refine_ls_number_restraints     0
_refine_ls_hydrogen_treatment     constr
_refine_ls_weighting_scheme     calc
_refine_ls_weighting_details
              'w=1/[\s^2^(Fo^2^)+(0.0364P)^2^+3.5607P] where P=(Fo^2^+2Fc^2^)/3'
_atom_sites_solution_hydrogens     geom
_atom_sites_solution_primary     iterative
_atom_sites_solution_secondary     ?
_refine_ls_shift/su_max     0.000
_refine_ls_shift/su_mean     0.000
_refine_diff_density_max     0.580
_refine_diff_density_min     -0.541
_refine_ls_extinction_method     none
_refine_ls_extinction_coef     .
loop_
    _atom_type_symbol
    _atom_type_description
    _atom_type_scat_dispersion_real
    _atom_type_scat_dispersion_imag
    _atom_type_scat_source
    'C' 'C' 0.0033 0.0016
                         'International Tables Vol C Tables 4.2.6.8 and 6.1.1.4'
    'H' 'H' 0.0000 0.0000
                         'International Tables Vol C Tables 4.2.6.8 and 6.1.1.4'
    'N' 'N' 0.0061 0.0033
                         'International Tables Vol C Tables 4.2.6.8 and 6.1.1.4'
    'O' 'O' 0.0106 0.0060
                         'International Tables Vol C Tables 4.2.6.8 and 6.1.1.4'
    'Zn' 'Zn' 0.2839 1.4301
                         'International Tables Vol C Tables 4.2.6.8 and 6.1.1.4'
_computing_data_collection
;
APEX3 (Bruker, 2016)
;
_computing_cell_refinement
;
SAINT V8.40B (Bruker, 2016)
;
_computing_data_reduction
;
SAINT V8.40B (Bruker, 2016)
;
_computing_structure_solution
;
<i>olex2.solve</i> 1.5 (Bourhis <i>et al.</i>,  2015)
;
_computing_structure_refinement
;
<i>SHELXL2018/3</i> (Sheldrick, 2015)
;
_computing_molecular_graphics
;
Olex2 1.5 (Dolomanov <i>et al.</i>,  2009)
;
_computing_publication_material
;
Olex2 1.5 (Dolomanov <i>et al.</i>,  2009)
;
loop_
    _atom_site_type_symbol
    _atom_site_label
    _atom_site_fract_x
    _atom_site_fract_y
    _atom_site_fract_z
    _atom_site_U_iso_or_equiv
    _atom_site_adp_type
    _atom_site_calc_flag
    _atom_site_occupancy
    _atom_site_disorder_assembly
    _atom_site_disorder_group
    Zn Zn1 0.500000 0.49768(2) 0.250000 0.01768(9) Uani d 1 . .
    N N1 0.53202(5) 0.63867(13) 0.32410(5) 0.0197(2) Uani d 1 . .
    N N2 0.59820(5) 0.73921(13) 0.40463(5) 0.0200(2) Uani d 1 . .
    H H2 0.631233 0.748065 0.435560 0.024 Uiso calc 1 . .
    N N3 0.42707(6) 0.36069(13) 0.27471(5) 0.0200(2) Uani d 1 . .
    N N4 0.34930(6) 0.27794(14) 0.33445(6) 0.0259(3) Uani d 1 . .
    H H4 0.319267 0.278378 0.363381 0.031 Uiso calc 1 . .
    C C1 0.58505(7) 0.61404(16) 0.36617(6) 0.0207(3) Uani d 1 . .
    H H1 0.610201 0.520057 0.368544 0.025 Uiso calc 1 . .
    C C2 0.51038(6) 0.78840(15) 0.33734(6) 0.0193(2) Uani d 1 . .
    H H2A 0.473079 0.838709 0.315000 0.023 Uiso calc 1 . .
    C C3 0.55109(6) 0.85247(15) 0.38757(6) 0.0180(2) Uani d 1 . .
    C C4 0.55155(7) 1.00688(14) 0.41913(6) 0.0181(2) Uani d 1 . .
    C C5 0.61083(7) 1.07279(17) 0.44644(7) 0.0243(3) Uani d 1 . .
    H H5 0.651257 1.017424 0.444524 0.029 Uiso calc 1 . .
    C C6 0.61072(8) 1.21885(17) 0.47632(8) 0.0295(3) Uani d 1 . .
    H H6 0.651080 1.262996 0.495073 0.035 Uiso calc 1 . .
    C C7 0.55174(8) 1.30109(17) 0.47897(8) 0.0291(3) Uani d 1 . .
    H H7 0.551861 1.401404 0.499269 0.035 Uiso calc 1 . .
    C C8 0.49274(7) 1.23615(17) 0.45189(7) 0.0255(3) Uani d 1 . .
    H H8 0.452460 1.292215 0.453632 0.031 Uiso calc 1 . .
    C C9 0.49242(6) 1.08976(16) 0.42230(6) 0.0211(3) Uani d 1 . .
    H H9 0.451869 1.045539 0.404097 0.025 Uiso calc 1 . .
    C C10 0.38769(7) 0.39837(16) 0.32101(7) 0.0243(3) Uani d 1 . .
    H H10 0.386876 0.497897 0.341889 0.029 Uiso calc 1 . .
    C C11 0.41252(6) 0.20659(15) 0.25808(6) 0.0198(2) Uani d 1 . .
    H H11 0.432820 0.147352 0.225633 0.024 Uiso calc 1 . .
    C C12 0.36429(6) 0.15292(15) 0.29572(6) 0.0190(2) Uani d 1 . .
    C C13 0.33328(6) -0.00064(14) 0.30077(7) 0.0186(3) Uani d 1 . .
    C C14 0.33421(6) -0.10875(16) 0.24892(7) 0.0218(3) Uani d 1 . .
    H H14 0.354879 -0.082393 0.210011 0.026 Uiso calc 1 . .
    C C15 0.30492(7) -0.25450(17) 0.25434(7) 0.0252(3) Uani d 1 . .
    H H15 0.305487 -0.327515 0.218969 0.030 Uiso calc 1 . .
    C C16 0.27481(7) -0.29434(17) 0.31107(7) 0.0262(3) Uani d 1 . .
    H H16 0.255042 -0.394519 0.314562 0.031 Uiso calc 1 . .
    C C17 0.27360(7) -0.18784(18) 0.36261(7) 0.0276(3) Uani d 1 . .
    H H17 0.252828 -0.215062 0.401350 0.033 Uiso calc 1 . .
    C C18 0.30266(7) -0.04139(18) 0.35785(7) 0.0242(3) Uani d 1 . .
    H H18 0.301760 0.031187 0.393345 0.029 Uiso calc 1 . .
    O O1 0.67549(5) 0.73031(12) 0.52263(5) 0.0244(2) Uani d 1 . .
    O O2 0.71165(7) 0.51909(14) 0.48003(8) 0.0457(4) Uani d 1 . .
    O O3 0.74061(6) 0.5820(2) 0.58356(6) 0.0526(4) Uani d 1 . .
    N N5 0.70964(6) 0.60692(15) 0.52796(6) 0.0258(3) Uani d 1 . .
loop_
    _atom_site_aniso_label
    _atom_site_aniso_U_11
    _atom_site_aniso_U_22
    _atom_site_aniso_U_33
    _atom_site_aniso_U_12
    _atom_site_aniso_U_13
    _atom_site_aniso_U_23
    Zn1 0.01953(12) 0.01818(12) 0.01528(12) 0.000 0.00119(8) 0.000
    N1 0.0211(5) 0.0212(5) 0.0165(5) 0.0007(4) 0.0007(4) -0.0006(4)
    N2 0.0191(5) 0.0229(5) 0.0175(5) 0.0024(4) -0.0015(4) -0.0007(4)
    N3 0.0213(5) 0.0199(5) 0.0190(5) 0.0001(4) 0.0016(4) 0.0005(4)
    N4 0.0234(6) 0.0241(6) 0.0320(6) -0.0023(4) 0.0123(5) -0.0067(5)
    C1 0.0220(6) 0.0218(6) 0.0182(6) 0.0025(5) 0.0013(5) 0.0002(5)
    C2 0.0190(6) 0.0220(6) 0.0169(6) 0.0023(5) 0.0009(4) 0.0007(5)
    C3 0.0172(5) 0.0218(6) 0.0153(5) 0.0011(5) 0.0028(4) 0.0014(5)
    C4 0.0198(6) 0.0205(6) 0.0141(5) 0.0000(4) 0.0024(4) 0.0016(4)
    C5 0.0200(6) 0.0241(7) 0.0287(7) -0.0002(5) 0.0021(5) -0.0006(5)
    C6 0.0274(7) 0.0246(7) 0.0359(8) -0.0054(6) -0.0001(6) -0.0027(6)
    C7 0.0381(8) 0.0195(6) 0.0300(7) 0.0001(6) 0.0039(6) -0.0025(5)
    C8 0.0281(7) 0.0257(7) 0.0233(6) 0.0072(5) 0.0051(5) 0.0017(5)
    C9 0.0200(6) 0.0265(7) 0.0169(6) 0.0017(5) 0.0012(4) 0.0012(5)
    C10 0.0232(6) 0.0202(6) 0.0302(7) -0.0007(5) 0.0062(5) -0.0043(5)
    C11 0.0207(6) 0.0207(6) 0.0181(6) -0.0005(5) 0.0020(5) -0.0018(5)
    C12 0.0171(5) 0.0206(6) 0.0190(6) 0.0014(5) 0.0000(4) -0.0020(5)
    C13 0.0153(6) 0.0199(6) 0.0201(6) 0.0004(4) -0.0004(5) 0.0006(5)
    C14 0.0187(6) 0.0237(6) 0.0231(6) 0.0024(5) 0.0024(5) -0.0015(5)
    C15 0.0236(6) 0.0226(6) 0.0287(7) 0.0006(5) -0.0009(5) -0.0059(5)
    C16 0.0253(7) 0.0212(6) 0.0311(7) -0.0039(5) -0.0038(5) 0.0023(6)
    C17 0.0287(7) 0.0310(7) 0.0230(7) -0.0067(6) 0.0013(5) 0.0033(6)
    C18 0.0256(7) 0.0267(7) 0.0203(6) -0.0042(5) 0.0022(5) -0.0021(5)
    O1 0.0228(5) 0.0292(5) 0.0207(5) 0.0060(4) -0.0011(4) -0.0020(4)
    O2 0.0471(8) 0.0277(6) 0.0664(9) -0.0079(5) 0.0281(7) -0.0178(6)
    O3 0.0389(7) 0.0844(11) 0.0365(7) 0.0302(7) 0.0154(5) 0.0324(7)
    N5 0.0219(5) 0.0271(6) 0.0299(6) 0.0007(5) 0.0111(5) 0.0059(5)
_geom_special_details
;
 All esds (except the esd in the dihedral angle between two l.s. planes)
 are estimated using the full covariance matrix.  The cell esds are taken
 into account individually in the estimation of esds in distances, angles
 and torsion angles; correlations between esds in cell parameters are only
 used when they are defined by crystal symmetry.  An approximate (isotropic)
 treatment of cell esds is used for estimating esds involving l.s. planes.
;
loop_
    _geom_bond_atom_site_label_1
    _geom_bond_atom_site_label_2
    _geom_bond_site_symmetry_2
    _geom_bond_distance
    _geom_bond_publ_flag
    Zn1 N1 2_655 1.9881(11) ?
    Zn1 N1 . 1.9882(11) y
    Zn1 N3 2_655 1.9829(11) ?
    Zn1 N3 . 1.9828(11) y
    N1 C1 . 1.3297(17) ?
    N1 C2 . 1.3856(17) ?
    N2 H2 . 0.8800 ?
    N2 C1 . 1.3357(17) ?
    N2 C3 . 1.3824(16) ?
    N3 C10 . 1.3217(18) ?
    N3 C11 . 1.3841(17) ?
    N4 H4 . 0.8800 ?
    N4 C10 . 1.3320(18) ?
    N4 C12 . 1.3739(17) ?
    C1 H1 . 0.9500 ?
    C2 H2A . 0.9500 ?
    C2 C3 . 1.3675(18) ?
    C3 C4 . 1.4649(18) ?
    C4 C5 . 1.3975(19) ?
    C4 C9 . 1.3985(18) ?
    C5 H5 . 0.9500 ?
    C5 C6 . 1.386(2) ?
    C6 H6 . 0.9500 ?
    C6 C7 . 1.392(2) ?
    C7 H7 . 0.9500 ?
    C7 C8 . 1.388(2) ?
    C8 H8 . 0.9500 ?
    C8 C9 . 1.386(2) ?
    C9 H9 . 0.9500 ?
    C10 H10 . 0.9500 ?
    C11 H11 . 0.9500 ?
    C11 C12 . 1.3689(18) ?
    C12 C13 . 1.4618(17) ?
    C13 C14 . 1.3990(19) ?
    C13 C18 . 1.4012(19) ?
    C14 H14 . 0.9500 ?
    C14 C15 . 1.388(2) ?
    C15 H15 . 0.9500 ?
    C15 C16 . 1.388(2) ?
    C16 H16 . 0.9500 ?
    C16 C17 . 1.386(2) ?
    C17 H17 . 0.9500 ?
    C17 C18 . 1.389(2) ?
    C18 H18 . 0.9500 ?
    O1 N5 . 1.2606(16) y
    O2 N5 . 1.2295(19) y
    O3 N5 . 1.2585(18) y
loop_
    _geom_angle_atom_site_label_1
    _geom_angle_atom_site_label_2
    _geom_angle_atom_site_label_3
    _geom_angle_site_symmetry_1
    _geom_angle_site_symmetry_3
    _geom_angle
    _geom_angle_publ_flag
    N1 Zn1 N1 2_655 . 105.44(6) y
    N3 Zn1 N1 . 2_655 110.19(4) y
    N3 Zn1 N1 . . 111.70(4) y
    N3 Zn1 N1 2_655 . 110.18(4) n
    N3 Zn1 N1 2_655 2_655 111.70(4) n
    N3 Zn1 N3 . 2_655 107.68(7) y
    C1 N1 Zn1 . . 125.51(9) ?
    C1 N1 C2 . . 105.92(11) ?
    C2 N1 Zn1 . . 128.06(9) ?
    C1 N2 H2 . . 125.8 ?
    C1 N2 C3 . . 108.39(11) ?
    C3 N2 H2 . . 125.8 ?
    C10 N3 Zn1 . . 122.94(9) ?
    C10 N3 C11 . . 105.94(11) ?
    C11 N3 Zn1 . . 130.38(9) ?
    C10 N4 H4 . . 125.6 ?
    C10 N4 C12 . . 108.79(11) ?
    C12 N4 H4 . . 125.6 ?
    N1 C1 N2 . . 110.88(12) ?
    N1 C1 H1 . . 124.6 ?
    N2 C1 H1 . . 124.6 ?
    N1 C2 H2A . . 125.3 ?
    C3 C2 N1 . . 109.40(11) ?
    C3 C2 H2A . . 125.3 ?
    N2 C3 C4 . . 122.87(11) ?
    C2 C3 N2 . . 105.41(11) ?
    C2 C3 C4 . . 131.70(12) ?
    C5 C4 C3 . . 120.55(12) ?
    C5 C4 C9 . . 119.31(12) ?
    C9 C4 C3 . . 120.14(12) ?
    C4 C5 H5 . . 119.9 ?
    C6 C5 C4 . . 120.10(13) ?
    C6 C5 H5 . . 119.9 ?
    C5 C6 H6 . . 119.9 ?
    C5 C6 C7 . . 120.28(14) ?
    C7 C6 H6 . . 119.9 ?
    C6 C7 H7 . . 120.1 ?
    C8 C7 C6 . . 119.83(13) ?
    C8 C7 H7 . . 120.1 ?
    C7 C8 H8 . . 119.9 ?
    C9 C8 C7 . . 120.20(13) ?
    C9 C8 H8 . . 119.9 ?
    C4 C9 H9 . . 119.9 ?
    C8 C9 C4 . . 120.27(13) ?
    C8 C9 H9 . . 119.9 ?
    N3 C10 N4 . . 110.84(12) ?
    N3 C10 H10 . . 124.6 ?
    N4 C10 H10 . . 124.6 ?
    N3 C11 H11 . . 125.3 ?
    C12 C11 N3 . . 109.31(11) ?
    C12 C11 H11 . . 125.3 ?
    N4 C12 C13 . . 122.68(12) ?
    C11 C12 N4 . . 105.10(11) ?
    C11 C12 C13 . . 132.17(12) ?
    C14 C13 C12 . . 120.42(12) ?
    C14 C13 C18 . . 119.31(12) ?
    C18 C13 C12 . . 120.27(12) ?
    C13 C14 H14 . . 120.0 ?
    C15 C14 C13 . . 119.98(12) ?
    C15 C14 H14 . . 120.0 ?
    C14 C15 H15 . . 119.8 ?
    C14 C15 C16 . . 120.45(13) ?
    C16 C15 H15 . . 119.8 ?
    C15 C16 H16 . . 120.0 ?
    C17 C16 C15 . . 119.92(13) ?
    C17 C16 H16 . . 120.0 ?
    C16 C17 H17 . . 119.9 ?
    C16 C17 C18 . . 120.27(13) ?
    C18 C17 H17 . . 119.9 ?
    C13 C18 H18 . . 120.0 ?
    C17 C18 C13 . . 120.07(13) ?
    C17 C18 H18 . . 120.0 ?
    O2 N5 O1 . . 119.84(14) y
    O2 N5 O3 . . 123.65(14) y
    O3 N5 O1 . . 116.51(13) y
loop_
    _geom_torsion_atom_site_label_1
    _geom_torsion_atom_site_label_2
    _geom_torsion_atom_site_label_3
    _geom_torsion_atom_site_label_4
    _geom_torsion_site_symmetry_1
    _geom_torsion_site_symmetry_2
    _geom_torsion_site_symmetry_3
    _geom_torsion_site_symmetry_4
    _geom_torsion
    _geom_torsion_publ_flag
    Zn1 N1 C1 N2 . . . . 171.98(9) ?
    Zn1 N1 C2 C3 . . . . -172.01(9) ?
    Zn1 N3 C10 N4 . . . . -171.23(9) ?
    Zn1 N3 C11 C12 . . . . 169.66(9) ?
    N1 C2 C3 N2 . . . . 0.22(14) ?
    N1 C2 C3 C4 . . . . 178.14(12) ?
    N2 C3 C4 C5 . . . . 26.89(19) ?
    N2 C3 C4 C9 . . . . -152.98(12) ?
    N3 C11 C12 N4 . . . . 0.97(15) ?
    N3 C11 C12 C13 . . . . -176.56(13) ?
    N4 C12 C13 C14 . . . . 160.74(13) ?
    N4 C12 C13 C18 . . . . -19.7(2) ?
    C1 N1 C2 C3 . . . . 0.08(14) ?
    C1 N2 C3 C2 . . . . -0.44(14) ?
    C1 N2 C3 C4 . . . . -178.59(12) ?
    C2 N1 C1 N2 . . . . -0.37(15) ?
    C2 C3 C4 C5 . . . . -150.72(14) ?
    C2 C3 C4 C9 . . . . 29.4(2) ?
    C3 N2 C1 N1 . . . . 0.52(15) ?
    C3 C4 C5 C6 . . . . -179.86(13) ?
    C3 C4 C9 C8 . . . . -179.74(12) ?
    C4 C5 C6 C7 . . . . -0.4(2) ?
    C5 C4 C9 C8 . . . . 0.38(19) ?
    C5 C6 C7 C8 . . . . 0.3(2) ?
    C6 C7 C8 C9 . . . . 0.1(2) ?
    C7 C8 C9 C4 . . . . -0.4(2) ?
    C9 C4 C5 C6 . . . . 0.0(2) ?
    C10 N3 C11 C12 . . . . -0.57(15) ?
    C10 N4 C12 C11 . . . . -1.02(16) ?
    C10 N4 C12 C13 . . . . 176.80(12) ?
    C11 N3 C10 N4 . . . . -0.09(16) ?
    C11 C12 C13 C14 . . . . -22.1(2) ?
    C11 C12 C13 C18 . . . . 157.50(15) ?
    C12 N4 C10 N3 . . . . 0.71(17) ?
    C12 C13 C14 C15 . . . . 179.68(12) ?
    C12 C13 C18 C17 . . . . -179.60(13) ?
    C13 C14 C15 C16 . . . . -0.2(2) ?
    C14 C13 C18 C17 . . . . 0.0(2) ?
    C14 C15 C16 C17 . . . . 0.3(2) ?
    C15 C16 C17 C18 . . . . -0.2(2) ?
    C16 C17 C18 C13 . . . . 0.1(2) ?
    C18 C13 C14 C15 . . . . 0.1(2) ?
loop_
    _geom_hbond_atom_site_label_D
    _geom_hbond_atom_site_label_H
    _geom_hbond_atom_site_label_A
    _geom_hbond_site_symmetry_A
    _geom_hbond_distance_DH
    _geom_hbond_distance_HA
    _geom_hbond_distance_DA
    _geom_hbond_angle_DHA
    N2 H2 O1 . 0.88 1.91 2.7425(14) 156
    N4 H4 O1 5_666 0.88 2.30 2.9779(16) 134
    N4 H4 O3 5_666 0.88 2.07 2.8326(18) 145
    C5 H5 O3 7_666 0.95 2.46 3.3915(19) 166
    C6 H6 O2 1_565 0.95 2.54 3.278(2) 135
_shelx_space_group_comment
;
The symmetry employed for this shelxl refinement is uniquely defined
by the following loop, which should always be used as a source of
symmetry information in preference to the above space-group names.
They are only intended as comments.
;
_shelx_estimated_absorpt_T_min     ?
_shelx_estimated_absorpt_T_max     ?
_shelx_hkl_file
;
  12   0   0 4819.02  145.99
 -14   0   0 2951.50  101.69
 -14   0   0 2977.60  103.19
  14   0   0 2990.30  104.19
  14   0   0 3040.80  101.89
  14   0   0 2984.40  104.89
  16   0   0  937.91   50.79
  16   0   0  899.31   47.50
 -16   0   0  997.80   51.29
 -16   0   0 1004.30   51.09
  16   0   0 1035.30   52.49
 -16   0   0 1003.60   49.40
  18   0   0 7204.98  224.18
  18   0   0 7248.17  219.48
 -18   0   0 6943.01  218.48
 -18   0   0 7193.38  222.68
  20   0   0 3248.48  131.89
  20   0   0 3209.48  109.29
 -20   0   0 3269.17  132.59
 -20   0   0 3450.55  126.09
 -20   0   0 3430.46  126.29
  20   0   0 3467.35  126.59
  20   0   0 3126.69  149.59
  22   0   0 1136.49   53.59
 -22   0   0 1178.18   64.49
  22   0   0 1249.68   66.99
  22   0   0 1181.18   67.99
  22   0   0 1202.28   68.29
 -22   0   0 1143.49   67.89
 -22   0   0 1227.28   67.99
  24   0   0 1506.45   82.19
 -24   0   0 1419.16   80.19
 -24   0   0 1471.05   80.39
  26   0   0  444.06   57.79
 -26   0   0  487.05   76.99
 -26   0   0  463.55   55.19
   7  -1   0 1636.24   55.69
   7  -1   0 1651.53   56.29
  -7  -1   0 1599.64   56.19
  -7  -1   0 1677.83   55.79
   7  -1   0 1803.62   53.09
   7   1   0 1654.03   53.69
   7   1   0 1690.43   55.89
   7   1   0 1622.34   56.29
  11  -1   0 1260.37   50.69
 -11  -1   0 1166.88   48.70
 -11  -1   0 1199.28   48.10
  11  -1   0 1212.78   49.40
  11  -1   0 1274.07   43.00
 -11  -1   0 1231.08   49.50
 -11  -1   0 1169.68   50.19
  11  -1   0 1288.77   52.19
  11  -1   0 1180.68   48.70
  11   1   0 1168.58   47.70
 -11   1   0 1307.97   49.30
 -11   1   0 1121.19   48.20
  11   1   0 1197.28   49.60
  11   1   0 1172.38   49.90
 -11   1   0 1174.58   50.59
 -13  -1   0 4163.88  135.49
  13  -1   0 4293.27  148.19
  13   1   0 4296.97  132.19
 -13   1   0 4299.77  133.49
  15  -1   0 1909.71   76.19
 -15  -1   0 1911.31   73.69
 -15  -1   0 1895.01   73.99
  15  -1   0 1909.81   76.59
 -15  -1   0 1801.32   74.19
  15  -1   0 1735.43   71.99
  15  -1   0 1891.31   62.29
 -15   1   0 1880.81   74.49
  15   1   0 1799.12   74.99
  15   1   0 1833.12   71.89
 -15   1   0 1841.62   75.99
  15   1   0 1863.01   75.19
 -15   1   0 1933.41   73.29
 -17  -1   0   56.09   15.50
 -17  -1   0   62.39   15.20
  17  -1   0   44.10   13.80
  17  -1   0   67.09   17.50
  17  -1   0   61.39   10.60
 -17  -1   0   66.09   17.00
  17  -1   0   69.69   17.60
 -17   1   0   31.30   14.20
  17   1   0   51.39   13.60
  17   1   0   70.09   17.40
  17   1   0   69.39   15.70
 -17   1   0   64.29   14.70
 -17   1   0   51.09   15.20
  17   1   0   59.49   16.40
  19  -1   0  128.79   25.20
  19  -1   0  130.09   23.60
 -19  -1   0  105.69   21.60
 -19  -1   0  152.08   24.50
  19  -1   0  115.99   16.00
 -19  -1   0  149.19   34.90
  19   1   0  106.69   19.30
 -19   1   0  145.09   25.20
  19   1   0  165.28   25.80
  19   1   0  126.79   23.50
  19   1   0   99.29   19.00
 -19   1   0   98.79   22.90
 -19   1   0  152.78   23.60
 -21  -1   0  199.48   29.80
  21  -1   0  210.68   22.20
 -21  -1   0  210.28   31.40
  21  -1   0  125.39   23.50
  21  -1   0  173.28   28.20
  21  -1   0  202.08   31.40
 -21   1   0  172.78   27.30
 -21   1   0  177.58   29.70
  21   1   0  174.58   24.80
  21   1   0  220.88   32.20
  21   1   0  158.38   27.30
 -21   1   0  195.08   27.70
  21   1   0  167.08   27.30
 -23  -1   0  500.15   50.59
  23  -1   0  389.06   44.30
 -23  -1   0  414.76   45.60
 -23   1   0  369.76   45.10
  23   1   0  398.36   45.40
  23   1   0  403.06   34.50
 -23   1   0  422.86   43.70
 -25  -1   0  633.54   54.29
 -25  -1   0  535.75   53.29
  25  -1   0  660.63   56.29
  25   1   0  553.54   55.99
 -25   1   0  527.75   56.29
 -25   1   0  566.74   49.90
  -2  -2   0  183.58    8.90
   2  -2   0  184.68    9.80
   2  -2   0  191.38    8.60
  -2  -2   0  197.88   13.00
   2  -2   0  220.98   12.10
  -2  -2   0  216.28    9.40
   2  -2   0  205.68   12.80
   2  -2   0  197.28   11.20
  -2  -2   0  164.08   10.00
   2  -2   0  204.58    8.70
  -2  -2   0  163.78   11.70
  -2   2   0  178.28    9.70
   2   2   0  182.08    7.70
  -2   2   0  216.08   15.00
   2   2   0  193.28   10.60
  -2   2   0  213.88   12.30
  -2   2   0  187.18    6.40
   2   2   0  158.98   11.70
   2   2   0  181.88    7.60
  -2   2   0  203.08   13.30
  -8  -2   0 1884.91   63.39
   8  -2   0 1845.82   64.69
   8  -2   0 1843.82   62.69
   8  -2   0 1832.52   62.39
   8  -2   0 1937.61   62.19
  -8   2   0 1927.71   62.99
   8   2   0 1731.93   63.79
  -8   2   0 1739.93   64.79
 -10  -2   0 1756.42   64.79
  10  -2   0 1864.61   67.49
  10  -2   0 1823.62   62.59
  10  -2   0 1726.83   64.29
 -10  -2   0 1771.12   66.59
  10  -2   0 1945.41   66.69
 -10  -2   0 2027.80   66.19
 -10  -2   0 1704.63   64.29
 -10   2   0 1797.42   62.99
  10   2   0 1831.22   63.59
 -10   2   0 1809.12   68.49
  10   2   0 1881.81   67.79
  10   2   0 1870.91   65.49
 -12  -2   0   97.99   15.00
 -12  -2   0  129.69   17.90
  12  -2   0  146.59   18.90
 -12  -2   0  162.18   18.10
 -12  -2   0  110.89   14.80
 -12  -2   0  146.99   18.60
  12  -2   0   93.09   14.20
  12  -2   0  182.18   15.70
  12   2   0  153.28   20.00
 -12   2   0  113.19   18.30
  12   2   0  117.39   16.30
 -12   2   0  144.59   18.10
  12   2   0  145.89   17.50
 -12   2   0  119.49   15.10
  14  -2   0 2398.96   91.49
 -14  -2   0 2549.84   90.09
 -14  -2   0 2567.04   89.79
  14  -2   0 2490.35   88.99
 -14  -2   0 2390.86   86.09
  14  -2   0 2438.26   81.19
  14  -2   0 2549.65   91.19
 -14  -2   0 2461.85   91.19
 -14  -2   0 2427.16   85.69
  14   2   0 2385.56   90.49
  14   2   0 2526.15   89.79
 -14   2   0 2528.75   88.59
 -14   2   0 2259.47   92.99
  14   2   0 2428.46   86.49
 -14   2   0 2368.96   91.99
  14   2   0 2392.26   85.89
 -16  -2   0 2489.25   94.79
  16  -2   0 2655.83   97.59
 -16  -2   0 2406.86   91.39
  16  -2   0 2587.24   98.59
 -16  -2   0 2531.15   96.79
  16  -2   0 2493.35   93.69
 -16  -2   0 2465.05   93.69
  16  -2   0 2544.05   87.09
 -16  -2   0 2355.16   96.79
  16   2   0 2473.45   91.19
 -16   2   0 2688.03  100.29
 -16   2   0 2393.36   89.89
  16   2   0 2681.73   98.39
  16   2   0 2543.15   94.69
  16   2   0 2451.75   90.69
 -16   2   0 2554.14   93.89
 -18  -2   0 2085.19   84.79
 -18  -2   0 2035.60   82.99
  18  -2   0 1984.40   87.69
 -18  -2   0 2063.59   86.39
  18  -2   0 2116.19   88.19
 -18  -2   0 2113.99   80.89
  18  -2   0 1976.30   83.29
  18   2   0 1988.90   80.19
 -18   2   0 1924.21   87.89
  18   2   0 1900.51   85.79
 -18   2   0 2059.79   84.59
  18   2   0 2143.09   86.59
  18   2   0 2106.39   82.89
 -18   2   0 2087.49   82.09
  20  -2   0 1069.39   61.79
  20  -2   0 1068.79   62.89
 -20  -2   0 1145.19   62.79
  20  -2   0 1112.89   43.20
 -20  -2   0 1023.60   58.89
 -20  -2   0 1217.98   62.19
  20  -2   0 1014.70   58.09
 -20   2   0 1113.19   61.89
  20   2   0 1163.08   57.19
 -20   2   0 1031.60   55.99
 -20   2   0 1153.98   66.19
  20   2   0 1171.98   62.49
  20   2   0 1060.19   57.29
 -22  -2   0   32.70   18.00
 -22  -2   0    9.10   15.30
  22  -2   0   19.40   17.20
  22   2   0   22.10   15.90
  22   2   0   21.00   16.20
 -22   2   0   18.50   14.20
  22   2   0    2.80   13.60
  22   2   0   48.60   17.10
 -22   2   0   12.20   18.80
 -22   2   0   10.70   14.10
  24  -2   0 2041.60   99.69
 -24  -2   0 1988.70   94.99
 -24  -2   0 1931.21   97.09
 -24   2   0 2048.70   95.49
 -24   2   0 2042.00  101.49
  24   2   0 1994.80   96.29
  24   2   0 2042.30   87.89
 -26  -2   0  175.08   34.30
  26  -2   0  266.77   41.40
 -26  -2   0  273.97   41.60
  26   2   0  228.48   43.30
 -26   2   0  199.58   40.70
 -26   2   0  220.38   35.20
  -1  -3   0  661.53   30.80
  -1  -3   0  694.33   28.30
  -1  -3   0  671.73   26.50
   1  -3   0  663.33   27.30
   1  -3   0  692.63   27.00
   1  -3   0  678.23   21.60
  -1  -3   0  656.43   29.50
  -1  -3   0  688.23   26.70
   1  -3   0  625.24   28.40
  -1  -3   0  669.73   22.20
   1  -3   0  642.64   21.20
   1  -3   0  651.23   29.40
   1  -3   0  703.63   31.40
  -1   3   0  689.73   26.70
  -1   3   0  700.83   28.00
   1   3   0  709.73   30.30
  -1   3   0  620.14   29.90
   1   3   0  659.43   30.40
  11  -3   0 2164.18   76.49
  11  -3   0 2229.08   76.59
 -11  -3   0 2300.97   80.29
  11  -3   0 2123.39   63.19
 -11  -3   0 2208.38   76.69
  11  -3   0 2242.48   77.79
 -11  -3   0 2189.68   76.69
 -11  -3   0 2178.58   78.29
 -11  -3   0 2070.69   72.39
  11   3   0 2163.68   73.99
  11   3   0 2212.58   78.99
 -11   3   0 2051.59   73.09
  11   3   0 2098.69   79.69
 -11   3   0 2135.09   72.19
  11   3   0 2061.19   74.49
 -11   3   0 2138.69   81.29
 -13  -3   0 4263.77  136.89
 -13  -3   0 4304.37  136.89
  13  -3   0 4368.86  133.89
  13  -3   0 4372.86  136.89
 -13   3   0 4194.98  130.99
 -13   3   0 4080.69  140.69
  13   3   0 4316.27  137.59
  13   3   0 4126.99  132.49
  13   3   0 4353.16  135.49
  13   3   0 4300.87  140.39
 -15  -3   0 3691.43  125.79
 -15  -3   0 3661.13  120.99
 -15  -3   0 3840.82  128.49
 -15  -3   0 3619.54  124.39
  15  -3   0 3602.44  104.49
 -15  -3   0 3814.92  124.99
  15  -3   0 3804.92  127.39
  15  -3   0 3687.13  119.39
  15  -3   0 3641.74  124.29
  15   3   0 3536.15  127.59
 -15   3   0 3764.62  131.39
 -15   3   0 3658.43  122.19
 -15   3   0 3671.73  119.69
  15   3   0 3815.82  122.09
  15   3   0 3657.83  124.69
  15   3   0 3654.23  123.39
  17  -3   0 2171.38   79.29
  17  -3   0 2163.78   88.69
 -17  -3   0 2105.49   82.89
  17  -3   0 2055.99   85.19
 -17  -3   0 2058.59   85.09
 -17  -3   0 2158.08   87.09
  17  -3   0 2089.69   90.09
 -17  -3   0 2070.29   88.09
 -17  -3   0 2078.99   83.79
  17   3   0 2188.58   85.99
 -17   3   0 2164.88   84.39
 -17   3   0 2132.19   81.09
  17   3   0 2171.18   89.99
  17   3   0 2120.59   82.59
  17   3   0 2067.39   84.19
 -17   3   0 2221.08   92.89
  19  -3   0  953.10   57.29
  19  -3   0  978.90   59.59
 -19  -3   0  992.70   68.79
 -19  -3   0 1063.19   58.79
 -19  -3   0 1131.09   56.29
 -19  -3   0  952.90   55.29
  19   3   0  961.10   52.29
  19   3   0  851.61   51.99
 -19   3   0  973.50   59.69
  19   3   0  889.71   53.49
 -19   3   0 1026.00   54.99
  19   3   0  959.00   57.89
 -19   3   0  987.60   51.69
  21  -3   0 1710.33   83.19
  21  -3   0 1435.56   77.99
 -21  -3   0 1644.24   81.39
 -21  -3   0 1576.84   75.79
  21   3   0 1578.74   74.29
  21   3   0 1644.94   76.69
 -21   3   0 1672.43   84.69
 -21   3   0 1609.54   72.69
  21   3   0 1520.95   76.69
  21   3   0 1650.43   82.69
 -21   3   0 1651.83   76.79
 -23  -3   0 1079.29   69.19
  23  -3   0 1233.38   73.19
 -23  -3   0 1211.08   67.69
  23   3   0 1151.68   65.19
 -23   3   0 1115.09   61.79
 -23   3   0 1167.58   65.89
 -23   3   0 1267.17   77.39
  23   3   0 1194.38   68.99
 -25  -3   0  112.29   28.30
 -25  -3   0  124.89   29.30
  25  -3   0   79.49   27.20
  25   3   0  120.89   28.10
 -25   3   0   60.39   22.00
 -25   3   0  107.89   32.70
  25   3   0  142.99   31.10
  -2  -4   0   62.19   11.90
  -2  -4   0   59.99    6.90
   2  -4   0   89.29   12.00
   2  -4   0   75.59   13.10
   2  -4   0   81.19    7.00
   2  -4   0   73.29   11.70
   2  -4   0   65.59    7.00
  -2  -4   0   69.09   12.90
  -2  -4   0   86.89   12.30
   2  -4   0   76.39   11.10
   2  -4   0   69.09   10.40
  -2  -4   0   83.79   11.00
  -2  -4   0   68.09    6.90
  -2   4   0   52.39   11.10
   2   4   0   80.99   14.30
   2   4   0   52.69   10.50
  -2   4   0   67.29   10.30
   2   4   0   49.99    8.60
   2   4   0   70.29   11.50
  -4  -4   0 3359.86  105.49
   4  -4   0 3167.88  101.49
   4  -4   0 3131.59   98.89
  -4   4   0 2996.60   99.29
   4   4   0 2979.70  101.29
  -8  -4   0 1551.44   56.09
  -8  -4   0 1431.56   54.99
   8  -4   0 1545.15   55.99
  -8  -4   0 1510.65   62.49
  -8  -4   0 1585.54   51.09
   8  -4   0 1519.55   61.09
   8  -4   0 1539.65   55.89
   8  -4   0 1572.64   61.09
  -8  -4   0 1591.84   61.39
   8  -4   0 1516.85   59.69
   8   4   0 1669.43   63.39
   8   4   0 1497.05   51.69
  -8   4   0 1540.45   62.69
  -8   4   0 1530.05   49.00
   8   4   0 1518.95   52.09
   8   4   0 1483.25   61.19
  -8   4   0 1527.75   49.70
   8   4   0 1619.54   58.29
   8   4   0 1463.55   61.89
  -8   4   0 1667.93   63.69
 -12  -4   0 3521.45  120.59
 -12  -4   0 3391.86  118.49
 -12  -4   0 3591.14  115.59
  12  -4   0 3325.07  118.39
 -12  -4   0 3512.65  115.39
  12  -4   0 3783.92  117.79
  12  -4   0 3524.25  117.19
  12   4   0 3494.85  111.49
  12   4   0 3582.34  120.59
  12   4   0 3525.95  111.39
  12   4   0 3418.36  120.69
 -12   4   0 3450.75  122.39
 -12   4   0 3544.15  109.69
  14  -4   0 1420.86   61.79
 -14  -4   0 1310.87   54.99
  14  -4   0 1379.06   59.49
  14  -4   0 1332.17   41.60
 -14  -4   0 1232.48   60.89
 -14  -4   0 1357.06   59.49
 -14  -4   0 1320.87   61.69
 -14  -4   0 1364.36   59.89
  14  -4   0 1337.77   59.39
 -14   4   0 1291.17   54.19
 -14   4   0 1255.37   52.39
  14   4   0 1370.76   63.19
  14   4   0 1361.66   57.09
  14   4   0 1423.26   78.09
 -14   4   0 1236.58   63.29
  14   4   0 1314.57   63.29
 -16  -4   0 1175.88   57.99
  16  -4   0 1105.19   57.39
 -16  -4   0 1150.38   52.69
 -16  -4   0 1164.88   56.89
  16  -4   0 1151.08   56.99
 -16  -4   0 1036.80   57.59
 -16   4   0 1180.08   52.89
  16   4   0 1116.79   60.79
  16   4   0 1056.39   58.19
 -16   4   0 1184.08   51.19
  16   4   0 1206.88   55.59
  16   4   0 1055.69   51.69
 -16   4   0 1166.28   63.39
  18  -4   0 3159.68  122.79
  18  -4   0 3422.16  144.29
 -18  -4   0 3334.57  125.09
 -18  -4   0 3433.26  119.99
  18   4   0 3571.64  122.79
 -18   4   0 3374.26  118.29
  18   4   0 3435.86  126.59
  18   4   0 3506.45  131.49
 -18   4   0 3407.56  115.79
 -18   4   0 3575.74  134.49
  18   4   0 3475.45  119.99
  20  -4   0 2483.95  104.29
 -20  -4   0 2641.04  101.09
 -20  -4   0 2676.63  107.99
 -20  -4   0 2560.14  108.69
  20  -4   0 2625.64  109.19
 -20  -4   0 2495.85  104.79
 -20   4   0 2521.45   95.99
  20   4   0 2612.24  106.09
 -20   4   0 2595.94   99.49
 -20   4   0 2496.15  112.69
  20   4   0 2454.35  109.29
  20   4   0 2605.04  100.29
  20   4   0 2559.94  114.99
 -22  -4   0 1549.05   75.59
 -22  -4   0 1598.24   82.29
  22  -4   0 1610.74   83.89
 -22   4   0 1520.25   86.79
  22   4   0 1640.04   75.59
 -22   4   0 1445.16   72.29
  22   4   0 1445.76   75.89
  22   4   0 1545.45   78.49
  24  -4   0   29.80   23.30
 -24  -4   0   45.00   20.80
 -24   4   0   35.30   27.00
  24   4   0   15.90   19.40
  24   4   0   43.70   21.80
  -1  -5   0  617.04   35.70
  -1  -5   0  649.74   25.80
  -1  -5   0  659.73   25.10
   1  -5   0  612.94   36.30
   1  -5   0  639.34   37.80
  -1  -5   0  719.13   39.60
   1  -5   0  708.33   36.20
  -1  -5   0  716.93   35.20
   1  -5   0  696.03   32.80
   1  -5   0  646.94   25.00
  -1  -5   0  640.94   30.80
  -1  -5   0  687.63   32.00
   1  -5   0  612.64   31.50
   1  -5   0  669.43   25.40
   1   5   0  726.83   31.90
   1   5   0  691.53   38.60
  -1   5   0  720.63   33.50
  -1   5   0  623.74   36.80
   1   5   0  715.23   34.50
  -1   5   0  686.73   31.50
  -3  -5   0  794.62   37.90
  -3  -5   0  826.72   31.00
   3  -5   0  904.11   39.30
  -3  -5   0  822.42   41.50
  -3  -5   0  850.41   36.50
   3  -5   0  826.82   31.00
   3  -5   0  848.32   43.80
   3  -5   0  824.92   42.90
   3  -5   0  832.62   41.10
  -3  -5   0  843.92   32.00
  -3  -5   0  800.12   35.50
   3  -5   0  852.51   31.30
   3  -5   0  803.02   35.90
  -3   5   0  818.62   36.00
   3   5   0  817.52   43.20
   3   5   0  841.32   42.30
   3   5   0  869.01   36.50
   3   5   0  890.91   41.20
  -3   5   0  774.52   38.70
  -3   5   0  855.51   44.20
   7  -5   0 6922.21  206.18
  -7  -5   0 6820.92  210.38
   9  -5   0  530.75   24.50
  -9  -5   0  508.45   35.70
   9  -5   0  563.34   30.30
  -9  -5   0  536.75   25.90
   9  -5   0  523.55   29.60
   9  -5   0  519.95   33.00
  -9  -5   0  526.85   29.00
  -9  -5   0  491.85   33.50
  -9  -5   0  484.95   26.60
  -9  -5   0  546.15   29.70
   9  -5   0  590.64   35.90
  -9   5   0  556.34   20.20
  -9   5   0  536.05   36.50
  -9   5   0  542.15   36.30
   9   5   0  497.75   23.90
   9   5   0  506.85   23.70
   9   5   0  555.74   31.60
   9   5   0  562.14   36.30
  -9   5   0  548.45   20.10
   9   5   0  546.25   35.40
   9   5   0  523.35   35.80
 -11  -5   0 1067.99   53.19
  11  -5   0 1088.49   38.80
 -11  -5   0 1026.60   48.10
 -11  -5   0 1057.39   44.90
 -11  -5   0 1092.79   39.30
  11  -5   0 1052.09   48.90
 -11  -5   0 1012.90   61.39
 -11  -5   0 1070.09   48.20
  11  -5   0 1111.79   52.39
 -11   5   0 1150.48   39.50
  11   5   0 1076.89   55.19
  11   5   0 1199.68   51.79
 -11   5   0 1111.79   56.89
  11   5   0 1115.19   43.70
  11   5   0 1120.29   56.39
  11   5   0 1142.39   43.90
 -11   5   0 1078.79   54.79
 -11   5   0 1094.89   39.90
 -13  -5   0 1890.11   55.59
 -13  -5   0 1807.22   73.59
  13  -5   0 1732.13   72.79
  13  -5   0 1845.42   57.39
 -13  -5   0 1998.30   79.89
 -13  -5   0 1881.11   73.89
 -13  -5   0 1861.51   68.89
  13  -5   0 1912.91   75.39
  13   5   0 1842.42   80.99
  13   5   0 1875.71   81.29
 -13   5   0 1898.01   83.19
 -13   5   0 1901.11   63.59
 -13   5   0 1871.71   79.19
  13   5   0 1862.61   68.09
  13   5   0 1925.61   68.59
 -15  -5   0 1293.97   63.29
 -15  -5   0 1244.08   53.99
 -15  -5   0 1289.97   60.09
  15  -5   0 1141.19   57.59
 -15  -5   0 1249.07   59.29
  15  -5   0 1204.68   59.99
  15   5   0 1192.68   64.39
 -15   5   0 1223.18   66.69
  15   5   0 1243.58   54.29
 -15   5   0 1199.68   50.19
  15   5   0 1257.87   73.79
 -15   5   0 1182.88   48.60
  15   5   0 1105.89   61.89
 -15   5   0 1190.18   61.79
 -17  -5   0 1553.24   93.69
 -17  -5   0 1461.05   70.99
  17  -5   0 1593.24   75.49
  17  -5   0 1483.95   70.69
 -17  -5   0 1472.35   63.99
 -17  -5   0 1501.75   72.09
  17   5   0 1441.96   63.59
  17   5   0 1484.25   74.39
 -17   5   0 1512.95   78.79
 -17   5   0 1592.34   62.39
 -17   5   0 1479.85   62.29
  17   5   0 1530.55   65.59
  17   5   0 1253.67   72.49
  19  -5   0 1576.24   76.79
 -19  -5   0 1677.03   72.79
 -19  -5   0 1539.85   76.39
  19  -5   0 1592.44   79.29
 -19  -5   0 1720.43   82.39
 -19  -5   0 1687.53   79.69
  19   5   0 1585.64   83.09
 -19   5   0 1618.04   86.49
 -19   5   0 1639.44   68.99
  19   5   0 1573.44   81.09
  19   5   0 1714.73   73.79
 -21  -5   0  805.02   57.79
 -21  -5   0  838.52   51.99
 -21  -5   0  873.01   58.59
  21  -5   0  953.10   61.89
  21   5   0  882.11   53.29
  21   5   0  686.73   55.39
 -21   5   0  782.42   63.19
 -21   5   0  830.12   54.89
 -23  -5   0  316.07   43.80
 -23  -5   0  404.66   43.00
  23  -5   0  402.66   47.40
 -23  -5   0  393.06   52.09
 -23   5   0  365.16   49.80
  23   5   0  429.46   50.19
   0  -6   0  302.27   22.40
   0  -6   0  284.87   16.20
   0  -6   0  319.07   27.70
   0  -6   0  247.08   29.10
   0  -6   0  323.67   23.10
   0  -6   0  296.27   24.90
   0  -6   0  253.87   16.10
   0   6   0  286.67   27.20
   0   6   0  294.57   21.80
   0   6   0  325.87   24.80
  -2  -6   0 4073.99  133.39
   2  -6   0 4042.30  134.99
  -2  -6   0 4280.47  138.19
   2  -6   0 3989.30  129.19
   2  -6   0 4219.38  130.49
  -2  -6   0 4146.19  128.29
  -2  -6   0 4182.98  127.99
  -2  -6   0 4165.48  142.09
  -2   6   0 4156.88  129.59
   2   6   0 4184.88  133.79
  -2   6   0 4055.29  139.39
   4  -6   0 4590.74  142.29
   4  -6   0 4775.92  181.28
   4  -6   0 4619.04  151.18
  -4  -6   0 4395.66  185.48
  -4  -6   0 4480.65  140.79
  -4  -6   0 4223.58  136.09
  -4  -6   0 4628.44  147.59
   4   6   0 4571.44  149.99
   4   6   0 4376.46  147.59
  -6  -6   0  985.90   43.70
   6  -6   0  920.61   46.20
  -6  -6   0  882.51   47.80
  -6  -6   0 1008.20   49.30
   6  -6   0  917.01   38.90
   6  -6   0  908.81   38.90
  -6  -6   0  875.71   38.40
   6   6   0 1008.00   52.49
   6   6   0  863.61   47.90
   6   6   0  945.31   50.79
  -6   6   0  985.30   52.59
  -6   6   0  978.60   40.80
   6   6   0 1002.30   43.90
  -6   6   0  928.21   48.60
  -8  -6   0   73.69   17.20
  -8  -6   0   29.40   10.20
   8  -6   0   37.10   13.00
  -8  -6   0   25.50    8.60
  -8  -6   0   29.70    9.20
   8  -6   0   53.29   11.90
   8  -6   0   29.60    9.00
   8   6   0   39.30   15.10
   8   6   0   23.30   12.30
  -8   6   0   42.80   15.20
   8   6   0   57.49   13.40
  -8   6   0   29.20   13.80
   8   6   0   19.00   13.30
 -10  -6   0  399.06   27.20
 -10  -6   0  357.86   31.90
  10  -6   0  426.36   28.60
 -10  -6   0  399.06   27.50
 -10  -6   0  348.47   23.10
 -10  -6   0  440.46   25.50
  10  -6   0  399.76   28.00
  10   6   0  405.86   34.90
  10   6   0  394.76   17.40
  10   6   0  391.46   29.40
  10   6   0  454.85   36.70
 -10   6   0  416.26   35.60
 -10   6   0  406.26   34.70
  10   6   0  454.55   36.40
  10   6   0  397.06   17.20
  12  -6   0   26.20   11.60
 -12  -6   0   18.70    9.60
  12  -6   0   16.20    9.60
 -12  -6   0   23.20   10.80
 -12  -6   0   20.50   10.30
 -12  -6   0   27.70   12.90
 -12   6   0   53.49   18.00
 -12   6   0   23.00   15.50
  12   6   0   14.80   13.30
  12   6   0   25.30    7.90
  12   6   0    8.20   10.90
  12   6   0   36.60    8.70
  12   6   0   18.80   14.40
 -14  -6   0 2994.00  101.69
  14  -6   0 3085.39  109.79
 -14  -6   0 2957.20  108.49
 -14  -6   0 3157.48  109.49
 -14  -6   0 3077.19  115.39
  14  -6   0 3219.58  111.79
 -14   6   0 2771.42  125.49
  14   6   0 2935.41  117.19
  14   6   0 2929.71  109.79
  14   6   0 3013.50  119.59
  14   6   0 2996.50   98.39
 -14   6   0 3045.80   90.59
  14   6   0 3051.19   97.59
 -16  -6   0  420.06   31.50
 -16  -6   0  390.86   41.10
 -16  -6   0  387.06   38.20
 -16  -6   0  432.06   45.00
  16  -6   0  498.45   37.70
  16  -6   0  450.35   37.90
  16   6   0  507.85   74.29
  16   6   0  456.85   46.50
  16   6   0  392.76   35.10
  16   6   0  388.66   28.70
 -16   6   0  424.96   44.50
 -16   6   0  452.65   48.80
 -18  -6   0  659.63   49.90
 -18  -6   0  630.04   45.80
 -18  -6   0  619.34   40.60
 -18  -6   0  581.24   45.40
  18  -6   0  696.33   49.80
  18  -6   0  562.84   44.40
  18   6   0  609.24   51.19
 -18   6   0  595.24   47.80
 -18   6   0  689.43   56.09
  18   6   0  679.73   52.89
  18   6   0  629.14   46.20
 -20  -6   0   47.80   20.50
 -20  -6   0   27.60   16.40
  20  -6   0   25.90   17.50
 -20  -6   0   51.99   17.50
  20   6   0   33.70   21.10
 -20   6   0   24.60   22.50
 -20   6   0   36.60   19.60
 -22  -6   0 1027.70   74.29
 -22  -6   0 1080.69   71.29
  22  -6   0 1235.98   75.59
  22   6   0 1112.49   72.49
 -22   6   0 1247.28   82.39
  -1  -7   0 3257.47  113.59
  -1  -7   0 3473.15  105.19
  -1  -7   0 3555.14  125.79
   1  -7   0 3391.06  123.39
   1  -7   0 3701.83  127.69
  -1  -7   0 3246.48  112.69
  -1   7   0 3559.04  117.59
   1   7   0 3660.63  129.59
  -1   7   0 3451.85  127.79
   1   7   0 3463.65  118.89
   1   7   0 3518.15  113.09
  -3  -7   0 7200.48  214.38
  -3  -7   0 7383.06  221.68
  -3  -7   0 7459.55  216.18
   5  -7   0 1058.69   52.99
  -5  -7   0 1103.49   44.60
   5  -7   0 1146.69   46.40
   5  -7   0 1103.29   61.09
  -5  -7   0 1072.99   51.39
  -5  -7   0 1022.80   47.70
  -5  -7   0 1065.69   44.40
   5  -7   0 1142.89   44.80
  -5  -7   0 1139.49   57.89
  -5   7   0 1126.89   62.09
   5   7   0 1105.79   58.99
   5   7   0 1077.49   48.80
   5   7   0 1228.78   79.99
  -5   7   0 1152.08   49.60
   5   7   0 1027.40   59.79
   7  -7   0 1443.56   55.79
  -7  -7   0 1388.06   54.89
  -7  -7   0 1386.36   58.89
   7  -7   0 1521.15   73.79
   7  -7   0 1394.26   55.29
  -7  -7   0 1313.07   54.49
  -7  -7   0 1406.46   67.29
   7   7   0 1282.27   68.09
   7   7   0 1479.55   59.69
   7   7   0 1432.56   67.89
  -7   7   0 1420.16   67.09
  -7   7   0 1424.16   55.69
   7   7   0 1424.36   69.79
   9   7   0 9896.01  301.07
 -11  -7   0 6139.99  180.28
  11  -7   0 5812.42  180.68
 -11  -7   0 5760.82  190.18
 -11  -7   0 5751.62  179.68
  11  -7   0 5960.20  181.38
  11   7   0 5722.03  195.48
 -11   7   0 5782.02  194.88
 -11   7   0 5796.32  194.98
  11   7   0 5710.73  194.98
  11   7   0 5887.01  194.58
 -13  -7   0 1016.70   47.20
  13  -7   0 1033.70   53.29
 -13  -7   0  994.60   51.69
 -13  -7   0  914.41   50.99
  13  -7   0 1085.59   54.79
  13   7   0 1154.58   64.89
 -13   7   0 1043.30   63.09
  13   7   0 1069.89   54.89
  13   7   0 1052.69   62.89
 -13   7   0  993.80   61.09
 -15  -7   0 1742.53   82.39
 -15  -7   0 1587.94   75.39
  15  -7   0 1625.94   75.19
 -15  -7   0 1754.32   68.59
 -15  -7   0 1679.03   84.99
  15  -7   0 1718.73   77.49
 -15   7   0 1668.33   83.09
 -15   7   0 1675.43   86.99
  15   7   0 1712.63   85.99
  15   7   0 1747.43   87.29
  15   7   0 1745.93   77.69
 -17  -7   0   78.79   22.60
  17  -7   0   79.29   20.00
  17  -7   0   84.79   21.50
 -17  -7   0   84.39   20.90
 -17  -7   0   88.59   18.70
 -17  -7   0   78.59   19.70
 -17   7   0   77.89   26.70
  17   7   0   85.09   34.60
  17   7   0  107.19   27.50
 -17   7   0   75.99   23.80
  17   7   0   67.59   20.20
  19  -7   0  179.18   32.50
 -19  -7   0  211.48   35.00
 -19  -7   0  174.58   30.40
  19   7   0  175.88   35.20
 -19   7   0  152.88   31.50
  19   7   0  104.59   24.80
 -19   7   0  123.39   33.40
  21  -7   0    5.80   16.10
 -21  -7   0   10.70   22.00
 -21  -7   0   -4.10   16.40
 -21   7   0   44.50   22.40
 -21   7   0   -1.40   22.80
  21   7   0    8.00   17.50
  21   7   0    7.70   20.30
   0  -8   0 7610.34  230.18
   0   8   0 7799.42  247.28
   2  -8   0 1952.80   88.79
  -2  -8   0 1964.80   87.59
  -2  -8   0 1940.31   69.29
   2  -8   0 1931.31   67.39
  -2  -8   0 1934.21   67.59
   2  -8   0 1957.70   78.79
  -2  -8   0 1952.30   87.29
   2   8   0 2010.50   75.59
   2   8   0 1844.82   80.79
  -2   8   0 1941.31   90.39
   2   8   0 1939.01   89.49
  -2   8   0 2043.30   79.49
  -4  -8   0  526.05   29.00
   4  -8   0  536.25   29.20
   4  -8   0  542.75   44.50
   4  -8   0  538.85   29.70
  -4  -8   0  527.85   41.90
  -4  -8   0  528.05   29.30
   4   8   0  534.75   41.10
  -4   8   0  534.35   45.20
   4   8   0  510.25   44.30
  -4   8   0  484.65   34.00
   4   8   0  522.15   33.80
   6  -8   0 2590.14  117.99
  -6  -8   0 2614.74  104.99
  -6  -8   0 2577.04   88.49
   6  -8   0 2586.84   88.69
  -6  -8   0 2646.14   88.99
   6   8   0 2554.34  109.09
  -6   8   0 2702.23   93.49
   6   8   0 2528.65  104.69
   6   8   0 2636.64   93.79
   6   8   0 2702.43  108.59
  -6   8   0 2467.55  108.49
   8  -8   0   35.20   11.80
   8  -8   0   34.40   15.80
  -8  -8   0   31.00   10.80
   8  -8   0   18.70   17.10
  -8  -8   0   18.00    9.90
  -8  -8   0   33.90   16.00
  -8   8   0   45.40   20.60
   8   8   0   30.80   17.50
   8   8   0   22.30   18.20
   8   8   0   54.79   14.90
  -8   8   0   30.10   11.40
   8   8   0   30.00   17.60
 -10  -8   0 1067.69   51.39
 -10  -8   0 1049.59   51.89
 -10  -8   0 1145.99   49.20
  10  -8   0 1145.39   53.39
 -10  -8   0 1149.48   63.49
  10  -8   0 1176.88   54.09
 -10   8   0 1022.90   65.19
  10   8   0 1117.49   55.09
  10   8   0 1008.30   62.99
  10   8   0 1141.69   66.89
  10   8   0 1055.19   65.89
 -12  -8   0 1539.75   68.19
 -12  -8   0 1475.65   65.99
 -12  -8   0 1440.06   75.59
  12  -8   0 1566.24   68.89
 -12  -8   0 1522.25   60.99
  12   8   0 1602.14   81.69
  12   8   0 1501.65   68.49
 -12   8   0 1479.05   79.69
  12   8   0 1350.66   78.19
 -12   8   0 1562.54   81.69
  14  -8   0  405.26   36.10
 -14  -8   0  509.25   44.20
 -14  -8   0  373.76   54.79
 -14  -8   0  416.96   35.30
 -14   8   0  390.76   47.50
  14   8   0  398.46   46.10
 -14   8   0  447.56   49.60
  14   8   0  423.46   36.50
  14   8   0  478.35   52.49
 -16  -8   0  358.06   39.00
  16  -8   0  410.06   43.40
 -16  -8   0  367.16   44.30
  16   8   0  303.27   45.80
 -16   8   0  331.67   47.60
  16   8   0  348.07   38.20
 -16   8   0  346.77   45.80
 -18  -8   0  428.06   44.80
  18  -8   0  366.56   42.90
 -18  -8   0  320.17   42.70
 -18   8   0  344.47   45.50
  18   8   0  409.96   51.99
 -18   8   0  316.37   49.40
  -1  -9   0 1438.86   76.49
   1  -9   0 1399.76   61.99
   1  -9   0 1473.55   77.99
  -1  -9   0 1437.66   57.19
   1   9   0 1392.46   69.89
   1   9   0 1374.66   78.49
  -1   9   0 1461.35   79.89
  -1   9   0 1432.36   68.49
  -3  -9   0    1.60    7.00
   3  -9   0   -2.00   12.80
  -3  -9   0   15.60   14.80
  -3   9   0   19.40   19.50
   3   9   0    1.30   10.60
  -3   9   0   15.90   13.10
   3   9   0   27.00   19.40
   3   9   0   16.70   15.50
   5  -9   0  665.63   53.59
  -5  -9   0  649.64   48.60
  -5  -9   0  628.44   34.80
  -5   9   0  580.34   50.89
   5   9   0  547.15   51.49
   5   9   0  518.15   36.80
   5   9   0  560.24   50.29
   7  -9   0   22.30   19.50
  -7  -9   0   35.50   12.10
  -7  -9   0   21.40   16.10
   7   9   0   32.20   18.90
  -7   9   0   30.10   13.50
   7   9   0   25.60   13.40
   7   9   0   36.90   21.10
  -7   9   0   37.30   21.20
   9  -9   0 1615.84   89.49
  -9  -9   0 1575.84   80.59
  -9  -9   0 1563.94   66.69
   9   9   0 1477.15   81.59
   9   9   0 1698.63   87.89
   9   9   0 1638.34   70.69
   9   9   0 1626.94   85.59
  -9   9   0 1597.74   86.69
  11  -9   0   90.29   28.80
 -11  -9   0   91.19   18.20
 -11  -9   0  119.59   26.80
 -11   9   0   99.59   28.20
  11   9   0  168.78   36.90
  11   9   0  117.59   22.70
  11   9   0   83.19   27.20
  11   9   0   39.30   26.70
 -13  -9   0  235.38   31.50
 -13  -9   0  222.18   35.70
 -13   9   0  191.18   37.60
  13   9   0  186.68   37.70
 -13   9   0  230.38   39.90
 -15  -9   0  522.75   54.69
  15   9   0  611.44   64.29
 -15   9   0  494.45   56.69
 -15   9   0  699.93   59.59
   0 -10   0 2480.75  113.29
   0  10   0 2530.85  116.39
   0  10   0 2300.57  100.49
   2 -10   0  350.96   47.10
  -2 -10   0  338.77   43.50
   2  10   0  332.37   41.30
   2  10   0  300.17   45.20
  -2  10   0  297.67   36.60
  -2  10   0  423.56   54.79
  -4 -10   0 1016.50   66.79
   4 -10   0 1092.19   71.59
   4  10   0 1122.99   66.89
  -4  10   0 1090.89   73.59
  -4  10   0 1004.70   57.19
   4  10   0 1056.59   72.39
   6 -10   0  310.37   45.20
  -6 -10   0  191.48   32.90
   6  10   0  322.97   42.20
   6  10   0  290.77   44.60
  -6  10   0  321.17   47.70
  -6  10   0  238.38   30.50
  -8 -10   0  849.52   61.29
   8 -10   0  907.61   69.09
   8  10   0 1028.20   66.89
   8  10   0  850.61   66.39
  -8  10   0  826.32   66.09
  10 -10   0  411.26   55.69
 -10 -10   0  310.77   41.80
  10  10   0  437.06   50.89
 -10  10   0  381.86   51.39
  10  10   0  343.17   50.09
 -12 -10   0 1010.40   68.49
  12 -10   0 1088.39   80.39
 -12  10   0 1136.59   77.19
  -1 -11   0  130.69   32.00
   1 -11   0  134.99   33.10
   1  11   0  116.49   35.00
  -1  11   0   95.49   24.60
  -1  11   0  131.39   34.30
   1  11   0  109.39   27.40
   3 -11   0  697.83   68.59
  -3 -11   0  660.03   58.29
   3  11   0  690.13   54.89
  -3  11   0  754.52   52.19
   3  11   0  754.82  109.39
  -3  11   0  665.43   62.39
   5 -11   0  181.78   40.50
  -5 -11   0  205.58   36.10
  -5  11   0  248.28   37.50
   5  11   0  240.28   39.50
  -5  11   0  283.17   54.29
   7 -11   0  330.17   49.99
  -7 -11   0  305.47   45.10
   7  11   0  373.06   77.29
   7  11   0  233.78   45.40
 -26   0   1   17.60   20.10
 -26   0   1  -11.80   14.50
  26   0  -1   -0.50   23.30
 -24   0   1   -1.10   14.50
  24   0  -1    5.20   16.90
 -24   0   1    4.10   16.10
  22   0  -1   -9.10   10.70
 -22   0   1    1.30   11.40
 -22   0   1  -16.60   11.80
  22   0  -1    8.40   13.80
  22   0  -1    1.60   13.90
 -22   0   1   10.30   13.50
  22   0  -1    5.70   11.50
 -20   0   1   -7.90   10.00
  20   0  -1   -5.30   11.10
 -20   0   1   -2.90   11.10
 -20   0   1   -3.50   12.20
  20   0  -1    2.00   13.90
 -18   0   1    2.70   10.60
  18   0  -1   13.80   12.50
 -18   0   1    5.50   11.90
  18   0  -1   -3.10    9.10
  18   0  -1   -2.00   10.90
 -18   0   1  -12.50    9.20
 -16   0   1    1.60    8.60
  16   0  -1   12.70    9.90
  16   0  -1   -0.40    8.40
 -16   0   1   -2.60    7.60
 -16   0   1    4.20    9.80
  16   0  -1    4.70    9.00
  14   0  -1    0.80    6.60
 -14   0   1   -0.60    6.20
 -14   0   1    8.00    8.30
  14   0  -1   -5.90    7.50
  14   0  -1    5.50    8.20
 -14   0   1   -1.00    7.60
  12   0  -1    5.00    6.10
 -12   0   1    1.20    6.40
  12   0  -1   10.30    8.30
 -12   0   1   16.50    8.30
  12   0  -1   -8.50    5.30
 -12   0   1    1.10    5.50
 -12   0   1   -4.40    4.20
  12   0  -1   -8.00    6.10
 -10   0   1    2.00    5.40
  10   0  -1   -0.80    3.00
 -10   0   1   -0.60    3.00
  10   0  -1   -6.30    3.90
  10   0  -1   -1.00    4.90
 -10   0   1    0.10    5.10
  10   0  -1    3.10    5.40
  10   0  -1   -0.10    4.50
 -10   0   1    4.70    5.40
  -8   0   1    1.50    2.70
  -8   0   1   -0.30    3.70
   8   0  -1    1.70    2.40
   8   0  -1    3.60    3.90
   8   0  -1   -0.20    3.70
   8   0  -1    8.70    4.80
  -8   0   1   -1.20    3.50
  -6   0   1    5.90    3.50
   6   0  -1    3.30    3.10
  -6   0   1    4.70    2.50
   4   0  -1    7.50    2.20
  -4   0   1   -0.20    2.10
   4   0  -1    3.90    2.60
  -4   0   1    1.20    1.60
   4   0  -1   -0.70    2.20
   4   0  -1   -1.00    2.50
  -4   0   1    1.50    2.90
  -4   0   1    0.60    2.20
  -4   0   1    1.60    2.50
   2   0  -1    1.60    0.90
  -2   0   1    1.30    0.90
   2   0  -1    7.70    1.90
  -2   0   1    1.20    0.90
   2   0  -1    1.70    1.20
  -2   0   1    1.00    0.70
  -2   0   1    0.80    0.80
  -2   0   1    2.50    1.30
   2   0  -1    0.20    1.00
   2   0   1    2.30    1.30
  -2   0  -1    9.60    2.10
  -2   0  -1    0.90    1.10
  -2   0  -1    3.90    1.50
   2   0   1    1.50    1.20
   2   0   1    1.20    0.80
   2   0   1   -0.10    1.10
  -4   0  -1    0.80    2.50
   4   0   1   -1.70    2.10
  -4   0  -1   -0.90    2.10
  -4   0  -1    1.20    2.30
   4   0   1   -0.50    2.30
   4   0   1    1.50    2.50
   4   0   1    2.10    2.60
  -6   0  -1    1.00    2.90
   6   0   1    3.60    3.50
  -6   0  -1    1.50    2.90
   6   0   1    2.00    3.00
   6   0   1   -0.30    3.20
  -6   0  -1    0.70    3.40
   6   0   1    0.50    1.80
   8   0   1    4.20    4.00
   8   0   1    0.60    4.00
   8   0   1    1.00    4.10
  -8   0  -1   -1.90    3.70
  -8   0  -1   -2.50    3.80
   8   0   1    4.00    5.00
   8   0   1    1.00    2.40
  -8   0  -1    4.10    4.70
 -10   0  -1    4.00    5.20
  10   0   1   -2.60    5.10
 -10   0  -1   -0.10    4.90
 -10   0  -1    3.50    5.70
  10   0   1    3.70    5.70
  10   0   1    4.60    5.10
  10   0   1   -0.90    4.30
  10   0   1   -4.20    3.00
  12   0   1    2.70    7.00
 -12   0  -1   -6.10    5.20
  12   0   1    7.30    6.60
 -12   0  -1   -0.90    5.60
 -12   0  -1    0.20    6.50
  12   0   1   18.00    8.60
  12   0   1   -3.70    5.00
 -14   0  -1    6.40    8.20
  14   0   1    0.30    7.20
 -14   0  -1    2.90    8.10
  14   0   1   -2.70    6.40
  14   0   1   -1.60    3.60
 -14   0  -1    2.80    8.70
  14   0   1    2.50    8.10
  16   0   1    1.40    9.00
  16   0   1   10.60   10.60
 -16   0  -1   -6.60    7.90
 -16   0  -1    0.70    8.30
  16   0   1    0.80    9.20
 -16   0  -1   11.40   10.10
  16   0   1    5.70    8.30
  18   0   1   -4.20   10.00
 -18   0  -1   -1.10   11.10
  18   0   1   -9.10   10.40
  18   0   1   -1.50    8.90
 -18   0  -1  -15.90    8.20
 -18   0  -1   -3.20    9.50
  18   0   1   -4.40   10.00
  20   0   1   -2.60    9.00
 -20   0  -1   -3.50   11.00
  20   0   1    7.50   14.30
  20   0   1    5.30   13.90
 -20   0  -1   -2.60   12.40
  20   0   1    9.80   13.60
  22   0   1    1.00   10.40
 -22   0  -1  -17.50    9.80
  22   0   1    3.90   14.40
 -22   0  -1   22.20   16.20
  22   0   1   -8.60   11.10
  22   0   1    5.90   13.70
 -22   0  -1   -7.60   12.30
 -24   0  -1    9.60   16.00
 -24   0  -1    8.70   17.60
  24   0   1   15.90   18.60
  26   0   1   -5.20   16.70
 -26   0  -1   -2.90   16.00
 -25  -1   1  629.54   52.99
  25  -1  -1  587.64   60.19
 -25  -1   1  471.45   52.09
  25   1  -1  540.75   57.39
 -25   1   1  569.64   49.70
 -25   1   1  483.35   53.69
 -23  -1   1   82.99   24.30
  23  -1  -1   82.49   24.20
 -23  -1   1   90.49   24.50
 -23   1   1   95.49   28.00
 -23   1   1   69.79   23.10
  23   1  -1   64.69   21.90
 -23   1   1   54.09   22.90
 -21  -1   1   36.60   16.00
  21  -1  -1   43.30   17.40
  21  -1  -1   56.89   17.90
 -21  -1   1   51.49   18.60
 -21  -1   1   76.59   24.30
  21  -1  -1   32.40   17.60
  21   1  -1   44.30   16.50
  21   1  -1   52.09   19.40
 -21   1   1   60.29   18.40
 -21   1   1   48.10   18.20
  21   1  -1   54.69   19.40
  21   1  -1   22.60   13.60
 -21   1   1   70.19   21.30
 -19  -1   1   22.30   14.60
 -19  -1   1   11.90   13.00
 -19  -1   1    5.50   10.20
  19  -1  -1  -13.80   15.70
  19  -1  -1    8.00   11.00
  19  -1  -1   -6.60    9.50
 -19   1   1   10.70   12.50
  19   1  -1    0.20    9.10
 -19   1   1   -4.10   10.50
  19   1  -1   -3.70   10.80
 -19   1   1    7.80   11.60
  19   1  -1    0.50   10.90
 -17  -1   1  411.36   32.40
  17  -1  -1  369.56   37.00
  17  -1  -1  375.96   22.20
  17  -1  -1  398.16   31.30
 -17  -1   1  362.26   32.20
 -17  -1   1  355.36   26.40
  17  -1  -1  386.16   33.30
 -17  -1   1  365.56   31.00
  17   1  -1  284.47   30.40
  17   1  -1  393.26   33.10
 -17   1   1  371.76   30.20
 -17   1   1  398.16   32.50
  17   1  -1  395.56   30.80
 -17   1   1  415.56   34.90
 -15  -1   1   50.89   14.00
 -15  -1   1   40.50   10.70
 -15  -1   1   34.60   12.50
 -15  -1   1   54.09   14.30
  15  -1  -1   32.40   12.20
  15  -1  -1   46.00   11.90
  15  -1  -1   53.09   15.40
  15  -1  -1   56.59   10.20
  15   1  -1   28.20   13.30
  15   1  -1   51.29   14.90
 -15   1   1   56.59   14.80
 -15   1   1   41.40   11.90
  15   1  -1   71.99   13.90
 -15   1   1   52.79   15.30
  13  -1  -1  199.18   28.50
 -13  -1   1  219.08   22.80
  13  -1  -1  146.39   18.70
  13  -1  -1  196.18   14.80
 -13  -1   1  217.18   24.00
 -13  -1   1  192.68   21.70
 -13  -1   1  247.88   24.40
  13   1  -1  191.58   24.50
 -13   1   1  158.58   16.10
  13   1  -1  202.28   22.20
  13   1  -1  236.58   29.50
 -13   1   1  152.98   20.10
 -13   1   1  173.88   19.20
  13   1  -1  199.68   20.80
 -13   1   1  216.08   22.90
  11  -1  -1   37.20    9.10
  11  -1  -1   63.99    9.20
  11  -1  -1   34.50    9.10
 -11  -1   1   41.10    9.90
  11  -1  -1   38.60   10.40
 -11  -1   1   48.80   11.50
 -11  -1   1   52.49   10.60
  11  -1  -1   39.40    9.80
 -11  -1   1   59.29    5.80
 -11  -1   1   41.40   10.30
  11   1  -1   56.29   11.70
 -11   1   1   45.40   11.00
 -11   1   1   23.00    7.90
  11   1  -1   65.69   11.50
  11   1  -1   57.59   12.20
  11   1  -1   67.49   11.60
 -11   1   1   63.19   11.60
 -11   1   1   62.09   10.00
  -9  -1   1  405.66   14.20
  -9  -1   1  444.46   21.10
   9  -1  -1  376.76   22.70
  -9  -1   1  452.35   24.80
   9  -1  -1  403.86   19.20
  -9  -1   1  380.16   21.60
  -9  -1   1  360.26   22.00
   9  -1  -1  397.46   22.50
   9  -1  -1  326.17   22.00
  -9  -1   1  443.86   33.00
   9  -1  -1  378.56   22.50
   9   1  -1  385.36   21.30
   9   1  -1  372.16   22.70
   9   1  -1  357.36   22.50
  -9   1   1  417.96   20.30
  -9   1   1  407.86   22.80
  -9   1   1  338.37   20.70
  -9   1   1  365.16   23.20
  -7  -1   1   16.80    5.50
  -7  -1   1   14.80    4.70
  -7  -1   1   21.00    6.40
   7  -1  -1   24.30    5.70
   7  -1  -1   30.40    6.70
   7  -1  -1   20.50    5.60
  -7  -1   1   20.20    2.90
  -7  -1   1   38.10    7.00
  -7  -1   1   26.00    6.50
   7  -1  -1   20.50    5.20
  -7   1   1   16.10    5.90
  -7   1   1   27.70    6.20
   7   1  -1   22.00    6.40
   7   1  -1   26.80    6.70
  -7   1   1   26.10    5.90
   7   1  -1   30.80    6.20
   7   1  -1   38.90    7.10
  -7   1   1   35.10    7.40
   3  -1   1   48.20    6.40
  -3  -1  -1   20.10    4.20
  -3  -1  -1   43.40    6.10
  -3  -1  -1   35.50    4.30
  -3  -1  -1   37.10    4.80
  -3  -1  -1   41.80    4.20
  -3  -1  -1   21.30    4.20
   3  -1   1   29.60    4.60
   3  -1   1   29.60    4.30
  -3  -1  -1   36.10    2.70
   3   1   1   41.40    5.90
   3   1   1   37.00    3.90
  -3   1  -1   26.60    4.00
  -3   1  -1   37.50    5.90
   3   1   1   20.60    4.20
  -3   1  -1   31.80    4.80
   3   1   1   36.00    2.80
   3   1   1   35.80    4.40
   3   1   1   34.80    4.90
  -9  -1  -1  981.30   40.30
   9  -1   1  887.21   39.20
   9  -1   1  984.10   35.70
   9  -1   1  969.20   40.60
  -9  -1  -1 1054.19   42.00
   9   1   1 1017.90   38.10
   9   1   1  961.40   40.40
  -9   1  -1  985.80   40.80
   9   1   1  961.70   37.80
  -9   1  -1  981.20   39.80
   9   1   1 1020.50   39.60
   9   1   1  976.60   40.60
  -9   1  -1 1052.59   42.80
 -11  -1  -1    0.70    5.70
 -11  -1  -1   10.20    6.40
  11  -1   1    1.30    5.30
 -11  -1  -1    0.90    5.60
  11  -1   1    1.10    4.40
  11  -1   1    0.80    6.00
 -11  -1  -1   11.00    6.70
  11  -1   1    5.70    6.20
  11  -1   1    4.60    5.30
 -11   1  -1    7.60    6.80
  11   1   1   -0.40    5.80
  11   1   1   -0.10    4.40
  11   1   1    3.90    5.90
  11   1   1    7.90    5.90
 -11   1  -1    3.50    6.90
  11   1   1    8.90    6.60
 -11   1  -1    4.80    5.70
  13  -1   1 5029.00  177.38
 -13  -1  -1 4691.73  149.88
  13   1   1 4749.82  145.59
  13   1   1 4820.62  150.48
 -15  -1  -1 3189.28  108.89
  15  -1   1 2957.50  109.59
  15  -1   1 3186.88   95.39
  15  -1   1 3095.69  110.29
 -15  -1  -1 3226.68  108.59
  15  -1   1 3089.59  107.89
 -15  -1  -1 3301.27  110.99
  15   1   1 3159.88  109.99
  15   1   1 3066.89  101.69
  15   1   1 3057.09  109.39
 -15   1  -1 3168.08  107.59
  15   1   1 3140.99  106.59
 -15   1  -1 3069.29  110.89
 -15   1  -1 3060.09  108.99
  17  -1   1  186.98   23.60
  17  -1   1  234.08   18.30
 -17  -1  -1  289.77   32.50
  17  -1   1  275.77   32.00
 -17  -1  -1  156.58   22.30
 -17  -1  -1  206.08   26.40
  17  -1   1  264.67   17.90
  17  -1   1  276.47   31.60
  17   1   1  254.37   31.10
 -17   1  -1  213.98   27.70
 -17   1  -1  242.38   27.90
 -17   1  -1  304.07   32.40
  17   1   1  225.98   24.60
  17   1   1  249.28   30.30
  17   1   1  259.17   25.30
 -19  -1  -1   64.19   18.40
  19  -1   1   73.09   19.60
  19  -1   1   64.59   17.40
 -19  -1  -1   51.59   15.90
  19  -1   1  117.09   36.00
  19  -1   1   97.69   14.30
  19   1   1   68.69   19.10
 -19   1  -1   57.29   18.20
  19   1   1   80.29   17.80
 -19   1  -1   59.79   16.50
  19   1   1   91.79   17.60
 -19   1  -1   45.10   17.70
  19   1   1   73.29   19.40
  21  -1   1   16.30   14.50
 -21  -1  -1   -0.40   12.80
 -21  -1  -1   22.20   17.80
 -21  -1  -1   -3.50   10.70
  21  -1   1   -3.50    8.20
  21  -1   1   -0.90   11.80
  21  -1   1    8.60   14.40
 -21   1  -1   -4.20   13.50
 -21   1  -1    4.20   13.00
  21   1   1  -10.60   12.00
  21   1   1    0.80   10.70
  21   1   1    9.30   12.00
  21   1   1    6.30   12.10
 -21   1  -1    0.50   10.80
 -23  -1  -1   44.50   20.90
  23  -1   1   57.39   21.30
 -23  -1  -1   59.09   21.30
 -23   1  -1   10.90   17.20
 -23   1  -1   29.90   18.20
  23   1   1   31.10   18.20
  23   1   1   37.00   16.10
 -25  -1  -1  807.72   61.69
  25  -1   1  772.92   62.09
 -25  -1  -1  827.72   60.29
 -25   1  -1  777.52   59.29
 -25   1  -1  828.92   63.19
  25   1   1  872.81   62.99
  26  -2  -1  219.58   37.50
 -26  -2   1  323.87   44.70
 -26  -2   1  299.27   42.70
  26   2  -1  296.87   48.20
 -26   2   1  266.77   45.50
  26   2  -1  179.38   41.60
 -26   2   1  207.48   33.90
 -24  -2   1  648.84   52.59
 -24  -2   1  669.13   53.89
  24  -2  -1  689.93   57.09
 -24   2   1  698.63   66.99
 -24   2   1  687.83   52.19
  24   2  -1  560.64   45.50
  24   2  -1  615.54   53.09
  22  -2  -1   40.60   18.40
 -22  -2   1   85.39   22.80
 -22  -2   1   68.69   22.20
  22   2  -1   38.00   15.60
  22   2  -1   51.89   21.20
 -22   2   1   51.89   17.30
  22   2  -1   62.19   20.70
 -22   2   1   73.29   21.10
 -22   2   1   40.60   20.10
  22   2  -1   55.89   18.80
 -20  -2   1   27.20   15.80
  20  -2  -1   15.70   14.30
  20  -2  -1   39.10   18.00
 -20  -2   1   33.00   14.20
 -20  -2   1   27.60   15.90
  20  -2  -1   32.40   14.70
 -20   2   1   56.39   17.20
  20   2  -1   37.40   14.80
 -20   2   1   28.00   17.80
 -20   2   1   66.09   16.80
  20   2  -1   42.70   17.00
  20   2  -1   28.80   15.80
  20   2  -1   38.70   20.40
  18  -2  -1 1982.80   86.89
 -18  -2   1 2064.99   83.39
  18  -2  -1 1989.80   82.79
 -18  -2   1 1968.60   77.89
 -18  -2   1 2021.50   85.49
 -18  -2   1 1931.61   82.99
  18  -2  -1 2072.99   87.29
 -18   2   1 2163.08   90.49
 -18   2   1 1990.50   82.59
  18   2  -1 2094.69   81.39
 -18   2   1 1985.00   80.19
  18   2  -1 1853.61   80.09
  18   2  -1 2100.49   85.89
  18   2  -1 2149.78   88.89
 -16  -2   1  637.64   41.70
 -16  -2   1  629.84   36.10
  16  -2  -1  690.63   40.20
  16  -2  -1  656.73   42.40
  16  -2  -1  634.44   33.40
  16  -2  -1  669.03   41.80
 -16  -2   1  652.73   39.30
 -16  -2   1  645.54   39.60
 -16  -2   1  703.03   41.80
 -16   2   1  624.14   37.00
 -16   2   1  606.04   41.60
  16   2  -1  599.74   37.40
  16   2  -1  656.53   42.30
 -16   2   1  644.74   39.50
  16   2  -1  651.23   41.10
  14  -2  -1  269.07   28.70
 -14  -2   1  204.28   23.50
 -14  -2   1  264.27   28.10
 -14  -2   1  205.68   22.50
  14  -2  -1  209.68   17.60
  14  -2  -1  156.78   19.60
 -14  -2   1  221.98   19.80
 -14  -2   1  260.07   26.10
  14  -2  -1  205.88   23.90
 -14   2   1  160.98   22.80
 -14   2   1  167.38   20.40
  14   2  -1  145.99   19.80
  14   2  -1  199.78   23.80
 -14   2   1  197.28   21.50
  14   2  -1  142.39   18.50
 -12  -2   1    5.30    6.70
 -12  -2   1    4.80    7.30
 -12  -2   1    1.30    5.20
  12  -2  -1    3.70    6.00
  12  -2  -1   -1.20    5.90
 -12  -2   1   -0.50    5.90
  12  -2  -1   -1.00    5.30
 -12  -2   1    1.70    6.20
  12   2  -1   -5.10    5.70
 -12   2   1    5.20    8.40
  12   2  -1   -0.10    5.40
 -12   2   1   -1.20    5.30
 -12   2   1   -1.70    5.50
 -12   2   1   27.70    9.30
  12   2  -1   -0.30    7.00
 -10  -2   1 2000.30   69.79
  10  -2  -1 2078.79   67.39
  10  -2  -1 1946.61   69.49
 -10  -2   1 1951.10   71.79
 -10  -2   1 2145.09   69.09
  10  -2  -1 1906.21   68.59
 -10  -2   1 2016.10   67.89
  10  -2  -1 1875.71   70.29
 -10   2   1 1975.30   72.79
  10   2  -1 2038.00   72.69
  10   2  -1 2032.00   69.99
 -10   2   1 1992.80   66.79
  10   2  -1 1887.71   67.59
 -10   2   1 2047.20   68.59
 -10   2   1 2015.70   68.09
   8  -2  -1 3010.30   94.29
   8   2  -1 2901.91   94.69
  -6  -2   1   15.40    4.90
   6  -2  -1    7.30    4.00
   6  -2  -1   11.00    4.30
   6  -2  -1    9.50    5.50
  -6  -2   1   14.60    4.80
  -6  -2   1   13.40    6.00
  -6  -2   1   15.20    5.80
  -6  -2   1   14.50    4.90
   6  -2  -1   17.30    4.00
   6  -2  -1   19.50    6.10
  -6   2   1    2.00    4.50
   6   2  -1    9.30    5.40
  -6   2   1   15.50    4.40
  -6   2   1   14.70    4.20
   6   2  -1   10.80    5.00
   6   2  -1   33.70    6.60
   6   2  -1    5.30    4.00
  -6   2   1   27.40    7.50
   0  -2   1 1831.92   58.39
   2   2   1 1572.54   49.99
  -6  -2  -1    7.50    2.20
  -6  -2  -1    5.20    3.20
   6  -2   1    6.20    2.00
  -6  -2  -1    7.20    4.20
   6  -2   1    4.00    4.60
   6  -2   1    2.10    4.00
  -6  -2  -1    2.10    3.90
   6  -2   1    5.40    4.20
  -6  -2  -1    7.70    4.30
  -6  -2  -1    8.10    4.90
   6   2   1   14.70    4.30
  -6   2  -1    5.30    3.90
  -6   2  -1    4.60    3.60
   6   2   1   -1.40    4.00
   6   2   1    1.90    3.80
   6   2   1    4.30    3.60
 -10  -2  -1   15.80    7.90
  10  -2   1   16.40    7.20
  10  -2   1   27.10    7.60
 -10  -2  -1   20.10    7.60
  10  -2   1   17.30    7.80
 -10  -2  -1   20.10    7.50
 -10  -2  -1   31.80    9.30
 -10  -2  -1   15.40    6.50
  10  -2   1   16.50    7.40
  10   2   1   17.20    6.10
 -10   2  -1   21.40    9.00
 -10   2  -1   26.10    8.30
  10   2   1   20.20    7.40
  10   2   1   19.20    7.00
 -10   2  -1   17.60    7.20
  10   2   1    7.40    6.40
  10   2   1   14.80    7.50
 -12  -2  -1 1643.24   65.09
  12  -2   1 1741.33   65.99
  12  -2   1 1767.02   67.29
 -12  -2  -1 1746.13   65.09
  12  -2   1 1757.72   61.29
 -12  -2  -1 1647.64   64.89
 -12  -2  -1 1763.32   63.09
 -12  -2  -1 1633.94   65.99
  12   2   1 1669.43   63.79
  12   2   1 1606.04   60.69
  12   2   1 1727.43   65.49
  12   2   1 1781.62   67.49
  12   2   1 1706.03   62.99
 -12   2  -1 1774.62   64.39
 -12   2  -1 1749.12   65.79
 -12   2  -1 1667.13   68.69
 -14  -2  -1  177.28   22.40
  14  -2   1  194.88   23.20
 -14  -2  -1  151.68   20.60
 -14  -2  -1  184.48   21.80
  14  -2   1  188.68   19.10
  14  -2   1  155.28   21.20
 -14  -2  -1  185.28   21.90
  14  -2   1  222.28   26.50
 -14  -2  -1  181.18   22.10
  14   2   1  180.88   22.80
  14   2   1  151.38   19.10
 -14   2  -1  201.98   25.60
 -14   2  -1  182.18   21.50
 -14   2  -1  240.98   26.00
  14   2   1  198.18   25.30
  14   2   1  192.78   22.10
  14   2   1  124.49   19.00
 -16  -2  -1  152.08   21.60
  16  -2   1  125.79   22.20
 -16  -2  -1  160.08   22.30
  16  -2   1  168.38   14.60
  16  -2   1  156.28   18.10
 -16  -2  -1  126.29   20.90
 -16  -2  -1  177.88   24.00
  16  -2   1  201.88   27.60
  16  -2   1  134.59   21.20
  16   2   1  123.09   19.70
  16   2   1  130.59   20.10
  16   2   1  204.58   25.60
 -16   2  -1  135.19   21.00
  16   2   1  159.88   22.80
 -16   2  -1  193.98   28.30
 -16   2  -1  144.39   19.80
  18  -2   1  489.25   37.30
 -18  -2  -1  425.16   36.30
  18  -2   1  496.85   39.90
 -18  -2  -1  488.95   36.40
  18  -2   1  452.05   22.90
 -18  -2  -1  499.85   38.60
  18  -2   1  490.85   39.70
 -18  -2  -1  440.96   33.30
  18   2   1  441.26   37.30
  18   2   1  461.05   34.40
 -18   2  -1  502.55   40.80
  18   2   1  441.96   37.20
  18   2   1  510.75   35.50
 -18   2  -1  469.15   34.80
 -18   2  -1  464.45   37.10
  20  -2   1   24.00   17.00
 -20  -2  -1   67.89   19.00
 -20  -2  -1    7.90   12.90
  20  -2   1   25.40   13.60
  20  -2   1   65.79   21.10
 -20  -2  -1   25.50   14.20
  20   2   1   26.70   15.60
  20   2   1   44.20   15.00
  20   2   1   35.70   15.20
 -20   2  -1   30.20   18.60
  20   2   1   64.99   22.00
 -20   2  -1   26.30   14.00
 -22  -2  -1 1505.95   75.09
 -22  -2  -1 1527.25   79.19
  22  -2   1 1358.96   76.39
 -22   2  -1 1581.04   73.89
 -22   2  -1 1493.85   75.89
  22   2   1 1360.76   70.49
  22   2   1 1365.86   76.09
  22   2   1 1579.04   70.79
 -22   2  -1 1410.16   78.79
  22   2   1 1515.15   77.09
 -24  -2  -1  816.92   57.49
  24  -2   1  746.83   60.09
 -24  -2  -1  734.93   57.29
  24   2   1  658.43   53.59
 -24   2  -1  806.62   57.09
  24   2   1  732.73   49.40
 -24   2  -1  715.23   58.99
 -26  -2  -1   20.30   20.60
 -26  -2  -1   10.50   17.50
  26  -2   1   18.80   20.10
  26   2   1    9.80   20.30
 -26   2  -1   -1.80   20.00
 -26   2  -1   29.60   18.60
 -25  -3   1  139.39   30.40
  25  -3  -1  109.59   39.50
 -25  -3   1   74.79   25.10
 -25   3   1  108.99   32.60
  25   3  -1  132.89   29.70
  25   3  -1   95.39   27.10
 -25   3   1  141.39   28.20
 -23  -3   1   12.20   17.50
 -23  -3   1    5.30   15.80
  23  -3  -1    1.50   16.40
 -23   3   1  -15.20   17.70
  23   3  -1  -16.00   13.80
 -23   3   1    0.60   12.00
 -23   3   1   14.90   15.00
  23   3  -1    2.60   15.20
 -21  -3   1   -0.90   13.80
  21  -3  -1   28.40   18.20
 -21  -3   1   31.70   18.50
  21  -3  -1   11.80   13.50
  21   3  -1   42.80   19.20
  21   3  -1   17.40   16.40
 -21   3   1   15.90   13.20
  21   3  -1   11.20   12.90
  21   3  -1   21.30   15.20
 -21   3   1   21.30   19.10
 -19  -3   1   42.50   16.50
 -19  -3   1   42.10   16.40
 -19  -3   1   25.50   14.90
  19  -3  -1   39.60   17.80
  19  -3  -1   41.00   17.30
  19  -3  -1   60.79   27.20
 -19  -3   1   33.20   16.00
 -19   3   1   45.00   16.10
  19   3  -1   35.70   15.80
  19   3  -1   32.90   16.30
 -19   3   1   44.80   20.20
  19   3  -1   52.89   16.90
 -19   3   1   44.70   14.00
  19   3  -1   44.40   18.10
  17  -3  -1  946.61   46.90
 -17  -3   1 1108.19   53.29
 -17  -3   1 1090.39   55.29
 -17  -3   1  962.30   49.99
 -17  -3   1 1056.39   55.19
  17  -3  -1  976.70   54.59
 -17  -3   1 1004.30   55.89
  17  -3  -1  968.40   52.59
  17  -3  -1 1055.99   58.39
 -17   3   1 1053.59   49.60
  17   3  -1 1053.09   57.69
  17   3  -1 1038.60   53.99
 -17   3   1 1127.09   61.09
 -17   3   1 1066.09   52.39
  17   3  -1  998.50   53.59
  17   3  -1  966.50   50.69
 -15  -3   1   48.70   14.50
 -15  -3   1   50.29   13.60
  15  -3  -1   44.30   12.50
  15  -3  -1   49.20   14.50
 -15  -3   1   37.70   12.20
 -15  -3   1   55.19   15.30
  15  -3  -1   32.70   11.90
 -15   3   1   42.30   13.90
 -15   3   1   35.00   12.90
  15   3  -1   21.90   12.50
 -15   3   1   35.00   14.80
  15   3  -1   36.50   13.50
  15   3  -1   47.20   15.70
  15   3  -1   35.60   11.50
 -13  -3   1  844.22   45.80
 -13  -3   1  980.80   45.00
 -13  -3   1  738.43   40.80
 -13  -3   1  891.21   41.50
  13  -3  -1  834.22   32.40
  13  -3  -1  859.11   41.20
  13  -3  -1  856.61   42.80
  13  -3  -1  885.71   44.30
 -13  -3   1  960.10   45.20
  13   3  -1  886.21   46.90
  13   3  -1  930.31   44.00
 -13   3   1  861.71   39.50
 -13   3   1  876.41   41.30
 -13   3   1  827.32   46.50
  13   3  -1  914.11   42.50
 -11  -3   1   98.29   16.20
  11  -3  -1   76.69   13.40
 -11  -3   1   73.89    5.80
 -11  -3   1   91.09   14.60
 -11  -3   1   72.49   13.40
  11  -3  -1   96.49   15.40
  11  -3  -1   78.19   13.10
  11  -3  -1   98.99   11.30
 -11  -3   1   82.89   15.10
 -11  -3   1   83.59   13.10
 -11   3   1   67.39   14.90
  11   3  -1   62.39   11.60
 -11   3   1   71.19   13.80
  11   3  -1   77.59   13.10
  11   3  -1   79.69   14.90
 -11   3   1   86.29   12.20
   9  -3  -1 4105.39  131.69
   9  -3  -1 4542.15  131.29
   9   3  -1 4149.88  133.79
  -7  -3   1   21.80    6.70
  -7  -3   1   15.80    6.00
   7  -3  -1   28.80    7.90
   7  -3  -1   13.10    7.50
   7  -3  -1   22.90    5.50
   7  -3  -1   28.00    7.10
  -7  -3   1   31.60    8.90
   7  -3  -1   27.50    6.80
  -7   3   1   19.60    8.40
   7   3  -1   30.00    8.90
   7   3  -1   27.50    7.00
   7   3  -1   16.00    7.20
  -7   3   1   27.10    5.60
   7   3  -1   23.30    6.60
  -7   3   1   32.60    5.70
  -7   3   1   23.70    9.00
  -7   3   1   19.50    7.90
   1  -3  -1  597.84   25.90
  -1  -3   1  523.25   26.60
  -1  -3   1  554.44   21.60
  -1  -3   1  546.75   24.50
  -1  -3   1  517.35   20.10
   1  -3  -1  499.55   23.30
   1  -3  -1  537.65   23.40
   1  -3  -1  509.35   25.20
   1  -3  -1  539.05   26.90
  -1  -3   1  513.85   19.40
   1  -3  -1  577.84   23.00
  -1   3   1  569.54   23.90
   1   3  -1  521.35   21.00
   1   3  -1  571.24   27.70
  -1   3   1  552.44   26.80
   1   3  -1  501.05   15.80
   1   3  -1  502.55   15.80
   1   3  -1  537.75   24.00
  -1   3   1  494.35   22.40
   1   3  -1  517.55   26.20
  -1   3   1  510.45   23.20
  -1  -3  -1 1770.72   60.69
  -1  -3  -1 1650.43   52.59
  -1  -3  -1 1787.62   57.19
   1  -3   1 1851.51   58.59
   1  -3   1 1643.74   56.09
  -1  -3  -1 1717.63   55.79
  -1  -3  -1 1748.63   56.39
   1   3   1 1708.13   56.19
   1   3   1 1654.13   57.39
   1   3   1 1616.44   58.89
   3  -3   1  783.42   30.60
  -3  -3  -1  853.21   35.80
   3  -3   1  830.02   33.50
   3  -3   1  818.52   28.40
  -3  -3  -1  786.82   32.70
  -3  -3  -1  852.51   33.40
  -3  -3  -1  741.23   26.20
   3  -3   1  789.62   28.30
   3  -3   1  841.42   34.40
  -3  -3  -1  813.32   33.30
  -3  -3  -1  709.33   25.90
   3  -3   1  755.62   28.10
   3   3   1  780.32   32.90
  -3   3  -1  811.62   28.30
  -3   3  -1  757.62   25.00
  -3   3  -1  685.13   32.30
   3   3   1  786.22   33.20
  -3   3  -1  835.82   35.90
   3   3   1  787.82   31.30
   3   3   1  744.03   33.80
   7  -3   1 3775.62  123.09
   7   3   1 3636.04  115.09
 -11  -3  -1   13.50    9.00
 -11  -3  -1   12.90    7.20
 -11  -3  -1   11.10    7.60
  11  -3   1   22.80    3.80
 -11  -3  -1   14.10    8.00
 -11  -3  -1    3.00    6.90
  11  -3   1   13.50    7.20
  11  -3   1    8.30    7.60
  11  -3   1   22.70    9.70
  11   3   1   25.90    8.40
 -11   3  -1    8.30    6.80
  11   3   1   13.30    8.00
  11   3   1   11.50    9.00
  11   3   1   12.70    9.00
 -11   3  -1   19.40   10.40
 -11   3  -1   29.20    9.00
  13  -3   1 2125.79   81.19
 -13  -3  -1 2126.89   80.79
 -13  -3  -1 2173.68   83.09
 -13  -3  -1 2197.08   77.09
 -13  -3  -1 2197.48   81.49
  13  -3   1 2287.37   79.59
  13  -3   1 2417.06   84.59
 -13   3  -1 2114.89   78.59
  13   3   1 2204.88   82.29
  13   3   1 2169.08   77.59
 -13   3  -1 2272.17   78.29
  13   3   1 2230.28   80.09
  13   3   1 2223.88   84.09
 -13   3  -1 2139.59   86.19
 -15  -3  -1  691.93   37.90
 -15  -3  -1  656.23   39.90
 -15  -3  -1  711.53   42.40
 -15  -3  -1  679.23   40.80
  15  -3   1  626.54   39.50
  15  -3   1  675.83   37.40
 -15  -3  -1  615.44   38.80
  15  -3   1  659.33   41.60
  15   3   1  701.13   41.10
  15   3   1  642.84   36.90
  15   3   1  676.33   42.10
 -15   3  -1  635.74   43.40
 -15   3  -1  707.53   38.00
  15   3   1  685.53   40.00
 -15   3  -1  623.84   38.00
 -17  -3  -1  655.63   40.20
  17  -3   1  796.52   49.80
 -17  -3  -1  748.33   45.00
  17  -3   1  766.22   47.80
 -17  -3  -1  795.62   48.20
  17  -3   1  689.53   44.10
 -17  -3  -1  740.03   45.90
  17  -3   1  691.23   38.60
  17   3   1  616.24   39.30
  17   3   1  711.43   44.20
  17   3   1  637.14   42.30
 -17   3  -1  768.12   50.19
  17   3   1  718.53   46.20
 -17   3  -1  730.83   43.30
 -17   3  -1  698.83   40.70
  19  -3   1    4.50   13.80
 -19  -3  -1   -2.00   11.30
  19  -3   1   11.80   15.00
  19  -3   1   12.60   12.80
 -19  -3  -1   -2.00   12.20
 -19  -3  -1   -5.70    9.60
  19   3   1    1.80    9.90
  19   3   1   -4.40   11.20
 -19   3  -1   -7.70    8.80
 -19   3  -1    5.70   11.70
 -19   3  -1   -3.90   13.20
  19   3   1    1.10   12.60
  19   3   1  -12.00   10.60
  21  -3   1   25.30   17.40
 -21  -3  -1   61.99   20.50
 -21  -3  -1   26.50   16.00
  21   3   1   29.50   18.20
  21   3   1   19.10   16.90
 -21   3  -1   38.10   20.90
  21   3   1   31.20   16.80
 -21   3  -1   33.20   16.70
  21   3   1   14.70   12.80
 -21   3  -1   32.20   16.00
 -23  -3  -1  546.05   46.60
 -23  -3  -1  696.53   54.39
  23  -3   1  659.53   55.89
  23   3   1  681.83   52.19
  23   3   1  631.64   47.70
 -23   3  -1  617.04   45.60
 -23   3  -1  687.53   57.69
 -23   3  -1  631.64   48.80
 -25  -3  -1   -3.90   15.80
 -25  -3  -1    5.20   16.80
  25  -3   1  -21.40   14.90
 -25   3  -1   -9.50   18.80
  25   3   1   19.90   18.10
  25   3   1    4.20   17.60
 -25   3  -1   -4.90   13.80
 -24  -4   1   58.89   21.90
  24  -4  -1   41.10   21.50
  24   4  -1   19.70   19.20
 -24   4   1   44.60   24.90
  24   4  -1   28.30   21.60
 -22  -4   1   24.30   17.80
 -22  -4   1   13.90   15.80
  22  -4  -1    5.70   15.70
 -22  -4   1   27.10   20.70
 -22   4   1   13.70   15.70
 -22   4   1   17.90   20.20
  22   4  -1   12.80   13.50
  22   4  -1    5.90   18.40
  22   4  -1   29.80   17.00
  20  -4  -1   29.90   30.30
 -20  -4   1   71.69   22.00
  20  -4  -1   43.60   19.20
  20  -4  -1   71.59   20.60
 -20  -4   1   63.09   20.60
 -20  -4   1   66.19   19.50
 -20  -4   1   52.09   17.90
  20   4  -1   62.59   22.60
 -20   4   1   44.60   22.00
  20   4  -1   96.09   25.10
  20   4  -1   33.60   15.60
 -20   4   1   46.20   14.50
 -20   4   1   41.90   15.80
 -18  -4   1   46.00   20.10
  18  -4  -1   69.39   18.40
 -18  -4   1   52.29   16.90
 -18  -4   1   65.79   19.50
  18  -4  -1   33.50   16.10
  18   4  -1   40.10   14.40
 -18   4   1   41.90   13.50
  18   4  -1   44.10   15.70
 -18   4   1   41.90   19.50
  18   4  -1   79.09   21.90
  18   4  -1   70.39   21.80
 -18   4   1   48.10   13.50
 -16  -4   1   49.30   15.00
 -16  -4   1   46.70   16.30
  16  -4  -1   42.00   15.70
  16  -4  -1   15.70   10.60
 -16  -4   1   42.90   14.10
 -16  -4   1   51.19   14.50
  16   4  -1   75.39   16.00
  16   4  -1   35.50   16.20
 -16   4   1   62.39   14.60
  16   4  -1   28.10   12.90
  16   4  -1   41.40   16.00
 -16   4   1   54.39   19.70
 -16   4   1   49.10   15.20
  14  -4  -1   94.99   16.80
  14  -4  -1  116.29   19.60
 -14  -4   1  107.19   17.00
  14  -4  -1  106.19   11.60
 -14  -4   1  104.29   19.20
 -14  -4   1  134.79   20.60
 -14  -4   1   77.49   16.20
  14  -4  -1   51.69   14.50
 -14  -4   1   87.69   18.10
  14   4  -1   92.29   16.80
  14   4  -1  108.09   17.40
 -14   4   1  100.99   21.70
  14   4  -1  102.49   20.40
  14   4  -1   89.89   18.30
 -14   4   1  105.39   15.20
 -14   4   1  103.19   14.80
 -12  -4   1   10.40    8.60
 -12  -4   1    2.50    6.80
  12  -4  -1    4.20    7.10
  12  -4  -1   -3.20    6.70
 -12  -4   1  -10.20    6.30
  12  -4  -1    5.70    4.70
 -12  -4   1    0.50    3.60
 -12  -4   1   -0.40    6.80
 -12  -4   1    3.20    8.70
  12  -4  -1  -16.50    6.30
 -12   4   1    0.70    5.50
  12   4  -1   -5.00    6.90
 -12   4   1    4.80   10.10
  12   4  -1   17.60   12.00
  12   4  -1   12.40   10.60
  12   4  -1   21.00    9.10
 -12   4   1    2.30    6.70
 -10  -4   1   23.00    9.40
 -10  -4   1   20.20    8.00
  10  -4  -1   17.80    8.10
 -10  -4   1   28.60   10.90
  10  -4  -1   11.60    9.50
 -10  -4   1   25.90    9.70
 -10  -4   1   37.90    8.20
  10  -4  -1   18.00    6.10
  10  -4  -1   18.50    8.40
 -10  -4   1   25.20   10.60
 -10   4   1   37.90    7.60
 -10   4   1   25.40    7.20
  10   4  -1   31.70   12.90
  10   4  -1   30.90    8.80
 -10   4   1   33.70   11.70
  10   4  -1   31.00   12.40
 -10   4   1   37.30   12.70
  10   4  -1   26.00   10.00
   8  -4  -1  899.41   37.70
   8  -4  -1  883.11   37.90
  -8  -4   1  964.30   45.20
  -8  -4   1  911.91   34.80
  -8  -4   1  884.31   38.60
   8  -4  -1  893.61   34.40
  -8  -4   1  926.21   43.80
  -8  -4   1  936.11   39.10
   8  -4  -1  975.70   44.00
   8  -4  -1  868.41   42.00
   8   4  -1  866.51   44.40
  -8   4   1  906.21   30.60
   8   4  -1  904.41   43.30
  -8   4   1  916.11   31.20
  -8   4   1  970.90   45.00
   8   4  -1  978.80   44.80
  -8   4   1  983.60   45.00
   8   4  -1  886.91   36.00
   8   4  -1  967.90   37.00
  -8   4   1  917.91   44.00
  -6  -4   1 2803.22   95.89
   6  -4  -1 3007.50   96.39
   6  -4  -1 2811.22   93.69
  -6  -4   1 2896.31   88.39
   6  -4  -1 2724.63   93.79
   6  -4  -1 2857.11   86.89
  -6  -4   1 2978.60   98.69
  -6   4   1 2949.70   96.89
   6   4  -1 2869.71   97.89
   4  -4  -1  866.51   37.70
   4  -4  -1  970.30   41.20
  -4  -4   1  900.11   34.30
  -4  -4   1 1006.30   37.90
   4  -4  -1  830.72   30.70
   4  -4  -1  918.51   35.70
   4  -4  -1  882.41   31.30
  -4  -4   1  919.51   42.90
  -4  -4   1  874.41   41.00
  -4  -4   1  889.61   33.70
   4  -4  -1  948.61   39.40
  -4   4   1  923.41   41.60
   4   4  -1  942.91   35.70
  -4   4   1  985.70   36.30
  -4   4   1  838.12   38.40
   4   4  -1  945.51   42.70
  -4   4   1  973.50   42.80
   4   4  -1  912.51   29.00
   4   4  -1  869.51   41.70
   4   4  -1  894.91   40.10
  -2  -4   1 3426.16  109.59
   2  -4  -1 3444.56  105.59
   2  -4  -1 3357.26  108.29
  -2   4   1 3142.59  104.49
   0  -4   1  509.35   25.90
   0  -4  -1  531.95   25.80
   0  -4  -1  512.35   16.60
   0  -4   1  510.75   20.50
   0  -4   1  500.15   29.30
   0  -4   1  478.65   20.70
   0  -4  -1  519.25   29.90
   0  -4  -1  508.35   26.80
   0  -4   1  523.15   23.90
   0  -4   1  467.65   26.40
   0  -4  -1  502.95   25.90
   0  -4  -1  520.15   23.80
   0  -4  -1  517.35   16.30
   0  -4  -1  525.55   28.40
   0  -4   1  514.65   29.20
   0   4  -1  488.45   25.10
   0   4  -1  525.15   30.20
   0   4   1  504.25   25.00
   0   4  -1  519.75   23.30
   0   4   1  495.85   29.10
   0   4   1  521.05   26.50
  -2  -4  -1  227.18   19.80
  -2  -4  -1  229.88   16.30
   2  -4   1  216.68   12.90
  -2  -4  -1  212.88   16.40
   2  -4   1  204.08   12.70
  -2  -4  -1  224.08   11.10
  -2  -4  -1  208.88   17.00
   2  -4   1  210.08   20.70
  -2  -4  -1  203.38   14.00
   2  -4   1  300.07   31.40
  -2  -4  -1  265.87   19.20
  -2  -4  -1  235.88   10.90
   2  -4   1  231.08   15.80
   2  -4   1  229.98   17.30
   2   4   1  241.28   19.50
   2   4   1  249.28   19.00
  -2   4  -1  223.88   20.20
   2   4   1  231.88   16.20
  -2   4  -1  244.78   16.00
   2   4   1  249.58   18.50
   4  -4   1  153.18   18.00
   4  -4   1  160.58   12.10
  -4  -4  -1  122.09   15.90
   4  -4   1  157.58   14.00
   4  -4   1  151.68   16.60
  -4  -4  -1  176.88   11.40
  -4  -4  -1  148.79   10.60
   4  -4   1  154.18   11.90
  -4  -4  -1  148.69   13.10
  -4  -4  -1  146.39   18.40
   4   4   1  164.68   14.40
   4   4   1  152.58   18.90
   4   4   1  119.29   15.10
  -4   4  -1  149.79   19.10
  -4   4  -1  165.68   19.00
  -4   4  -1  148.49   12.00
   4   4   1  127.89   16.10
   6  -4   1  335.87   20.20
  -6  -4  -1  379.86   20.50
  -6  -4  -1  432.36   25.80
   6  -4   1  343.07   24.20
   6  -4   1  399.36   21.60
  -6  -4  -1  391.66   20.20
   6  -4   1  409.96   22.00
  -6  -4  -1  432.66   28.20
  -6  -4  -1  410.86   20.70
   6  -4   1  342.27   24.60
   6   4   1  383.06   15.50
   6   4   1  431.46   27.70
  -6   4  -1  409.76   21.70
   6   4   1  378.76   17.70
  -6   4  -1  329.77   26.20
  -6   4  -1  412.26   17.40
   6   4   1  420.56   26.70
  -6   4  -1  373.46   16.50
   6   4   1  382.56   26.00
   6   4   1  373.96   23.00
   8  -4   1  579.94   33.50
   8  -4   1  596.74   22.80
  -8  -4  -1  587.04   32.30
   8  -4   1  567.64   31.30
  -8  -4  -1  555.74   25.70
  -8  -4  -1  637.04   28.50
   8  -4   1  586.34   30.10
  -8  -4  -1  593.14   35.30
  -8  -4  -1  565.34   28.80
  -8   4  -1  629.44   35.90
   8   4   1  576.24   25.30
  -8   4  -1  566.54   24.90
   8   4   1  558.04   25.10
  -8   4  -1  572.04   25.60
   8   4   1  557.74   33.70
   8   4   1  656.33   36.00
   8   4   1  649.93   32.70
   8   4   1  563.34   33.20
  10  -4   1 1548.15   60.79
 -10  -4  -1 1591.74   60.09
 -10  -4  -1 1670.03   55.89
  10  -4   1 1482.95   62.29
  10  -4   1 1601.24   61.19
 -10  -4  -1 1613.64   48.10
 -10  -4  -1 1568.94   59.09
 -10  -4  -1 1561.24   67.59
  10  -4   1 1534.35   46.90
 -10  -4  -1 1640.94   63.89
 -10   4  -1 1534.65   66.59
  10   4   1 1547.45   64.59
  10   4   1 1575.54   64.89
 -10   4  -1 1522.35   55.19
  10   4   1 1535.85   54.99
 -10   4  -1 1577.44   54.79
  10   4   1 1517.35   55.49
 -12  -4  -1  229.48   23.60
  12  -4   1  277.07   28.40
 -12  -4  -1  257.17   27.00
 -12  -4  -1  263.77   23.10
  12  -4   1  275.87   23.70
  12  -4   1  228.38   24.30
 -12  -4  -1  285.17   30.10
 -12  -4  -1  281.57   20.60
 -12   4  -1  303.07   21.70
 -12   4  -1  274.27   20.00
 -12   4  -1  241.78   29.10
  12   4   1  319.77   32.60
  12   4   1  251.67   21.10
  12   4   1  255.47   20.40
  12   4   1  221.08   26.10
 -14  -4  -1 1018.00   46.20
 -14  -4  -1 1141.39   52.89
 -14  -4  -1 1087.19   52.29
 -14  -4  -1 1111.39   54.49
  14  -4   1 1064.39   52.29
 -14  -4  -1  899.61   58.49
  14  -4   1 1130.49   54.19
  14  -4   1 1013.10   50.29
 -14   4  -1 1117.29   59.09
 -14   4  -1 1070.99   48.30
  14   4   1  975.60   46.20
  14   4   1 1013.80   54.09
  14   4   1 1088.09   49.10
 -14   4  -1 1043.60   45.90
  14   4   1 1036.60   54.09
 -16  -4  -1   -3.20    8.70
 -16  -4  -1    2.80    9.10
 -16  -4  -1   22.00   14.30
  16  -4   1   18.80   11.50
  16  -4   1    3.60   11.40
 -16  -4  -1   33.90   13.30
  16   4   1   10.20   10.50
 -16   4  -1    2.20   13.00
 -16   4  -1   12.80    8.60
  16   4   1    4.20   12.90
  16   4   1   -8.00    9.60
 -16   4  -1    8.50    9.10
  16   4   1   12.10    9.30
 -18  -4  -1  340.67   37.40
 -18  -4  -1  325.77   32.90
  18  -4   1  341.57   37.20
  18  -4   1  322.07   40.40
 -18  -4  -1  366.36   38.20
 -18   4  -1  285.17   30.40
 -18   4  -1  272.37   36.60
  18   4   1  308.97   36.00
  18   4   1  365.56   36.50
  18   4   1  328.07   32.70
 -18   4  -1  316.47   30.90
  18   4   1  331.87   37.60
 -20  -4  -1   21.10   15.10
  20  -4   1   -1.70   11.90
 -20  -4  -1   -4.90   11.80
  20  -4   1   -1.70   13.70
 -20  -4  -1    3.50   12.10
 -20  -4  -1   17.50   15.20
 -20   4  -1    5.80   11.00
 -20   4  -1   -0.60   11.80
  20   4   1    6.70   11.40
  20   4   1  -13.70   14.70
 -20   4  -1   -3.80   15.60
  20   4   1    8.80   13.20
  20   4   1   12.60   13.10
 -22  -4  -1  166.38   31.20
  22  -4   1  217.58   36.00
 -22   4  -1  221.68   40.60
  22   4   1  203.98   31.20
 -22   4  -1  212.48   30.90
  22   4   1  204.58   33.60
 -24  -4  -1   26.00   18.70
 -24  -4  -1   14.40   25.10
 -24   4  -1   23.20   19.50
  24   4   1   28.10   18.90
 -24   4  -1   -1.70   20.40
  24   4   1   27.30   19.50
  23  -5  -1   27.00   20.10
 -23  -5   1   25.00   17.90
 -23  -5   1   14.90   19.30
 -23  -5   1   12.90   17.80
  23   5  -1   20.40   20.50
 -23   5   1   15.20   23.20
  21  -5  -1  -19.70   13.30
 -21  -5   1   13.70   15.90
 -21  -5   1    6.70   13.60
  21   5  -1    0.90   12.90
 -21   5   1   -9.60   16.80
  21   5  -1   -6.80   17.10
 -21   5   1    6.60   14.40
 -19  -5   1   -2.50   12.30
  19  -5  -1    5.60   12.00
 -19  -5   1    2.80   13.60
  19  -5  -1    8.80   14.90
 -19  -5   1   -6.60   12.20
 -19  -5   1    0.30   12.70
  19   5  -1  -18.40   11.50
 -19   5   1    5.20   10.30
 -19   5   1   -8.60   13.40
  19   5  -1    1.90   17.00
  19   5  -1   -1.80    9.50
  19   5  -1  -11.10   10.60
 -19   5   1    0.00   17.80
 -17  -5   1   36.60   15.40
  17  -5  -1   21.30   13.00
  17  -5  -1   36.20   16.10
 -17  -5   1   11.00   14.00
 -17  -5   1   10.50   13.50
 -17  -5   1   31.00   13.30
 -17   5   1   28.50   15.20
 -17   5   1   37.00   18.50
  17   5  -1   28.10   17.20
  17   5  -1   18.10   12.40
 -17   5   1   21.70   10.20
  17   5  -1   34.40   12.90
 -17   5   1   14.90   11.80
  17   5  -1    5.50   16.40
 -15  -5   1 2712.63  100.09
  15  -5  -1 2657.83   99.99
 -15  -5   1 2650.63   94.09
  15  -5  -1 2555.54   97.89
 -15  -5   1 2621.94   99.09
 -15  -5   1 2736.13  105.09
 -15   5   1 2638.54  101.09
  15   5  -1 2674.83  107.69
 -15   5   1 2720.43   88.09
 -15   5   1 2537.85   85.69
  15   5  -1 2711.63  105.89
 -15   5   1 2567.44  107.49
  15   5  -1 2796.22   94.99
  15   5  -1 2639.34   93.79
  13  -5  -1  203.38   23.30
 -13  -5   1  298.17   29.40
  13  -5  -1  236.98   26.50
 -13  -5   1  220.78   22.70
 -13  -5   1  236.68   15.10
  13  -5  -1  227.68   15.40
 -13  -5   1  226.28   27.10
 -13  -5   1  239.68   26.00
  13   5  -1  225.18   29.40
 -13   5   1  219.58   16.40
 -13   5   1  281.37   33.90
 -13   5   1  243.68   17.50
 -13   5   1  221.48   28.80
  13   5  -1  217.98   22.10
  13   5  -1  222.58   29.30
  13   5  -1  260.07   22.10
 -11  -5   1   78.09   13.80
 -11  -5   1   53.49   16.40
  11  -5  -1   60.69   13.10
 -11  -5   1   47.50   12.10
  11  -5  -1   81.69   10.80
 -11  -5   1   81.59   10.90
 -11  -5   1   63.89   16.10
 -11  -5   1   75.29   14.60
  11  -5  -1   43.50   11.70
  11   5  -1   81.19   18.80
  11   5  -1   71.39   12.00
 -11   5   1   62.49   16.20
 -11   5   1   60.59   16.40
  11   5  -1   64.99   11.80
  11   5  -1  110.89   17.70
 -11   5   1   53.19    7.70
  11   5  -1   56.79   15.60
 -11   5   1   64.79    8.10
   9  -5  -1   59.59   11.40
  -9  -5   1   60.99   15.70
   9  -5  -1   61.39   10.10
  -9  -5   1   69.39   12.80
  -9  -5   1   66.49   10.90
   9  -5  -1   63.69   12.30
  -9  -5   1   53.69   12.00
  -9  -5   1   80.09   16.30
   9  -5  -1   62.29   14.50
   9  -5  -1   59.89   15.00
   9   5  -1   45.70    8.50
  -9   5   1   40.80   13.00
   9   5  -1   51.89   14.50
   9   5  -1   47.90   14.10
   9   5  -1   64.29   12.50
   9   5  -1   66.99   16.80
  -9   5   1   74.79   17.10
   9   5  -1   68.59   10.60
   7  -5  -1  464.25   24.40
   7  -5  -1  435.36   29.40
   7  -5  -1  398.46   23.40
   7  -5  -1  459.15   24.10
  -7  -5   1  448.76   32.70
  -7  -5   1  438.96   24.90
  -7  -5   1  423.56   25.00
  -7  -5   1  461.15   31.40
   7  -5  -1  409.76   30.20
  -7  -5   1  462.45   25.40
   7   5  -1  438.36   19.80
   7   5  -1  462.15   32.40
  -7   5   1  467.95   32.70
   7   5  -1  463.55   26.30
  -7   5   1  485.75   24.00
   7   5  -1  453.45   19.50
   7   5  -1  473.45   32.40
  -7   5   1  469.35   31.10
   7   5  -1  481.85   32.20
  -5  -5   1  770.42   32.20
   5  -5  -1  783.92   37.70
   5  -5  -1  765.12   39.70
   5  -5  -1  772.02   30.30
   5  -5  -1  792.42   34.40
  -5  -5   1  745.73   35.50
  -5  -5   1  745.53   40.20
  -5  -5   1  733.83   32.30
   5  -5  -1  778.42   30.20
   5  -5  -1  683.53   36.70
   5   5  -1  752.22   41.30
   5   5  -1  791.82   40.40
   5   5  -1  876.81   43.60
  -5   5   1  750.32   33.50
  -5   5   1  708.93   40.50
  -5   5   1  743.03   38.10
   5   5  -1  734.93   33.60
  -3  -5   1 5373.76  174.08
   3  -5  -1 5799.92  170.18
  -3  -5   1 5601.94  165.98
  -1  -5   1   38.40    9.80
  -1  -5   1   88.79   14.60
   1  -5  -1   50.69   13.50
  -1  -5   1   55.19   12.70
   1  -5  -1   72.89   11.90
   1  -5  -1   71.59   11.80
  -1  -5   1   96.39   17.90
   1  -5  -1   69.19   12.50
  -1  -5   1   50.89    9.80
   1  -5  -1   61.29    6.10
   1  -5  -1   75.29   13.50
  -1  -5   1   70.39    8.60
  -1  -5   1   55.59    8.20
   1  -5  -1   80.79   14.40
   1  -5  -1   74.49    7.00
   1   5  -1   77.29   11.20
  -1   5   1   70.09   11.60
   1   5  -1   72.99   14.80
  -1   5   1   45.30   12.10
   1   5  -1   76.59   13.60
  -1   5   1   40.50    9.90
   1  -5   1  683.93   38.20
   1  -5   1  643.54   33.00
  -1  -5  -1  722.43   33.70
  -1  -5  -1  586.04   36.50
  -1  -5  -1  720.63   37.10
   1  -5   1  699.03   32.00
  -1  -5  -1  728.33   35.00
  -1  -5  -1  676.23   24.30
  -1  -5  -1  659.43   30.20
   1  -5   1  631.44   34.80
  -1  -5  -1  678.73   23.60
   1  -5   1  667.63   27.30
   1  -5   1  708.23   27.30
  -1   5  -1  697.43   33.00
  -1   5  -1  620.14   37.80
   1   5   1  687.13   32.50
   1   5   1  683.83   34.50
   1   5   1  624.14   37.20
   3  -5   1   33.30    7.20
  -3  -5  -1   33.70    8.40
  -3  -5  -1   28.80    5.60
  -3  -5  -1   59.49   16.90
   3  -5   1   29.50   11.00
   3  -5   1   35.10   11.50
   3  -5   1   69.79   13.40
   3  -5   1   37.80    7.30
  -3  -5  -1   43.80   10.20
  -3  -5  -1   50.29   10.80
  -3  -5  -1   40.80    6.60
   3  -5   1   30.20    9.00
  -3  -5  -1   33.20   10.20
   3   5   1   43.00   11.40
  -3   5  -1   38.00   12.50
  -3   5  -1   18.30    6.80
   3   5   1   38.00   11.90
   3   5   1   51.39   12.00
   3   5   1   34.00    9.10
   5  -5   1   -3.20    7.60
  -5  -5  -1    2.50    4.40
  -5  -5  -1   -3.10    6.20
  -5  -5  -1   16.30    9.50
   5  -5   1    3.70    4.90
  -5  -5  -1   -2.30    3.80
   5  -5   1   -2.50    6.00
   5  -5   1    0.00    5.30
   5  -5   1   28.90    7.60
  -5  -5  -1    5.70    7.40
  -5   5  -1   -2.70    8.30
   5   5   1   -0.40    6.20
  -5   5  -1    0.00    4.90
   5   5   1    3.20    6.30
   5   5   1    1.00    8.00
  -5   5  -1    2.90    8.00
   5   5   1    6.70    8.60
   7  -5   1  865.51   37.90
   7  -5   1  857.21   44.70
  -7  -5  -1  760.02   44.70
  -7  -5  -1  883.01   43.10
  -7  -5  -1  900.41   36.40
  -7  -5  -1  850.31   36.30
  -7  -5  -1  817.52   35.80
   7  -5   1  774.32   40.10
   7   5   1  859.91   44.10
   7   5   1  813.52   43.20
  -7   5  -1  868.11   25.90
   7   5   1  842.52   40.20
  -7   5  -1  875.11   33.40
  -7   5  -1  803.12   45.80
   7   5   1  832.62   44.80
  -7   5  -1  882.31   45.40
   9  -5   1  317.87   23.00
  -9  -5  -1  259.87   30.00
   9  -5   1  245.28   26.70
  -9  -5  -1  256.17   17.20
   9  -5   1  278.07   22.10
  -9  -5  -1  249.38   19.80
  -9  -5  -1  253.77   17.70
  -9  -5  -1  282.37   24.40
  -9  -5  -1  266.87   20.60
   9   5   1  240.08   14.70
  -9   5  -1  251.87   14.80
   9   5   1  261.47   14.80
   9   5   1  248.48   28.20
  -9   5  -1  253.97   28.50
  -9   5  -1  251.47   14.20
  -9   5  -1  263.57   29.40
   9   5   1  263.57   22.90
   9   5   1  244.48   27.20
  11  -5   1  495.75   31.60
 -11  -5  -1  473.25   26.30
  11  -5   1  457.35   31.20
 -11  -5  -1  472.75   30.00
 -11  -5  -1  472.85   33.50
 -11  -5  -1  445.06   29.00
 -11  -5  -1  479.55   21.40
  11   5   1  463.15   24.50
  11   5   1  446.06   34.10
 -11   5  -1  472.65   36.30
 -11   5  -1  502.35   24.80
  11   5   1  527.75   33.30
  11   5   1  448.76   24.40
  11   5   1  461.35   35.00
 -11   5  -1  477.55   23.70
 -11   5  -1  432.76   34.70
 -13  -5  -1  872.41   44.90
 -13  -5  -1  810.42   46.80
  13  -5   1  786.12   44.50
 -13  -5  -1  895.81   40.30
 -13  -5  -1  906.21   45.40
  13  -5   1  851.01   46.10
  13   5   1  905.41   51.09
 -13   5  -1  849.91   38.30
 -13   5  -1  826.72   36.90
 -13   5  -1  825.42   51.89
  13   5   1  835.92   38.60
  13   5   1  791.42   38.70
  13   5   1  896.51   51.49
 -15  -5  -1  280.87   30.60
 -15  -5  -1  272.47   30.10
  15  -5   1  252.37   28.80
 -15  -5  -1  311.67   34.50
  15  -5   1  336.47   34.40
 -15  -5  -1  334.27   25.90
 -15   5  -1  339.37   25.30
  15   5   1  333.57   26.50
 -15   5  -1  293.07   22.70
  15   5   1  311.97   36.40
 -15   5  -1  271.87   36.20
  15   5   1  330.77   25.50
  15   5   1  312.27   37.00
  17  -5   1   99.69   21.40
 -17  -5  -1  131.49   29.30
 -17  -5  -1   90.89   19.70
 -17  -5  -1  128.49   20.60
 -17  -5  -1  104.29   22.70
 -17   5  -1   97.49   17.70
 -17   5  -1   95.19   26.50
  17   5   1  116.79   25.70
  17   5   1   95.69   18.80
 -17   5  -1  111.59   17.10
  17   5   1  106.99   23.80
  17   5   1   72.89   15.90
 -19  -5  -1  410.96   42.20
 -19  -5  -1  484.45   41.10
 -19  -5  -1  545.95   37.80
  19  -5   1  434.46   39.00
 -19  -5  -1  489.15   42.70
  19  -5   1  488.75   48.70
  19   5   1  465.95   48.80
 -19   5  -1  501.55   36.10
  19   5   1  515.25   49.90
 -19   5  -1  481.25   52.79
  19   5   1  478.55   37.70
 -21  -5  -1   11.10   13.50
  21  -5   1   -3.50   16.40
 -21  -5  -1    3.10   14.50
 -21  -5  -1    8.60   15.20
 -21   5  -1   21.40   21.50
  21   5   1   -1.80   16.30
  23  -5   1  441.26   52.39
 -23  -5  -1  321.47   53.79
 -23  -5  -1  496.05   47.80
 -23   5  -1  445.56   59.19
  23   5   1  412.56   47.20
 -22  -6   1    6.60   15.50
 -22  -6   1  -26.10   11.50
 -22  -6   1   -8.10   15.50
  22  -6  -1    7.60   18.20
  22   6  -1    2.50   20.10
 -22   6   1   20.40   22.40
 -20  -6   1   19.40   15.00
  20  -6  -1   51.09   20.90
 -20  -6   1   64.79   20.70
 -20  -6   1   30.20   18.10
  20   6  -1   48.40   23.80
 -20   6   1   19.20   21.10
 -20   6   1   72.89   23.10
 -18  -6   1  168.18   25.10
 -18  -6   1  117.59   26.70
  18  -6  -1  182.18   29.80
  18  -6  -1  135.99   24.60
 -18  -6   1  104.09   23.40
 -18  -6   1  135.09   25.20
 -18   6   1   92.79   27.50
 -18   6   1  153.78   28.00
  18   6  -1  177.58   31.90
  18   6  -1  143.19   29.90
 -16  -6   1  507.45   38.60
  16  -6  -1  386.66   34.10
 -16  -6   1  456.45   47.80
 -16  -6   1  431.06   43.80
  16  -6  -1  434.36   37.00
 -16  -6   1  398.46   31.50
 -16   6   1  463.15   53.19
 -16   6   1  403.16   45.40
  16   6  -1  394.56   38.80
  16   6  -1  452.65   31.00
  16   6  -1  362.46   42.60
  16   6  -1  384.26   45.90
 -14  -6   1  281.57   30.20
 -14  -6   1  261.57   32.70
  14  -6  -1  263.27   29.10
  14  -6  -1  254.97   28.20
 -14  -6   1  322.57   25.90
 -14  -6   1  303.27   32.30
  14   6  -1  236.18   33.50
  14   6  -1  275.27   31.10
  14   6  -1  243.48   21.80
 -14   6   1  246.38   38.00
 -14   6   1  248.38   33.30
  14   6  -1  267.87   35.90
  14   6  -1  229.68   22.70
 -12  -6   1   47.50   12.70
 -12  -6   1  102.69   21.70
  12  -6  -1   41.00   12.70
  12  -6  -1  105.49   18.40
 -12  -6   1   55.99   13.90
 -12  -6   1   82.39   16.00
  12   6  -1   65.19   11.40
 -12   6   1   54.89   18.30
  12   6  -1   65.19   11.70
  12   6  -1   86.99   20.70
  12   6  -1   83.09   16.30
  12   6  -1   90.09   21.50
 -12   6   1   88.69   20.40
 -10  -6   1   10.40    8.10
  10  -6  -1    6.40    7.70
  10  -6  -1    6.50    7.00
 -10  -6   1   -5.80    8.10
  10  -6  -1    4.40    7.40
 -10  -6   1   -3.80    6.60
 -10  -6   1   10.00    8.30
  10   6  -1    7.30    5.60
  10   6  -1    4.80   11.40
  10   6  -1    1.90   12.60
 -10   6   1    4.90   11.00
  10   6  -1   -5.10   10.70
  10   6  -1    7.60    5.30
 -10   6   1    0.10   11.80
  10   6  -1    8.90    8.20
  -8  -6   1  654.13   33.10
  -8  -6   1  570.64   32.00
   8  -6  -1  577.84   30.70
   8  -6  -1  593.94   31.10
  -8  -6   1  616.44   32.30
  -8  -6   1  646.74   40.50
   8  -6  -1  595.34   30.80
   8   6  -1  595.34   32.90
   8   6  -1  575.54   40.00
  -8   6   1  591.74   40.60
   8   6  -1  565.34   39.90
  -8   6   1  638.74   40.10
   8   6  -1  575.44   41.00
  -6  -6   1 3576.44  115.99
  -6  -6   1 3769.32  112.49
   6  -6  -1 3584.64  113.19
   6  -6  -1 3536.75  120.49
  -6  -6   1 3626.84  124.09
  -6   6   1 3506.25  125.99
  -6   6   1 3542.35  121.49
   6   6  -1 3586.84  123.39
   6   6  -1 3672.03  127.19
  -4  -6   1 3246.08   98.39
  -4  -6   1 3254.57  106.79
   4  -6  -1 3245.98  106.39
  -4  -6   1 3274.67   99.09
   4  -6  -1 3172.78  103.49
   4  -6  -1 3098.09  115.19
  -4  -6   1 3261.67  112.99
   4  -6  -1 3251.77  114.89
   4  -6  -1 3008.70  126.59
  -4  -6   1 2872.51  120.19
  -4   6   1 3365.16  108.99
  -4   6   1 3255.17  114.89
   4   6  -1 3159.28  109.59
   4   6  -1 2964.70  112.89
   4   6  -1 3255.67  114.49
  -2  -6   1  250.17   17.50
   2  -6  -1  314.47   26.50
   2  -6  -1  268.77   14.90
   2  -6  -1  291.57   22.60
   2  -6  -1  352.16   25.20
   2  -6  -1  244.28   20.70
  -2  -6   1  263.67   26.20
  -2  -6   1  252.77   17.10
   2  -6  -1  298.37   32.90
   2  -6  -1  292.17   15.60
  -2  -6   1  295.47   30.70
   2  -6  -1  188.18   24.00
  -2  -6   1  318.97   21.40
  -2  -6   1  281.57   22.50
   2   6  -1  296.17   32.30
   2   6  -1  327.17   21.40
  -2   6   1  245.88   28.30
   2   6  -1  341.37   26.00
  -2   6   1  279.47   22.60
   0  -6  -1   -1.30    5.70
   0  -6   1    6.30    5.00
   0  -6  -1    2.80    3.80
   0  -6   1    5.00    5.10
   0  -6   1    4.30    8.80
   0  -6  -1    2.80    3.70
   0  -6   1    5.80    7.40
   0  -6  -1    5.50    9.20
   0  -6  -1   -1.30    6.80
   0  -6  -1   12.70   11.20
   0  -6   1   -0.20    6.10
   0  -6   1    6.70    9.30
   0  -6  -1    6.10    8.80
   0   6   1   12.20   10.80
   0   6  -1   22.50   12.60
   0   6   1    4.90    6.80
   0   6  -1   12.10    8.90
   0   6   1    1.70    7.80
   2  -6   1 1191.98   44.00
   2  -6   1 1242.78   45.10
  -2  -6  -1 1237.18   41.20
  -2  -6  -1 1176.88   58.99
   2  -6   1 1206.78   55.99
   2  -6   1 1206.48   50.49
   2  -6   1 1193.08   52.39
  -2  -6  -1 1155.18   47.40
  -2  -6  -1 1270.07   56.99
   2  -6   1 1279.77   60.09
  -2  -6  -1 1240.68   60.79
  -2  -6  -1 1138.99   50.19
  -2  -6  -1 1254.47   42.10
  -2   6  -1 1200.78   50.29
  -2   6  -1 1128.09   58.69
   2   6   1 1202.78   58.79
   2   6   1 1161.88   49.80
   2   6   1 1331.17   55.99
   4  -6   1   59.09   15.30
  -4  -6  -1   65.89   15.50
  -4  -6  -1   72.39   14.60
   4  -6   1   58.89   10.20
   4  -6   1   86.69   15.50
  -4  -6  -1   57.19    8.90
   4  -6   1   59.79   10.30
  -4  -6  -1   69.79   12.20
  -4  -6  -1   63.49    9.10
  -4   6  -1   61.89   17.90
   4   6   1   57.89   16.10
   4   6   1   76.69   13.70
   4   6   1   46.50   15.00
   4   6   1   83.19   21.40
  -4   6  -1   67.79   12.60
  -6  -6  -1  953.40   43.00
   6  -6   1  900.01   45.00
   6  -6   1  948.11   40.70
  -6  -6  -1  915.31   38.20
  -6  -6  -1  944.01   38.50
  -6  -6  -1  939.31   48.30
   6  -6   1  933.61   46.80
  -6   6  -1  947.21   49.50
   6   6   1  946.31   49.60
   6   6   1  936.41   44.30
  -6   6  -1 1006.10   53.99
   6   6   1  950.30   51.79
   6   6   1  854.31   48.20
  -6   6  -1 1046.80   40.90
  -8  -6  -1  159.38   18.20
   8  -6   1  183.38   20.10
  -8  -6  -1  159.28   17.50
   8  -6   1  176.78   19.50
   8  -6   1  182.38   22.60
  -8  -6  -1  189.28   19.70
  -8  -6  -1  160.08   22.60
   8   6   1  156.98   24.10
   8   6   1  151.08   22.50
  -8   6  -1  236.98   30.40
   8   6   1  172.78   25.20
  -8   6  -1  178.18   27.00
  -8   6  -1  171.38   16.30
   8   6   1  142.49   19.90
 -10  -6  -1   44.40   10.30
  10  -6   1   60.49   14.60
 -10  -6  -1   58.39   11.80
 -10  -6  -1   23.30   10.90
 -10  -6  -1   36.70   13.50
 -10  -6  -1   49.10   11.60
  10  -6   1   49.20   12.60
  10   6   1   42.20   16.00
  10   6   1   60.39   15.30
 -10   6  -1   47.60   17.30
  10   6   1   59.89   17.70
  10   6   1   47.60   16.40
 -10   6  -1   36.00   15.10
  12  -6   1   -2.40    8.60
 -12  -6  -1    0.70    6.70
  12  -6   1    3.00    9.00
 -12  -6  -1   -1.80    7.80
 -12  -6  -1    2.70   10.10
 -12  -6  -1  -12.30    6.70
 -12   6  -1   -2.00    4.20
 -12   6  -1    6.20   13.40
  12   6   1    5.60   11.60
  12   6   1   -1.00   11.70
  12   6   1   10.80   10.40
  12   6   1   -1.00    5.00
  12   6   1   -4.60    4.70
 -12   6  -1    5.30    5.00
 -12   6  -1   -4.00   12.20
 -14  -6  -1    9.90   11.00
  14  -6   1   -1.20   10.20
 -14  -6  -1   -8.70   10.20
 -14  -6  -1   -6.40    8.90
  14  -6   1    1.80   10.70
 -14  -6  -1   -1.90    8.30
 -14   6  -1    2.40   16.00
  14   6   1   15.00   14.70
  14   6   1    3.30   12.20
  14   6   1   -0.70   12.30
 -14   6  -1    4.30   15.40
 -14   6  -1   12.40    7.50
  16  -6   1  230.78   45.40
 -16  -6  -1  212.28   30.10
  16  -6   1  212.98   29.50
 -16  -6  -1  186.08   23.20
 -16  -6  -1  168.48   25.70
 -16  -6  -1  194.28   36.10
  16   6   1  183.08   30.00
  16   6   1  303.07   35.90
  16   6   1  205.38   32.30
  16   6   1  244.28   25.70
 -16   6  -1  177.08   33.00
 -16   6  -1  255.27   34.80
  18  -6   1  352.76   39.80
 -18  -6  -1  335.77   40.70
 -18  -6  -1  399.96   40.70
 -18  -6  -1  333.57   37.60
  18  -6   1  273.37   34.30
 -18  -6  -1  328.47   32.40
  18   6   1  376.86   41.10
 -18   6  -1  352.76   41.30
  18   6   1  335.97   41.70
  18   6   1  364.76   44.10
 -18   6  -1  401.16   49.90
  20  -6   1   98.79   25.80
 -20  -6  -1  109.29   24.50
 -20  -6  -1   94.39   20.50
 -20  -6  -1   51.99   21.30
  20   6   1  106.49   28.80
 -20   6  -1   49.80   23.80
 -20   6  -1   86.89   25.30
 -22  -6  -1  164.68   37.00
  22  -6   1  164.38   33.70
 -22  -6  -1  138.99   30.40
 -22   6  -1   81.29   30.60
 -22   6  -1  127.89   30.90
  22   6   1  111.39   30.30
 -21  -7   1  104.19   46.00
  21  -7  -1  128.19   30.30
 -21  -7   1  106.59   29.90
  21   7  -1   88.99   30.60
 -21   7   1   87.29   30.50
  21   7  -1  114.29   32.50
 -19  -7   1    0.70   13.90
 -19  -7   1    6.70   14.50
 -19  -7   1   -9.20   13.90
  19  -7  -1    2.70   15.50
  19   7  -1   20.50   16.30
 -19   7   1   13.20   20.90
  19   7  -1   12.90   20.30
 -19   7   1   35.40   19.00
 -17  -7   1   80.29   22.40
  17  -7  -1  111.99   23.70
 -17  -7   1  115.19   24.00
  17  -7  -1   81.29   19.90
 -17  -7   1   91.79   20.90
 -17  -7   1   98.59   19.60
  17   7  -1   80.29   25.70
 -17   7   1   85.99   27.60
  17   7  -1  135.69   24.60
 -17   7   1   97.29   25.00
 -15  -7   1    9.20   10.80
  15  -7  -1  -10.00   10.50
  15  -7  -1   13.10   11.40
 -15  -7   1   20.00   13.60
 -15  -7   1    3.60   13.20
  15   7  -1   19.30   17.70
 -15   7   1    4.60   17.20
 -15   7   1    7.40   16.10
  15   7  -1   19.20   16.80
  15   7  -1  -15.00    9.50
 -13  -7   1  225.08   24.50
 -13  -7   1  227.18   31.20
  13  -7  -1  235.38   27.70
  13  -7  -1  197.88   25.20
 -13  -7   1  212.58   26.10
 -13  -7   1  188.98   25.40
  13   7  -1  186.98   31.40
 -13   7   1  190.28   32.40
 -13   7   1  167.88   29.40
  13   7  -1  279.87   37.60
  13   7  -1  237.58   28.30
 -11  -7   1  409.26   41.50
  11  -7  -1  367.06   28.80
 -11  -7   1  378.06   29.50
 -11  -7   1  324.37   25.80
  11  -7  -1  358.76   29.00
 -11  -7   1  368.56   29.80
  11   7  -1  387.66   31.00
 -11   7   1  346.57   39.90
  11   7  -1  347.27   40.00
  11   7  -1  373.16   41.70
  11   7  -1  271.67   36.00
 -11   7   1  385.56   40.20
  -9  -7   1  676.53   36.90
   9  -7  -1  690.93   36.30
  -9  -7   1  676.73   45.60
   9  -7  -1  599.54   34.50
  -9  -7   1  582.04   35.50
   9   7  -1  628.14   45.30
   9   7  -1  601.44   46.00
   9   7  -1  678.43   47.50
  -9   7   1  642.14   45.00
  -9   7   1  576.34   50.69
   9   7  -1  662.33   37.50
  -7  -7   1   27.10   11.40
   7  -7  -1   29.50    9.30
  -7  -7   1   41.20   11.00
   7  -7  -1   38.30   10.20
  -7  -7   1   70.09   18.70
  -7  -7   1   33.50   10.80
   7   7  -1   32.50   11.10
  -7   7   1   31.00   18.20
   7   7  -1   30.80   16.30
  -7   7   1   29.30   10.70
   7   7  -1   66.59   18.00
  -7   7   1   44.10   15.30
   7   7  -1   16.80   14.40
  -5  -7   1   -1.00   10.60
  -5  -7   1    6.30    6.80
   5  -7  -1    4.50    5.60
   5  -7  -1   -4.10    9.80
   5  -7  -1    4.20    6.30
  -5  -7   1    2.00    7.40
  -5  -7   1   -4.90    8.30
  -5  -7   1    7.30    6.70
   5   7  -1    9.70   14.70
  -5   7   1    6.40    8.60
   5   7  -1    3.50    9.50
   5   7  -1   -3.50   10.20
  -5   7   1   -7.00   10.60
   5   7  -1    2.60    7.60
   3  -7  -1   43.70   14.60
   3  -7  -1   52.39   15.90
  -3  -7   1   60.59   10.80
  -3  -7   1   58.69   16.80
  -3  -7   1   56.59   14.10
   3  -7  -1   51.89    9.00
   3   7  -1   33.40   13.30
  -3   7   1   38.80   12.60
   3   7  -1   49.80   12.30
  -3   7   1   14.30   14.40
   3   7  -1   52.49   27.50
  -1  -7   1 1916.51   63.59
   1  -7  -1 1754.12   68.59
  -1  -7   1 1776.82   68.59
   1  -7  -1 1978.60   81.19
   1  -7  -1 1691.03   71.19
  -1  -7   1 2028.30   82.99
   1  -7  -1 1866.51   59.29
   1  -7  -1 1835.82   59.79
  -1  -7   1 1899.41   64.09
   1   7  -1 1801.12   82.49
  -1   7   1 1660.63   79.69
  -1   7   1 1738.23   72.09
   1   7  -1 1819.82   74.09
   1  -7   1  569.44   28.30
   1  -7   1  524.35   40.40
  -1  -7  -1  619.24   26.10
  -1  -7  -1  583.84   35.30
   1  -7   1  603.74   34.80
  -1  -7  -1  546.15   40.00
  -1  -7  -1  542.35   32.00
  -1  -7  -1  589.04   26.50
   1  -7   1  591.34   29.40
   1   7   1  613.74   35.00
  -1   7  -1  593.74   42.50
   1   7   1  552.84   36.90
   1   7   1  561.94   42.40
  -1   7  -1  562.64   34.90
   3  -7   1  138.39   20.60
  -3  -7  -1  104.89   12.60
  -3  -7  -1  130.89   19.70
   3  -7   1  109.79   14.80
   3  -7   1  106.99   14.20
  -3  -7  -1   79.79   19.50
  -3  -7  -1  122.99   21.60
  -3  -7  -1  102.09   15.90
   3  -7   1  159.28   27.50
  -3  -7  -1  114.89   12.90
  -3   7  -1  131.19   25.00
  -3   7  -1  136.19   20.30
   3   7   1  159.28   21.00
   3   7   1  122.19   22.20
  -5  -7  -1  540.65   33.90
  -5  -7  -1  454.45   25.10
  -5  -7  -1  413.36   34.40
   5  -7   1  472.65   40.00
   5  -7   1  470.75   33.10
  -5  -7  -1  424.36   34.50
   5  -7   1  484.05   27.70
   5   7   1  435.86   35.70
   5   7   1  466.55   31.40
  -5   7  -1  468.35   29.30
   5   7   1  443.26   38.30
   7  -7   1   18.80   14.70
   7  -7   1   -2.70    6.60
  -7  -7  -1    2.80    6.20
  -7  -7  -1   -1.20    5.90
  -7  -7  -1   -7.60    9.30
   7  -7   1    2.20    7.30
  -7  -7  -1   -0.80    8.20
   7   7   1    9.40   12.90
   7   7   1    7.70   12.30
   7   7   1    5.50   10.90
   7   7   1   -0.30    8.60
  -7   7  -1    4.10    7.50
  -7   7  -1    6.90   13.50
  -7   7  -1   -2.60   11.40
   9  -7   1   94.59   16.70
  -9  -7  -1  157.08   19.00
  -9  -7  -1   90.09   15.40
   9  -7   1   97.59   16.90
  -9  -7  -1   72.39   18.40
  -9   7  -1   80.59   21.60
   9   7   1  143.09   28.30
   9   7   1  138.69   25.50
   9   7   1  128.29   21.00
   9   7   1   68.49   20.10
  -9   7  -1  139.79   27.20
  11  -7   1  178.18   23.60
 -11  -7  -1  159.68   19.30
  11  -7   1  161.38   23.00
 -11  -7  -1  174.38   21.70
 -11  -7  -1  147.39   24.20
 -11  -7  -1  162.48   21.70
  11   7   1  202.78   31.50
  11   7   1  188.68   25.20
  11   7   1  199.38   32.00
 -11   7  -1  150.88   29.70
 -11   7  -1  137.49   27.90
  13  -7   1   92.89   18.70
 -13  -7  -1   57.49   15.20
 -13  -7  -1   52.79   13.10
  13  -7   1   70.99   17.70
 -13  -7  -1   84.39   17.70
 -13  -7  -1   78.49   20.60
  13   7   1   65.99   18.40
 -13   7  -1   67.59   21.80
  13   7   1   45.30   17.80
  13   7   1   61.39   21.00
 -13   7  -1   39.60   19.30
 -15  -7  -1    1.00    9.80
 -15  -7  -1    5.10   12.70
  15  -7   1    1.90   14.00
 -15  -7  -1    4.80    9.70
  15  -7   1    8.00   11.10
 -15  -7  -1   -8.80   16.20
 -15   7  -1   14.50   16.90
  15   7   1   -0.60   13.20
 -15   7  -1    8.70   17.90
  15   7   1   28.40   18.40
  15   7   1   -0.90   11.90
 -17  -7  -1   85.59   21.30
 -17  -7  -1   83.79   22.20
  17  -7   1  110.99   23.10
 -17  -7  -1   77.19   21.00
  17  -7   1  108.09   24.40
 -17   7  -1   99.09   27.10
  17   7   1  102.49   24.10
 -17   7  -1  132.19   31.80
  17   7   1   92.99   24.80
  17   7   1  100.89   27.10
  19  -7   1   32.70   18.20
 -19  -7  -1   34.00   19.00
 -19  -7  -1   41.00   19.60
 -19   7  -1   27.50   21.10
  19   7   1   21.30   20.90
  19   7   1   21.60   17.40
 -19   7  -1   66.79   24.80
 -21  -7  -1    2.60   17.50
 -21  -7  -1   -4.40   16.00
  21  -7   1   -9.40   14.20
 -21   7  -1    5.40   18.50
  21   7   1   -5.40   14.80
  21   7   1    9.70   21.50
 -21   7  -1    1.60   24.00
 -18  -8   1   55.29   22.50
  18  -8  -1   39.70   18.60
 -18  -8   1   62.19   21.50
  18   8  -1  107.29   31.90
 -18   8   1   64.19   27.20
 -18   8   1   79.89   24.90
 -16  -8   1  255.47   34.10
  16  -8  -1  283.87   36.50
 -16  -8   1  252.67   36.70
  16   8  -1  284.57   36.10
  16   8  -1  217.48   37.30
 -16   8   1  206.58   35.90
 -16   8   1  198.98   38.20
 -14  -8   1   13.40   12.80
  14  -8  -1   34.20   14.90
 -14  -8   1   32.80   14.40
 -14  -8   1   27.70   13.00
 -14  -8   1   22.20   16.60
  14   8  -1   92.59   28.10
  14   8  -1    0.90   16.30
  14   8  -1   12.40   15.00
 -14   8   1   24.60   19.80
 -14   8   1   11.70   19.30
 -12  -8   1  188.58   24.90
 -12  -8   1  194.68   23.20
  12  -8  -1  199.98   25.50
 -12  -8   1  168.18   23.90
 -12  -8   1  217.38   32.60
 -12   8   1  155.48   30.30
  12   8  -1  188.28   26.20
  12   8  -1  209.48   35.30
  12   8  -1  171.68   31.60
  12   8  -1  189.28   33.90
 -12   8   1  166.98   31.30
 -10  -8   1  311.37   36.70
  10  -8  -1  270.27   27.70
 -10  -8   1  256.47   27.80
 -10  -8   1  301.57   29.10
 -10   8   1  257.27   36.10
  10   8  -1  295.07   38.20
 -10   8   1  232.08   35.80
  10   8  -1  246.08   27.40
  10   8  -1  274.37   39.00
  -8  -8   1  669.33   37.80
  -8  -8   1  669.93   37.60
   8  -8  -1  742.93   53.89
   8  -8  -1  691.93   36.90
  -8  -8   1  739.93   73.09
   8  -8  -1  647.64   36.20
   8   8  -1  622.54   38.00
  -8   8   1  630.34   36.30
  -8   8   1  693.23   51.89
   8   8  -1  679.53   50.49
  -8   8   1  655.03   46.30
   8   8  -1  588.34   46.50
   8   8  -1  694.83   51.79
  -6  -8   1 3061.49  126.49
   6  -8  -1 3115.69  100.49
   6  -8  -1 3158.58  101.29
  -6  -8   1 3030.90  102.89
   6  -8  -1 3202.38  125.89
  -6  -8   1 3152.08  120.69
   6   8  -1 3128.29  105.49
   6   8  -1 2953.90  121.39
  -6   8   1 3197.78  107.79
   6   8  -1 3164.98  119.09
   6   8  -1 3004.10  122.39
  -6   8   1 3140.99  124.29
   4  -8  -1  160.88   17.10
  -4  -8   1  154.98   18.40
  -4  -8   1  148.89   18.40
   4  -8  -1  181.58   29.90
  -4  -8   1  182.48   29.20
   4  -8  -1  173.58   17.50
   4   8  -1  142.79   28.50
   4   8  -1  171.68   26.70
  -4   8   1  136.59   26.60
   4   8  -1  142.79   19.60
  -4   8   1  162.98   23.80
  -2  -8   1 1055.69   61.19
   2  -8  -1 1034.00   40.60
  -2  -8   1 1051.79   44.30
   2  -8  -1 1054.79   60.59
   2  -8  -1  940.91   40.30
  -2  -8   1  982.60   43.80
  -2   8   1  986.10   51.99
   2   8  -1  971.00   60.99
  -2   8   1 1075.99   62.79
   2   8  -1 1096.59   56.89
   0  -8  -1   12.30    7.00
   0  -8   1    2.50    7.20
   0  -8  -1   -2.10   11.90
   0  -8   1    5.20   13.00
   0  -8  -1   10.10    6.50
   0  -8   1    6.00    7.50
   0  -8   1   12.50   12.30
   0   8   1   23.80   16.50
   0   8  -1    4.20   15.40
   0   8  -1    7.70   11.90
  -2  -8  -1  234.78   32.20
   2  -8   1  185.38   30.10
  -2  -8  -1  235.08   27.20
   2  -8   1  212.48   21.10
   2  -8   1  254.47   29.00
  -2  -8  -1  215.78   17.50
   2  -8   1  178.18   18.90
  -2  -8  -1  206.58   16.90
   2   8   1  189.58   30.00
  -2   8  -1  206.78   25.50
   2   8   1  228.68   26.30
  -2   8  -1  258.47   36.80
   2   8   1  251.27   31.50
  -4  -8  -1  355.96   38.50
  -4  -8  -1  345.87   22.60
   4  -8   1  357.26   24.60
  -4  -8  -1  331.27   22.00
   4  -8   1  284.87   23.20
   4  -8   1  412.16   45.40
  -4   8  -1  297.47   29.30
   4   8   1  310.47   27.80
  -4   8  -1  315.37   39.30
   4   8   1  367.26   42.80
   4   8   1  345.17   37.00
  -6  -8  -1   15.40   12.70
  -6  -8  -1   16.70    8.00
  -6  -8  -1   -5.00    6.40
   6  -8   1    6.20    7.80
   6  -8   1    6.00    7.90
   6  -8   1    3.20   23.00
  -6   8  -1   -3.70   14.10
   6   8   1   -6.00   13.80
   6   8   1   -1.20   12.70
  -6   8  -1    4.50   10.10
   6   8   1   -2.60    9.30
  -8  -8  -1   61.79   13.70
  -8  -8  -1   78.79   15.20
   8  -8   1   67.49   14.80
  -8  -8  -1   67.09   19.30
   8  -8   1   69.49   21.10
  -8   8  -1   94.09   15.80
   8   8   1   44.70   20.10
   8   8   1   90.89   19.00
   8   8   1  110.79   25.40
   8   8   1   81.59   21.60
  -8   8  -1   61.09   22.50
  10  -8   1 1087.29   68.49
  10  -8   1 1116.29   53.69
  10  -8   1 1067.29   53.29
 -10  -8  -1 1046.60   49.80
 -10  -8  -1 1054.89   45.10
 -10  -8  -1  972.70   49.40
  10   8   1 1045.90   65.89
 -10   8  -1 1101.69   64.59
 -10   8  -1 1016.80   64.99
  10   8   1 1031.40   54.59
  10   8   1 1032.80   62.79
  10   8   1 1000.40   62.99
 -12  -8  -1   51.09   18.80
 -12  -8  -1   70.09   17.10
 -12  -8  -1   58.79   14.80
  12  -8   1   74.89   17.90
  12  -8   1   54.79   16.20
  12   8   1   54.89   17.80
 -12   8  -1   50.19   21.40
  12   8   1   81.29   23.40
 -12   8  -1   39.10   22.00
  12   8   1   79.79   24.40
 -14  -8  -1   98.29   24.10
 -14  -8  -1  126.79   23.00
  14  -8   1  150.88   40.20
 -14   8  -1  161.28   32.60
  14   8   1  137.39   30.20
  14   8   1   83.09   21.90
  14   8   1  126.69   27.30
 -14   8  -1  157.88   32.40
  16  -8   1  601.94   47.40
 -16  -8  -1  700.63   47.70
 -16  -8  -1  543.35   48.10
 -16   8  -1  578.74   53.89
  16   8   1  607.84   58.99
  16   8   1  592.44   46.10
 -16   8  -1  583.64   60.09
 -18  -8  -1   42.70   21.50
  18  -8   1   58.89   21.50
 -18  -8  -1   57.19   20.10
  18   8   1   40.70   24.50
  18   8   1   20.90   17.10
 -18   8  -1   43.70   23.90
 -18   8  -1   55.49   28.10
 -15  -9   1  269.87   34.40
 -15  -9   1  294.97   41.50
  15   9  -1  327.87   48.10
 -15   9   1  298.97   43.30
 -15   9   1  306.37   46.70
 -13  -9   1 1306.67   75.69
 -13  -9   1 1404.16   67.09
  13   9  -1 1333.57   80.19
 -13   9   1 1328.17   78.79
 -13   9   1 1370.86   79.79
 -11  -9   1  218.88   27.40
  11  -9  -1  228.98   40.70
 -11  -9   1  234.38   35.00
 -11   9   1  258.87   39.40
  11   9  -1  248.28   38.90
  11   9  -1  251.57   39.90
  -9  -9   1   25.70   11.90
  -9  -9   1   44.30   19.50
   9  -9  -1   47.40   21.80
   9   9  -1   44.40   23.30
  -9   9   1   26.20   21.50
   9   9  -1   13.30   18.30
   9   9  -1   32.20   13.90
   9   9  -1   57.39   22.10
   7  -9  -1   56.69   21.60
  -7  -9   1   78.89   16.10
  -7  -9   1   69.89   21.90
   7   9  -1   60.79   23.30
   7   9  -1   73.89   17.00
   7   9  -1   63.49   22.50
  -7   9   1   72.59   24.80
  -7   9   1   57.39   16.40
   5  -9  -1   27.00   19.40
  -5  -9   1   28.60   11.10
  -5  -9   1   39.20   18.80
   5   9  -1   32.30   17.70
  -5   9   1   27.60   14.80
   5   9  -1   44.90   14.30
  -5   9   1   43.80   22.30
   5   9  -1   13.10   19.80
  -3  -9   1   83.19   15.10
   3  -9  -1   59.59   20.80
  -3  -9   1   78.89   22.60
   3   9  -1   96.49   28.00
   3   9  -1   80.49   21.30
  -3   9   1  102.39   26.50
  -3   9   1   76.19   20.00
  -1  -9   1  678.73   36.30
  -1  -9   1  648.24   51.79
   1  -9  -1  781.42   54.19
   1   9  -1  631.94   45.00
   1   9  -1  586.74   52.19
  -1   9   1  670.93   53.79
  -1   9   1  698.53   46.30
   1  -9   1  152.48   30.00
  -1  -9  -1  138.69   27.70
   1  -9   1  182.38   20.80
   1   9   1  123.79   24.60
   1   9   1  122.29   28.60
  -1   9  -1  145.39   32.60
  -1   9  -1  164.58   27.60
   3  -9   1  294.87   24.90
   3  -9   1  358.26   44.60
  -3  -9  -1  408.86   44.10
  -3   9  -1  330.57   34.40
   3   9   1  344.77   44.50
   3   9   1  325.27   33.20
  -3   9  -1  285.37   41.10
   3   9   1  297.87   37.20
   5  -9   1  217.08   36.70
   5  -9   1  166.28   21.50
  -5  -9  -1  206.28   32.70
   5   9   1  153.88   31.00
   5   9   1  171.38   30.40
  -5   9  -1  194.28   25.80
   5   9   1  172.28   24.70
  -5   9  -1  250.57   39.30
   7  -9   1   75.59   25.10
   7  -9   1   96.49   20.50
  -7  -9  -1   90.99   23.30
   7   9   1   29.70   19.50
  -7   9  -1   39.50   23.10
  -7   9  -1   49.60   15.60
   7   9   1   57.99   17.00
   7   9   1   58.09   22.20
   9  -9   1  -22.20   13.00
  -9  -9  -1   -5.60   11.80
   9   9   1   12.50   18.60
   9   9   1    6.40   18.60
   9   9   1   26.20   16.40
  -9   9  -1    5.90   19.60
   9   9   1   -4.80   11.00
 -11  -9  -1    2.60   13.60
  11  -9   1   21.00   20.60
 -11   9  -1   -5.70   17.80
  11   9   1   13.50   13.70
  11   9   1   10.90   18.20
  11   9   1    4.80   16.20
  13  -9   1  546.75   60.49
 -13  -9  -1  595.04   48.40
  13   9   1  425.86   51.19
 -13   9  -1  570.24   59.59
  13   9   1  577.14   43.50
 -15  -9  -1   29.50   19.50
 -15   9  -1   52.69   26.60
 -15   9  -1  -11.00   19.00
  15   9   1   21.90   23.30
  12 -10  -1   47.10   31.60
 -12 -10   1   27.60   18.80
  12  10  -1   43.30   26.30
 -12  10   1   39.20   24.70
  10 -10  -1   10.10   20.10
 -10 -10   1   43.30   21.40
  10  10  -1   11.00   20.60
  10  10  -1   21.30   21.50
 -10  10   1   41.40   24.10
   8 -10  -1   43.30   21.80
  -8 -10   1   56.59   22.00
   8  10  -1   34.20   23.20
   8  10  -1   66.79   26.30
  -8  10   1   43.00   24.50
   6 -10  -1  119.69   30.70
  -6 -10   1   99.09   26.20
   6  10  -1  149.88   34.50
  -6  10   1   99.59   30.50
   6  10  -1  112.19   28.10
  -6  10   1  124.39   23.30
  -4 -10   1    5.60   17.00
   4 -10  -1   -3.50   14.00
   4  10  -1    8.80   17.00
  -4  10   1   15.90   14.10
  -4  10   1   21.30   22.20
   4  10  -1   -3.20   18.30
  -2 -10   1  363.56   46.90
   2 -10  -1  278.97   42.00
  -2  10   1  322.77   38.50
   2  10  -1  248.58   35.10
  -2  10   1  343.87   49.40
   2  10  -1  303.47   45.10
   0 -10  -1   55.09   23.30
   0 -10   1   15.60   18.80
   0  10   1   47.10   19.70
   0  10  -1   27.90   18.20
   0  10   1   38.00   24.00
   0  10  -1   18.30   22.80
  -2 -10  -1  461.45   50.19
   2 -10   1  526.85   56.29
   2  10   1  540.95   45.30
  -2  10  -1  560.64   42.80
   2  10   1  486.15   55.69
  -2  10  -1  575.04   62.09
   4 -10   1   93.19   26.90
  -4 -10  -1   97.59   27.00
   4  10   1  101.49   30.60
   4  10   1  105.29   22.60
   4  10   1   97.19   24.60
  -4  10  -1   67.29   19.40
  -4  10  -1   87.69   29.00
  -6 -10  -1  635.24   52.29
   6 -10   1  724.73   60.79
  -6  10  -1  813.02   64.39
   6  10   1  596.94   64.89
   6  10   1  694.23   44.90
   6  10   1  681.53   55.29
  -6  10  -1  720.33   45.80
  -8 -10  -1    6.10   16.00
   8 -10   1   -5.40   17.20
   8  10   1  -10.80   14.20
   8  10   1   27.40   21.20
  -8  10  -1   -4.70   20.00
   8  10   1   10.20   20.20
 -10 -10  -1   66.09   21.70
  10 -10   1   26.40   21.70
  10  10   1   86.99   27.80
 -10  10  -1   67.19   27.80
  10  10   1   48.30   25.70
  12 -10   1  155.98   38.20
 -12 -10  -1  132.79   30.00
  12  10   1  190.08   46.00
 -12  10  -1  159.28   37.70
   7 -11  -1   20.70   25.20
  -7 -11   1    9.10   19.10
   7  11  -1   -7.60   20.60
  -7  11   1   46.90   41.80
   7  11  -1  -13.70   21.20
   5 -11  -1   13.20   19.50
  -5 -11   1    7.00   16.60
  -5  11   1    3.70   15.10
   5  11  -1   -0.50   18.20
  -5  11   1    4.70   22.40
   5  11  -1  -28.50   33.90
   3 -11  -1  215.48   39.70
  -3 -11   1  194.18   37.90
   3  11  -1  192.38   44.10
  -3  11   1  226.88   41.70
   3  11  -1  221.78   37.60
  -3  11   1  181.38   31.10
   1 -11  -1   -5.70   16.70
  -1 -11   1   13.40   19.10
  -1  11   1   30.30   25.20
   1  11  -1    8.50   21.60
   1  11  -1   -1.20   16.00
  -1  11   1   -6.70   14.80
   1 -11   1   10.90   21.20
  -1 -11  -1  -12.00   14.90
   1  11   1   54.49   27.70
   1  11   1   32.80   20.10
  -1  11  -1   31.30   25.60
  -1  11  -1   13.30   16.40
   3 -11   1    5.50   19.20
  -3 -11  -1   13.10   19.20
   3  11   1   -0.10   31.00
  -3  11  -1   -1.10   14.50
   3  11   1   15.70   19.10
  -3  11  -1    1.40   22.70
  -5 -11  -1  133.99   30.40
  -5  11  -1  188.98   61.99
   5  11   1  188.18   46.90
   5  11   1  128.19   30.90
 -26   0   2 1768.72   93.59
 -26   0   2 1832.52   97.29
  26   0  -2 1951.20  112.59
  24   0  -2 1476.25   69.09
 -24   0   2 1587.24   84.89
 -24   0   2 1680.33   84.49
  24   0  -2 1614.94   84.79
  22   0  -2  658.93   50.39
 -22   0   2  730.63   50.99
 -22   0   2  631.34   46.10
  22   0  -2  617.94   46.30
  22   0  -2  704.43   51.69
 -22   0   2  639.84   50.49
 -20   0   2   13.60   12.40
  20   0  -2   11.10   12.80
 -20   0   2    1.60   13.10
 -20   0   2    2.60   12.50
  18   0  -2 1937.51   84.59
  18   0  -2 1884.81   79.79
 -18   0   2 1821.12   82.29
  18   0  -2 2014.60   84.29
 -18   0   2 2061.99   83.49
 -18   0   2 2168.68   82.79
 -16   0   2  102.09   19.40
  16   0  -2   71.49   15.30
 -16   0   2  127.39   19.80
 -16   0   2  138.09   20.10
 -16   0   2  108.19   12.70
  16   0  -2  145.09   23.00
  16   0  -2  132.49   20.60
 -14   0   2 2201.38   79.99
 -14   0   2 2180.68   81.19
  14   0  -2 2173.28   83.39
  14   0  -2 2214.28   82.59
 -14   0   2 2365.76   83.69
  14   0  -2 2073.29   78.89
  10   0  -2   17.30    7.60
 -10   0   2   24.10    5.70
 -10   0   2   14.50    7.00
 -10   0   2   38.80    9.30
  10   0  -2   22.90    7.30
 -10   0   2   14.40    6.50
  10   0  -2   19.90    7.80
   8   0   2 1275.57   47.10
   8   0   2 1245.08   47.60
   8   0   2 1288.97   46.30
  -8   0  -2 1234.98   47.60
  -8   0  -2 1286.37   47.10
  -8   0  -2 1348.86   48.20
   8   0   2 1384.16   48.30
 -10   0  -2 2509.15   83.69
  10   0   2 2476.35   83.99
  10   0   2 2619.14   82.79
  12   0   2 2942.61   98.09
  12   0   2 3039.60  100.39
 -12   0  -2 3003.50   99.19
 -12   0  -2 2993.00   98.89
  12   0   2 2750.02   95.69
  12   0   2 3101.29  100.79
  16   0   2 1233.48   59.49
  16   0   2 1145.09   55.59
  16   0   2 1269.47   49.10
 -16   0  -2 1367.16   61.09
 -16   0  -2 1192.88   57.39
  16   0   2 1262.67   40.70
 -16   0  -2 1207.48   58.69
  16   0   2 1224.18   59.09
 -18   0  -2  464.25   36.90
 -18   0  -2  595.84   40.90
  18   0   2  575.94   41.60
  18   0   2  605.54   41.70
  18   0   2  537.15   30.60
  18   0   2  521.05   37.50
 -18   0  -2  519.75   39.70
  20   0   2   28.80   11.80
 -20   0  -2   49.20   17.70
 -20   0  -2   37.70   17.20
  20   0   2   13.80   12.50
  20   0   2   42.60   18.10
  20   0   2   30.60   14.70
 -20   0  -2   43.80   16.00
  22   0   2  630.64   49.80
 -22   0  -2  621.24   49.30
 -22   0  -2  636.14   53.69
  22   0   2  652.73   49.30
  22   0   2  584.04   63.59
 -22   0  -2  607.34   48.80
  22   0   2  575.54   35.20
 -24   0  -2   32.40   20.60
 -24   0  -2   75.59   23.90
  24   0   2   53.19   22.40
 -26   0  -2 1147.49   73.69
 -26   0  -2 1029.30   71.69
  26   0   2 1072.59   72.69
 -25  -1   2  684.13   56.09
  25  -1  -2  705.83   57.19
 -25  -1   2  593.04   59.59
  25   1  -2  656.13   46.60
  25   1  -2  702.23   56.69
 -25   1   2  682.93   54.19
 -25   1   2  661.63   57.19
 -23  -1   2  -24.80   13.20
 -23  -1   2   13.60   15.90
  23  -1  -2   22.50   17.00
  23   1  -2    1.50   13.40
 -23   1   2   11.30   14.90
 -23   1   2   32.80   19.50
 -23   1   2    7.10   13.70
  23   1  -2    6.80   15.20
 -21  -1   2  479.55   39.40
  21  -1  -2  431.86   46.00
  21  -1  -2  402.66   41.50
 -21  -1   2  478.45   41.30
  21  -1  -2  422.66   36.90
 -21  -1   2  478.45   46.50
  21   1  -2  480.85   41.50
  21   1  -2  496.35   48.90
 -21   1   2  531.45   44.70
 -21   1   2  478.25   45.90
 -21   1   2  343.27   46.40
  21   1  -2  441.36   37.60
 -19  -1   2  380.96   33.00
 -19  -1   2  353.26   37.10
  19  -1  -2  389.96   33.00
 -19  -1   2  332.67   36.00
  19  -1  -2  335.07   37.40
  19  -1  -2  285.57   36.50
 -19   1   2  393.06   37.20
 -19   1   2  345.47   35.10
  19   1  -2  372.86   36.90
 -19   1   2  303.87   35.40
  19   1  -2  274.17   32.70
  19   1  -2  360.26   38.70
 -17  -1   2 6448.45  197.68
 -17  -1   2 6401.16  199.18
  17  -1  -2 6404.86  202.28
  17  -1  -2 6596.84  201.08
  17  -1  -2 6308.27  196.28
 -17  -1   2 6424.06  186.98
  17   1  -2 6187.48  195.38
  17   1  -2 6170.58  200.68
 -17   1   2 6245.88  194.38
 -15  -1   2 8631.44  252.67
  13  -1  -2 2187.08   81.39
 -13  -1   2 2116.59   81.19
 -13  -1   2 2229.98   81.19
 -13  -1   2 2355.36   84.59
 -13  -1   2 2265.97   80.69
  13  -1  -2 2237.48   72.29
  13  -1  -2 2045.20   83.09
 -13  -1   2 2340.57   74.69
  13   1  -2 2424.66   83.59
 -13   1   2 2328.27   81.29
 -13   1   2 2251.57   83.19
 -13   1   2 2210.08   78.99
 -13   1   2 2329.07   74.39
  -9  -1   2 1998.50   68.29
   9  -1  -2 2115.99   64.19
   9  -1  -2 2086.09   68.69
   9  -1  -2 2022.50   70.69
   9  -1  -2 2027.40   68.69
   9   1  -2 1949.01   66.99
  -9   1   2 2063.09   67.89
   9   1  -2 2067.89   70.69
  -9   1   2 1965.70   66.49
   9   1  -2 1984.60   67.39
  -5  -1  -2  192.98   10.80
  -5  -1  -2  218.98   12.90
   5  -1   2  244.68   14.20
   5  -1   2  195.28   13.20
  -5  -1  -2  242.68   13.00
  -5  -1  -2  191.88   12.50
   5   1   2  234.48    7.60
   5   1   2  209.78   12.50
   5   1   2  210.58   14.30
  -5   1  -2  190.18   12.70
   5   1   2  184.38   11.50
  -5   1  -2  194.28   13.40
   5   1   2  223.08   11.00
   7  -1   2 2334.57   74.99
  11  -1   2 2444.16   84.29
  11  -1   2 2417.66   85.29
 -11  -1  -2 2505.55   84.39
  11  -1   2 2519.75   85.59
 -11  -1  -2 2643.04   85.99
  11  -1   2 2392.26   83.59
  11  -1   2 2596.04   76.79
 -11   1  -2 2383.46   82.99
  11   1   2 2417.16   82.09
 -11   1  -2 2514.05   86.29
 -11   1  -2 2476.55   84.99
  11   1   2 2371.36   79.79
  11   1   2 2406.86   79.39
  11   1   2 2447.66   84.19
  11   1   2 2454.55   84.19
  13  -1   2  258.37   15.60
 -13  -1  -2  286.77   24.20
  13  -1   2  254.57   25.50
  13  -1   2  363.36   45.40
 -13  -1  -2  256.67   21.70
 -13  -1  -2  255.77   22.70
  13  -1   2  265.07   17.50
  13  -1   2  262.37   22.90
  13   1   2  280.17   20.90
 -13   1  -2  305.97   29.90
  13   1   2  260.07   22.80
  13   1   2  238.78   19.40
 -13   1  -2  220.08   26.20
 -13   1  -2  229.28   23.90
  13   1   2  237.28   24.30
  15  -1   2  180.98   23.50
  15  -1   2  214.18   16.20
 -15  -1  -2  177.38   22.30
 -15  -1  -2  188.58   23.20
  15  -1   2  244.68   27.70
  15  -1   2  174.68   22.20
  15  -1   2  219.98   15.50
 -15  -1  -2  209.38   24.30
 -15   1  -2  244.48   29.20
  15   1   2  182.28   22.40
 -15   1  -2  185.38   22.90
  15   1   2  200.08   21.10
  15   1   2  158.18   23.00
  15   1   2  144.89   20.50
 -15   1  -2  209.98   22.90
 -17  -1  -2 1508.95   69.99
  17  -1   2 1801.92   76.39
  17  -1   2 1756.32   58.69
 -17  -1  -2 1685.73   74.59
  17  -1   2 1735.03   75.99
  17  -1   2 1736.83   73.19
  17  -1   2 1692.03   58.09
 -17  -1  -2 1681.93   72.89
 -17   1  -2 1647.34   73.69
 -17   1  -2 1727.93   72.39
 -17   1  -2 1649.54   75.29
  17   1   2 1579.94   72.69
  17   1   2 1728.33   66.19
  17   1   2 1619.34   72.99
  17   1   2 1806.72   72.09
 -19  -1  -2 1453.05   71.09
  19  -1   2 1465.05   73.59
 -19  -1  -2 1594.24   72.99
  19  -1   2 1702.03   78.79
  19  -1   2 1580.04   72.29
  19  -1   2 1571.64   56.59
 -19  -1  -2 1617.34   76.89
  19   1   2 1542.35   70.29
 -19   1  -2 1566.94   71.29
  19   1   2 1631.54   65.19
  19   1   2 1612.14   74.89
  19   1   2 1699.73   75.99
 -19   1  -2 1573.14   76.29
 -19   1  -2 1489.05   72.99
 -21  -1  -2 3372.06  126.59
 -21  -1  -2 3169.68  123.19
  21  -1   2 3091.09  120.29
 -21  -1  -2 2919.51  119.09
  21  -1   2 3211.28  125.99
  21  -1   2 3097.39  124.29
 -21   1  -2 3095.69  125.29
 -21   1  -2 3375.16  125.59
  21   1   2 3208.48  110.19
  21   1   2 3110.89  123.39
  21   1   2 3181.58  119.09
  21   1   2 3088.49  123.19
 -21   1  -2 3253.77  120.49
 -23  -1  -2  229.48   36.50
 -23  -1  -2  188.28   32.60
  23  -1   2  157.38   30.00
  23   1   2  253.57   29.60
  23   1   2  217.88   34.80
 -23   1  -2  247.98   36.90
 -23   1  -2  240.58   38.40
  25  -1   2  277.77   41.50
 -25  -1  -2  366.46   47.20
 -25  -1  -2  343.47   45.70
  25   1   2  263.97   41.00
 -25   1  -2  262.97   40.40
 -25   1  -2  272.57   38.90
 -26  -2   2  -17.00   14.60
  26  -2  -2   11.10   19.30
 -26  -2   2   -5.40   18.80
  26   2  -2   17.80   38.20
  26   2  -2    1.30   17.50
 -26   2   2   20.50   23.70
 -26   2   2    3.10   16.00
  24  -2  -2 1082.69   69.49
 -24  -2   2 1061.49   67.99
 -24  -2   2  990.40   65.29
 -24   2   2  923.11   68.19
 -24   2   2 1072.89   64.59
  24   2  -2 1095.19   61.39
  24   2  -2 1031.10   65.39
 -22  -2   2  229.08   34.00
 -22  -2   2  306.57   37.70
  22  -2  -2  169.08   31.20
  22   2  -2  277.87   36.50
  22   2  -2  361.56   64.49
 -22   2   2  198.88   29.20
 -22   2   2  335.77   36.20
  22   2  -2  293.67   34.80
 -22   2   2  333.57   42.90
  22   2  -2  286.07   36.00
 -20  -2   2  455.95   38.80
  20  -2  -2  347.47   36.60
 -20  -2   2  433.76   36.70
  20  -2  -2  442.26   45.70
 -20  -2   2  344.37   36.70
  20  -2  -2  482.65   40.90
 -20   2   2  292.27   36.40
 -20   2   2  390.26   33.20
  20   2  -2  393.16   45.60
  20   2  -2  305.07   36.70
 -20   2   2  395.36   38.60
  20   2  -2  289.37   34.10
 -18  -2   2 4715.63  160.18
  18  -2  -2 4637.84  162.38
 -18  -2   2 4753.12  158.58
 -18  -2   2 4571.54  161.68
  18  -2  -2 4570.74  156.28
  18  -2  -2 5041.10  162.88
 -18  -2   2 4729.83  157.98
  18   2  -2 4917.91  164.18
 -18   2   2 4835.22  157.28
  18   2  -2 5073.79  162.08
 -18   2   2 4728.83  164.28
  18   2  -2 4737.63  156.48
 -18   2   2 4808.32  154.38
 -16  -2   2 3673.33  128.89
 -16  -2   2 3763.42  124.39
 -16  -2   2 3828.92  126.69
  16  -2  -2 3566.84  123.19
 -16  -2   2 3659.83  124.89
 -16  -2   2 3561.54  132.39
  16  -2  -2 3507.05  127.99
  16  -2  -2 3679.53  114.79
  16  -2  -2 3544.35  125.59
 -16   2   2 3580.64  122.59
  16   2  -2 3659.83  125.59
 -16   2   2 3653.63  120.49
 -16   2   2 3579.04  117.09
  16   2  -2 3737.83  129.29
  16   2  -2 3676.03  123.29
 -16   2   2 3849.91  130.79
 -14  -2   2   44.00   12.20
 -14  -2   2   53.69   11.40
  14  -2  -2   38.10   11.40
  14  -2  -2   48.40   10.70
 -14  -2   2   32.30   10.70
  14  -2  -2   35.80   12.00
 -14  -2   2   49.40   13.60
 -14  -2   2   49.60   13.30
  14  -2  -2   47.30   14.20
 -14   2   2   36.90   10.10
  14   2  -2   57.89   13.50
 -14   2   2   36.80   11.20
 -14   2   2   44.50   14.60
 -14   2   2   28.30   10.30
  14   2  -2   48.40   13.90
  14   2  -2   37.30   12.10
 -12  -2   2 1982.90   71.29
  12  -2  -2 1951.90   79.89
  12  -2  -2 1957.20   65.99
 -12  -2   2 1815.32   72.19
  12  -2  -2 1987.00   71.19
 -12  -2   2 1876.61   71.09
 -12  -2   2 1931.31   69.09
  12  -2  -2 1825.82   68.79
 -12  -2   2 1957.10   67.09
 -12   2   2 1925.91   67.99
  12   2  -2 1834.62   70.09
 -12   2   2 1892.31   66.89
 -12   2   2 1864.71   73.49
 -12   2   2 1825.82   68.09
  12   2  -2 1825.92   72.89
  12   2  -2 1930.21   69.59
 -10  -2   2 2512.55   83.19
  10  -2  -2 2360.86   83.29
 -10  -2   2 2472.55   85.39
  10  -2  -2 2608.44   80.69
 -10  -2   2 2472.05   81.39
 -10  -2   2 2546.25   80.49
  10  -2  -2 2485.05   81.89
  10   2  -2 2516.55   83.29
 -10   2   2 2459.85   80.59
  10   2  -2 2398.46   85.69
 -10   2   2 2469.75   79.29
  10   2  -2 2527.95   82.19
  -4  -2   2  251.87   14.00
   4  -2  -2  249.28   11.70
   4  -2  -2  271.47   15.70
   4  -2  -2  267.17   14.80
   4  -2  -2  261.97   13.40
   4  -2  -2  268.47   12.30
   4  -2  -2  281.27   16.10
  -4  -2   2  308.07   18.80
  -4  -2   2  288.97   14.70
  -4   2   2  256.47   10.00
   4   2  -2  252.57   13.90
  -4   2   2  274.77   15.00
  -4   2   2  257.57   15.70
   4   2  -2  272.67   14.00
   4   2  -2  260.47   16.60
  -4   2   2  258.27   10.00
  -4   2   2  244.68   14.80
   4   2  -2  265.37   17.70
   0  -2  -2 1579.34   50.39
  -4  -2  -2 1408.86   46.40
   4  -2   2 1444.16   47.00
  -4  -2  -2 1407.76   48.10
   4  -2   2 1523.85   50.29
   4   2   2 1359.56   46.50
   4   2   2 1439.96   48.80
  -4   2  -2 1395.86   49.90
   8  -2   2 2505.35   88.39
  -8  -2  -2 2385.16   79.59
   8  -2   2 2557.44   79.19
   8  -2   2 2437.16   80.39
   8   2   2 2464.55   74.79
   8   2   2 2459.45   80.19
 -10  -2  -2 1405.16   53.69
 -10  -2  -2 1315.97   49.90
  10  -2   2 1458.15   55.49
 -10  -2  -2 1380.86   53.69
 -10  -2  -2 1367.36   53.29
 -10  -2  -2 1484.25   55.89
  10  -2   2 1322.17   54.79
  10  -2   2 1414.96   51.29
  10  -2   2 1373.66   54.19
  10   2   2 1322.67   52.49
  10   2   2 1317.87   52.09
 -10   2  -2 1327.07   55.89
  10   2   2 1369.66   50.89
 -10   2  -2 1327.67   53.19
  10   2   2 1418.66   54.39
  10   2   2 1441.16   49.40
 -10   2  -2 1384.56   52.49
 -14  -2  -2   45.40   13.70
 -14  -2  -2   35.10   12.10
  14  -2   2   28.40   11.60
 -14  -2  -2   24.50   11.30
  14  -2   2   36.40    9.90
 -14  -2  -2   29.40   10.80
  14  -2   2   24.10   11.00
  14  -2   2   25.60    5.20
  14   2   2   27.40   11.10
  14   2   2   40.00   10.70
  14   2   2   22.30   10.70
  14   2   2   28.00   10.00
 -14   2  -2   26.00   11.40
 -14   2  -2   23.50   12.40
 -14   2  -2   23.10    9.60
  14   2   2   22.20   11.50
  16  -2   2 3620.94  112.99
  16  -2   2 3558.24  125.79
  16  -2   2 3382.76  100.79
  16  -2   2 3599.84  127.09
 -16  -2  -2 3612.54  122.59
 -16  -2  -2 3439.56  123.79
  16  -2   2 3616.74  124.09
 -16  -2  -2 3671.93  124.29
 -16   2  -2 3596.94  127.99
  16   2   2 3664.53  125.39
 -16   2  -2 3631.94  121.39
  16   2   2 3619.24  119.29
  16   2   2 3465.05  121.99
  16   2   2 3477.95  119.19
 -16   2  -2 3703.53  124.59
  18  -2   2 4993.00  162.38
 -18  -2  -2 4512.75  159.28
  18  -2   2 5215.98  166.58
 -18  -2  -2 4710.93  157.78
  18  -2   2 4837.62  164.88
 -18  -2  -2 4840.52  163.48
 -18   2  -2 4836.32  157.98
 -18   2  -2 4960.30  162.38
  18   2   2 4618.44  159.78
 -18   2  -2 4786.52  165.78
  18   2   2 4942.61  157.38
  18   2   2 4849.51  155.08
  18   2   2 4785.02  162.78
  20  -2   2  721.13   51.09
 -20  -2  -2  711.03   49.70
 -20  -2  -2  610.44   45.90
  20  -2   2  811.12   52.59
  20  -2   2  696.33   46.90
 -20  -2  -2  751.52   48.10
  20   2   2  631.34   47.10
 -20   2  -2  743.03   46.20
  20   2   2  623.54   43.30
 -20   2  -2  740.23   49.50
  20   2   2  767.12   44.70
 -20   2  -2  728.63   52.29
  20   2   2  747.63   50.09
 -22  -2  -2 1193.08   66.29
 -22  -2  -2 1228.58   69.69
  22  -2   2 1159.48   69.59
 -22   2  -2 1082.59   64.89
  22   2   2 1192.98   63.29
 -22   2  -2 1067.59   60.79
  22   2   2 1139.69   67.59
  22   2   2 1103.79   58.69
 -22   2  -2 1152.88   70.89
  22   2   2 1188.48   67.09
 -24  -2  -2  618.64   53.69
 -24  -2  -2  617.24   50.89
  24  -2   2  673.33   57.29
  24   2   2  695.23   54.19
 -24   2  -2  571.54   50.29
  24   2   2  590.94   44.10
 -24   2  -2  601.54   61.99
 -26  -2  -2  356.56   45.40
  26  -2   2  390.36   49.30
 -26  -2  -2  503.85   57.59
 -26   2  -2  419.26   55.49
  26   2   2  461.05   63.79
 -26   2  -2  415.66   48.50
  25  -3  -2  157.88   50.29
 -25  -3   2  181.68   34.80
 -25  -3   2  282.97   39.80
  25   3  -2  195.38   34.30
  25   3  -2  206.68   37.30
 -25   3   2  216.28   33.20
 -25   3   2  241.68   43.30
 -23  -3   2 1133.29   68.39
  23  -3  -2  994.00   65.39
 -23  -3   2 1059.19   63.39
  23   3  -2 1070.69   64.89
 -23   3   2 1052.29   70.69
 -23   3   2 1011.90   80.09
 -23   3   2 1079.99   61.59
  23   3  -2  985.60   61.09
 -21  -3   2 5695.83  204.88
  21  -3  -2 5990.30  197.98
 -21  -3   2 6140.29  197.68
  21  -3  -2 5556.24  190.68
 -21  -3   2 5561.74  196.38
  21   3  -2 5744.12  190.08
  21   3  -2 5776.02  200.18
 -21   3   2 5856.51  189.08
 -21   3   2 5654.53  184.28
  21   3  -2 6007.40  194.58
 -21   3   2 5623.94  200.78
  21   3  -2 5788.62  190.48
  19  -3  -2 1787.92   83.79
 -19  -3   2 1861.71   81.99
  19  -3  -2 1936.31   84.99
 -19  -3   2 1910.61   80.09
 -19  -3   2 1657.43   78.39
 -19  -3   2 1810.32   84.39
  19  -3  -2 1661.93   82.99
  19   3  -2 1830.02   80.29
  19   3  -2 1780.72   96.39
 -19   3   2 1779.92   73.89
  19   3  -2 1758.52   77.69
 -19   3   2 1793.22   76.89
 -19   3   2 1870.21   87.69
  19   3  -2 1881.81   81.69
 -17  -3   2 1948.61   78.49
  17  -3  -2 2080.39   87.59
  17  -3  -2 1922.81   74.09
  17  -3  -2 2036.80   83.29
 -17  -3   2 1816.72   79.49
  17  -3  -2 1916.51   79.69
 -17  -3   2 1963.80   84.69
 -17  -3   2 2045.00   82.99
 -17  -3   2 1953.10   76.99
  17   3  -2 1926.01   80.39
  17   3  -2 1976.40   85.79
 -17   3   2 1884.41   76.69
  17   3  -2 1872.81   77.99
 -17   3   2 1850.71   73.89
 -17   3   2 2033.80   87.39
 -15  -3   2 2205.78   82.49
 -15  -3   2 1995.10   83.19
 -15  -3   2 2088.09   77.69
 -15  -3   2 2055.29   77.99
  15  -3  -2 2083.59   81.39
  15  -3  -2 2121.49   76.09
  15  -3  -2 1953.60   83.59
  15  -3  -2 2031.60   79.19
 -15  -3   2 1967.60   79.59
 -15   3   2 2083.59   76.89
 -15   3   2 1962.80   83.99
  15   3  -2 2095.89   85.09
 -15   3   2 2083.59   78.39
  15   3  -2 2009.10   77.99
  15   3  -2 1927.31   78.79
 -15   3   2 1980.60   75.39
 -13  -3   2 1594.94   64.19
 -13  -3   2 1579.54   64.19
  13  -3  -2 1592.64   64.19
 -13  -3   2 1627.04   63.09
  13  -3  -2 1503.25   61.79
 -13  -3   2 1558.24   61.49
  13  -3  -2 1617.54   62.09
 -13  -3   2 1550.44   66.79
  13   3  -2 1617.04   63.99
 -13   3   2 1607.34   63.59
 -13   3   2 1471.05   59.09
  13   3  -2 1558.84   67.89
 -13   3   2 1554.04   67.69
 -13   3   2 1590.74   58.69
  11  -3  -2 2366.96   81.69
  11  -3  -2 2480.75   83.19
 -11  -3   2 2401.56   83.59
 -11  -3   2 2395.36   82.99
 -11  -3   2 2407.46   83.59
  11  -3  -2 2377.76   82.09
 -11  -3   2 2390.86   86.49
  11  -3  -2 2486.85   74.19
 -11  -3   2 2279.27   80.49
  11   3  -2 2470.15   82.19
 -11   3   2 2549.84   85.29
  11   3  -2 2294.47   87.39
  11   3  -2 2481.75   83.19
 -11   3   2 2272.17   78.09
 -11   3   2 2375.66   77.19
 -11   3   2 2384.56   87.59
   9  -3  -2   41.00    9.20
  -9  -3   2   76.39   11.30
  -9  -3   2   59.19   11.70
  -9  -3   2   57.69   11.30
   9  -3  -2   66.49   12.10
  -9  -3   2   30.80    9.70
   9  -3  -2   59.29   11.70
   9  -3  -2   75.59    9.50
  -9  -3   2   58.99   11.30
   9  -3  -2   56.79    9.90
  -9   3   2   40.30    9.60
   9   3  -2   49.90   10.10
   9   3  -2   86.89   13.70
  -9   3   2   53.59   11.70
  -9   3   2   69.89    9.10
   9   3  -2   39.50   10.20
  -9   3   2   40.70   11.20
  -9   3   2   46.80    8.20
  -5  -3   2   24.80    6.10
  -5  -3   2   22.70    7.20
   5  -3  -2   31.70    8.20
   5  -3  -2   23.70    6.40
   5  -3  -2   19.20    4.50
   5  -3  -2   36.90    5.90
  -5  -3   2   46.10    8.00
   5  -3  -2   33.20    8.50
  -5  -3   2   34.60    8.60
   5  -3  -2   29.10    6.10
   5   3  -2   18.60    7.10
  -5   3   2   38.20   12.90
   5   3  -2   32.60    6.60
  -5   3   2   18.40    6.80
   5   3  -2   20.80    7.30
   5   3  -2   27.60    5.80
   5   3  -2   13.60    4.70
  -5   3   2   26.00    8.50
   7  -3   2 4737.83  143.89
   9  -3   2 3045.20   99.89
   9  -3   2 3056.79   99.69
  -9  -3  -2 3107.29  103.09
   9  -3   2 3125.29  103.59
  -9  -3  -2 2942.31   97.29
  -9   3  -2 3162.38  105.09
   9   3   2 3201.78  102.29
  11  -3   2 3369.06  110.49
 -11  -3  -2 3419.66  112.89
  11  -3   2 3380.86  110.99
 -11  -3  -2 3134.89  107.69
  11  -3   2 3661.53  110.29
 -11   3  -2 3488.65  107.19
 -11   3  -2 3333.97  107.49
  11   3   2 3177.28  103.89
  11   3   2 3316.57  106.29
  11   3   2 3318.67  110.99
 -13  -3  -2 1842.72   74.69
 -13  -3  -2 1899.61   74.29
  13  -3   2 1917.51   70.99
  13  -3   2 2025.60   75.39
  13  -3   2 1872.51   75.09
 -13  -3  -2 1860.61   68.29
 -13  -3  -2 1791.52   72.19
 -13  -3  -2 1897.81   73.09
 -13   3  -2 1941.61   70.79
  13   3   2 1895.11   74.79
  13   3   2 1881.51   71.19
  13   3   2 1974.50   69.79
  13   3   2 1808.12   73.29
 -13   3  -2 1914.51   78.89
 -13   3  -2 1971.00   72.89
 -15  -3  -2 2993.20  102.69
 -15  -3  -2 3115.09  109.79
  15  -3   2 3069.89  103.29
 -15  -3  -2 2971.70  108.59
  15  -3   2 3054.09  108.99
 -15  -3  -2 3268.27  109.99
  15  -3   2 3199.08  111.49
 -15  -3  -2 3057.29  109.49
  15   3   2 3039.50  106.29
 -15   3  -2 3021.10  106.39
  15   3   2 2977.00  107.49
  15   3   2 3045.80  103.59
 -15   3  -2 2891.91  112.69
  15   3   2 3007.00  109.79
 -15   3  -2 3027.30  104.39
 -17  -3  -2 1514.75   70.09
  17  -3   2 1483.35   69.59
  17  -3   2 1666.63   75.89
  17  -3   2 1690.23   74.39
 -17  -3  -2 1564.44   71.69
 -17  -3  -2 1577.74   71.99
  17  -3   2 1515.05   63.29
 -17  -3  -2 1531.05   66.09
  17   3   2 1503.35   71.29
 -17   3  -2 1497.85   68.19
 -17   3  -2 1525.35   75.19
  17   3   2 1665.13   70.69
 -17   3  -2 1585.84   67.19
  17   3   2 1615.14   69.99
  17   3   2 1521.25   65.79
  19  -3   2  496.35   40.10
 -19  -3  -2  530.25   42.00
 -19  -3  -2  533.65   41.30
  19  -3   2  487.55   47.80
 -19  -3  -2  500.05   38.00
  19  -3   2  478.65   42.60
  19   3   2  538.85   40.90
 -19   3  -2  601.84   47.30
 -19   3  -2  509.95   39.20
  19   3   2  523.25   42.00
  19   3   2  514.65   36.90
 -19   3  -2  534.85   37.70
  19   3   2  543.15   40.30
 -21  -3  -2  668.03   50.79
  21  -3   2  684.43   53.09
 -21  -3  -2  653.23   46.20
 -21   3  -2  750.42   49.30
  21   3   2  580.74   44.70
  21   3   2  646.14   50.39
  21   3   2  638.94   44.30
 -21   3  -2  734.23   55.49
 -21   3  -2  602.14   44.20
  21   3   2  782.22   51.49
 -23  -3  -2 2161.98  103.39
  23  -3   2 2168.28  105.19
 -23  -3  -2 2227.38   97.99
 -23   3  -2 2154.68  106.59
 -23   3  -2 2357.56  111.49
  23   3   2 2240.18  100.79
 -23   3  -2 2284.17   99.69
  23   3   2 2270.67   96.09
 -25  -3  -2   64.59   23.80
 -25  -3  -2   29.70   19.90
  25  -3   2   66.39   25.20
 -25   3  -2   60.59   28.90
 -25   3  -2   74.69   23.90
  25   3   2  106.59   25.40
  25   3   2   89.99   26.50
 -24  -4   2 1045.70   64.09
  24  -4  -2  957.90   67.79
  24   4  -2 1063.09   66.99
  24   4  -2  953.30   62.89
 -24   4   2  913.81   70.09
 -22  -4   2 1506.65   80.09
 -22  -4   2 1343.27   70.79
  22  -4  -2 1402.86   76.99
 -22  -4   2 1283.27   73.99
  22   4  -2 1283.47   72.99
  22   4  -2 1410.16   73.09
 -22   4   2 1357.06   72.69
 -22   4   2 1417.46   81.89
  22   4  -2 1307.97   69.49
 -20  -4   2 3776.02  138.39
  20  -4  -2 3516.25  133.49
 -20  -4   2 3622.04  131.59
 -20  -4   2 3605.74  139.49
 -20  -4   2 3566.44  136.69
  20  -4  -2 3729.33  138.89
 -20   4   2 3877.71  129.39
  20   4  -2 3591.74  135.89
  20   4  -2 3736.03  133.89
 -20   4   2 3940.61  146.89
  20   4  -2 3743.93  144.49
  20   4  -2 3572.34  131.19
 -20   4   2 3671.93  132.99
  18  -4  -2  691.23   52.99
 -18  -4   2  639.14   41.70
 -18  -4   2  655.93   45.40
  18  -4  -2  628.74   47.90
 -18  -4   2  533.45   73.79
  18  -4  -2  649.74   42.90
 -18  -4   2  600.34   45.50
  18   4  -2  609.94   48.30
 -18   4   2  669.33   49.99
 -18   4   2  608.44   38.40
  18   4  -2  659.23   46.40
  18   4  -2  690.63   42.60
  18   4  -2  583.64   41.50
 -18   4   2  663.03   38.00
 -16  -4   2 1150.08   57.29
 -16  -4   2 1093.19   55.29
  16  -4  -2 1107.19   54.99
 -16  -4   2 1016.10   57.69
 -16  -4   2 1128.99   52.99
 -16  -4   2 1127.79   56.29
  16  -4  -2 1093.89   56.49
  16   4  -2 1060.79   57.69
  16   4  -2 1087.19   53.39
 -16   4   2 1110.69   48.50
 -16   4   2 1146.69   61.79
  16   4  -2 1038.50   59.99
  16   4  -2 1178.58   55.69
 -16   4   2 1098.69   49.90
  14  -4  -2 2051.99   77.89
 -14  -4   2 1815.12   79.19
 -14  -4   2 1898.11   73.09
  14  -4  -2 1952.30   75.19
 -14  -4   2 2057.39   77.79
 -14  -4   2 1909.31   77.29
  14  -4  -2 1930.21   63.39
 -14  -4   2 1874.51   76.09
  14   4  -2 1922.01   79.69
 -14   4   2 1894.61   68.89
  14   4  -2 1869.81   81.89
 -14   4   2 1919.01   82.19
  14   4  -2 1993.80   75.29
 -14   4   2 2018.20   76.09
  14   4  -2 1998.70   74.79
 -14   4   2 1913.51   67.79
  12  -4  -2 3120.99  105.59
  12  -4  -2 3127.59  103.09
 -12  -4   2 3041.30  108.69
 -12  -4   2 3211.88  104.99
 -12  -4   2 2994.60  100.89
 -12  -4   2 3125.39  104.79
 -12  -4   2 3084.99   89.39
  12  -4  -2 3050.09   93.29
  12  -4  -2 3265.57  104.69
  12   4  -2 3031.80  101.79
 -12   4   2 3012.20   94.19
 -12   4   2 3134.69  104.99
  12   4  -2 3093.59  101.89
  12   4  -2 2968.90  110.59
  12   4  -2 3148.08  108.59
 -12   4   2 2978.70  109.59
 -12   4   2 3136.49   96.19
 -12   4   2 3009.20  107.09
   8  -4  -2  595.94   33.40
   8  -4  -2  661.83   29.00
  -8  -4   2  573.64   33.90
  -8  -4   2  572.44   33.80
   8  -4  -2  591.74   26.90
   8  -4  -2  585.34   32.20
   8  -4  -2  602.44   33.00
   8  -4  -2  612.74   28.20
  -8  -4   2  591.54   30.10
  -8  -4   2  580.24   29.60
  -8   4   2  591.34   33.20
  -8   4   2  589.24   33.70
   8   4  -2  560.04   27.50
  -8   4   2  583.14   19.90
   8   4  -2  620.44   36.10
  -8   4   2  596.84   20.90
   8   4  -2  570.94   27.90
  -8   4   2  599.14   34.50
   8   4  -2  634.64   34.10
  -6  -4   2 1294.97   48.20
   6  -4  -2 1424.06   54.29
  -6  -4   2 1272.27   54.19
   6  -4  -2 1270.97   52.29
  -6  -4   2 1386.06   48.70
   6  -4  -2 1288.57   44.90
   6  -4  -2 1265.67   44.30
  -6  -4   2 1350.36   55.39
   6  -4  -2 1344.27   47.50
   6   4  -2 1314.87   53.19
  -6   4   2 1326.17   53.49
  -6   4   2 1363.56   54.99
   6   4  -2 1383.96   54.89
   6   4  -2 1246.48   44.70
  -6   4   2 1342.47   52.99
   6   4  -2 1290.07   45.70
   6   4  -2 1396.76   47.30
   6   4  -2 1261.17   55.39
  -2  -4   2  162.58   18.00
   2  -4  -2  215.28   19.00
   2  -4  -2  206.78   14.90
   2  -4  -2  203.68   17.40
   2  -4  -2  211.48   16.80
  -2  -4   2  186.08   13.40
  -2  -4   2  202.48   13.20
  -2  -4   2  247.58   20.60
   2  -4  -2  202.98   17.20
   2  -4  -2  226.98   16.50
  -2  -4   2  227.68   15.50
  -2  -4   2  204.98   16.60
   2   4  -2  202.98    9.70
  -2   4   2  228.88   16.00
   2   4  -2  220.48   16.90
  -2   4   2  210.98   16.40
  -2   4   2  191.28   17.40
  -2   4   2  216.18   16.00
  -2   4   2  156.38   17.40
   2   4  -2  227.48   19.60
   0  -4  -2  523.55   27.90
   0  -4  -2  521.05   26.70
   0  -4   2  517.55   27.40
   0  -4   2  517.45   34.40
   0  -4   2  493.75   22.30
   0  -4  -2  457.05   25.60
   0  -4  -2  513.65   29.70
   0  -4   2  491.15   22.40
   0  -4  -2  541.65   26.90
   0  -4  -2  494.25   22.40
   0  -4   2  552.34   27.40
   0  -4   2  516.35   22.10
   0   4   2  510.15   25.90
   0   4  -2  516.85   25.40
   0   4  -2  506.95   16.10
   0   4  -2  515.25   16.30
   0   4   2  481.15   26.70
   0   4   2  440.46   27.60
   0   4  -2  496.15   29.90
   2  -4   2 1051.29   44.00
   2  -4   2 1004.20   42.80
  -2  -4  -2 1068.59   42.10
  -2  -4  -2 1029.90   42.80
  -2  -4  -2 1013.10   31.50
   2  -4   2 1049.49   37.50
  -2  -4  -2 1018.40   36.00
   2  -4   2 1093.09   39.40
   2  -4   2 1035.50   46.00
  -2  -4  -2 1065.99   41.20
  -2  -4  -2 1038.40   46.30
   2  -4   2 1053.59   37.80
  -2  -4  -2 1035.60   42.90
   2   4   2 1033.60   43.20
  -2   4  -2 1031.50   47.00
  -2   4  -2 1057.69   39.00
   2   4   2  942.91   41.80
   2   4   2 1153.38   42.60
  -2   4  -2 1042.90   31.30
   2   4   2 1110.29   46.40
   2   4   2 1022.70   41.70
  10  -4   2 1938.61   75.49
 -10  -4  -2 2100.99   59.39
 -10  -4  -2 2092.89   75.69
 -10  -4  -2 1976.00   71.09
  10  -4   2 2046.20   74.49
 -10  -4  -2 2147.49   80.49
 -10  -4  -2 1966.10   71.69
  10  -4   2 1938.91   73.59
  10   4   2 2032.10   76.89
 -10   4  -2 1992.40   67.99
  10   4   2 1889.81   65.89
 -10   4  -2 1953.80   79.49
  10   4   2 2220.78   79.49
  10   4   2 1965.40   66.89
 -12  -4  -2 1235.38   56.49
 -12  -4  -2 1354.16   55.99
  12  -4   2 1381.36   58.19
 -12  -4  -2 1275.87   49.60
 -12  -4  -2 1316.67   60.69
  12  -4   2 1236.48   56.19
  12  -4   2 1298.27   57.09
 -12  -4  -2 1260.67   55.09
  12   4   2 1307.27   59.49
 -12   4  -2 1292.77   51.49
  12   4   2 1330.57   58.99
  12   4   2 1238.48   49.99
 -12   4  -2 1317.57   53.09
 -12   4  -2 1303.77   62.79
  12   4   2 1322.67   51.89
  14  -4   2 4231.48  141.99
 -14  -4  -2 4420.36  142.89
 -14  -4  -2 4272.27  141.69
  14  -4   2 4629.74  146.29
  14  -4   2 4298.47  143.69
 -14  -4  -2 4395.76  144.79
 -14   4  -2 4374.06  151.18
  14   4   2 4262.67  135.49
  14   4   2 4456.05  137.99
  14   4   2 4200.58  145.59
 -14   4  -2 4450.45  138.79
  14   4   2 4354.16  145.69
 -14   4  -2 4394.56  160.08
 -16  -4  -2 1140.59   57.89
 -16  -4  -2 1144.09   58.29
 -16  -4  -2 1210.28   60.79
  16  -4   2 1132.79   58.79
 -16  -4  -2 1176.58   52.99
  16  -4   2 1356.56   63.99
  16   4   2 1139.19   60.69
 -16   4  -2 1277.87   54.89
  16   4   2 1115.49   52.69
 -16   4  -2 1284.87   57.29
  16   4   2 1140.49   60.79
  16   4   2 1213.88   55.89
 -16   4  -2 1146.09   64.59
 -18  -4  -2  144.79   25.90
 -18  -4  -2  159.98   23.50
 -18  -4  -2  165.68   26.40
  18  -4   2  146.99   26.70
  18   4   2  124.09   24.80
  18   4   2  146.59   26.80
  18   4   2  138.49   21.30
 -18   4  -2  187.68   34.00
  18   4   2  187.68   26.40
 -18   4  -2  169.68   24.40
 -18   4  -2  131.79   20.20
  20  -4   2 1058.19   64.59
 -20  -4  -2 1058.39   67.29
 -20  -4  -2 1135.09   65.39
 -20  -4  -2 1073.69   63.89
 -20  -4  -2 1157.58   58.79
  20  -4   2 1269.17   69.79
  20   4   2 1170.48   64.19
 -20   4  -2 1067.29   69.39
  20   4   2 1092.59   65.59
 -20   4  -2 1233.08   59.09
  20   4   2 1054.49   56.79
  20   4   2 1125.79   60.39
 -20   4  -2 1087.09   59.29
  22  -4   2    8.40   18.60
 -22  -4  -2    4.20   14.40
 -22  -4  -2   30.50   18.60
  22   4   2   37.40   19.30
  22   4   2   55.89   20.40
 -22   4  -2   49.99   24.90
 -22   4  -2   15.90   15.50
 -24  -4  -2  196.18   32.80
 -24  -4  -2  193.38   38.00
  24  -4   2  137.79   37.70
  24   4   2  121.39   26.80
  24   4   2  192.58   33.20
 -24   4  -2  130.69   33.90
 -24   4  -2  188.28   31.50
 -23  -5   2   25.40   18.30
  23  -5  -2   14.60   17.60
 -23  -5   2   30.50   23.30
 -23  -5   2   33.90   22.60
  23   5  -2   41.30   22.50
  23   5  -2   19.00   17.20
 -23   5   2   12.60   22.10
 -21  -5   2  809.72   58.59
 -21  -5   2  801.82   51.59
 -21  -5   2  719.03   53.99
  21  -5  -2  792.72   56.89
  21   5  -2  834.62   58.59
 -21   5   2  727.03   60.39
  21   5  -2  803.62   52.19
 -19  -5   2 1360.96   63.79
 -19  -5   2 1202.48   66.29
  19  -5  -2 1211.08   66.69
 -19  -5   2 1300.27   70.49
 -19  -5   2 1223.08   65.89
  19  -5  -2 1100.99   61.99
 -19   5   2 1327.67   75.49
  19   5  -2 1190.48   60.39
  19   5  -2 1127.59   68.09
 -19   5   2 1197.08   62.39
  19   5  -2 1283.37   62.89
  19   5  -2 1231.28   72.79
 -17  -5   2  284.47   31.90
 -17  -5   2  350.96   34.40
  17  -5  -2  223.18   28.50
 -17  -5   2  404.66   43.20
  17  -5  -2  341.67   36.40
  17   5  -2  289.67   36.20
 -17   5   2  267.67   31.70
 -17   5   2  330.17   24.90
 -17   5   2  255.67   36.20
  17   5  -2  316.37   31.10
  17   5  -2  319.27   31.60
  15  -5  -2  342.97   33.50
 -15  -5   2  318.97   27.10
  15  -5  -2  355.36   31.30
 -15  -5   2  233.48   28.40
 -15  -5   2  315.77   31.20
 -15  -5   2  354.16   38.10
 -15   5   2  283.27   34.70
 -15   5   2  329.77   30.70
  15   5  -2  312.07   36.60
  15   5  -2  254.97   26.20
  15   5  -2  314.17   27.10
 -15   5   2  320.47   20.70
  15   5  -2  269.17   35.30
 -15   5   2  314.57   24.10
 -13  -5   2 1926.41   81.79
 -13  -5   2 1919.71   61.79
 -13  -5   2 1960.80   76.49
 -13  -5   2 2019.50   73.79
  13  -5  -2 2044.90   76.99
 -13  -5   2 1919.91   76.69
  13  -5  -2 1920.51   74.79
  13  -5  -2 1852.21   64.39
  13   5  -2 1957.40   72.69
  13   5  -2 2022.90   83.19
 -13   5   2 1895.31   78.49
  13   5  -2 2014.80   72.89
 -13   5   2 1928.31   62.69
 -13   5   2 1964.10   62.09
  13   5  -2 1910.41   84.59
 -13   5   2 1938.51   83.79
 -11  -5   2  767.32   39.30
  11  -5  -2  640.44   35.70
 -11  -5   2  694.63   42.90
 -11  -5   2  786.52   37.50
  11  -5  -2  817.02   39.00
  11  -5  -2  756.22   32.80
 -11  -5   2  714.93   43.70
 -11  -5   2  733.93   31.90
 -11  -5   2  773.22   39.90
  11   5  -2  708.23   43.50
  11   5  -2  747.43   35.70
 -11   5   2  685.43   43.50
  11   5  -2  719.63   45.60
 -11   5   2  739.53   24.70
  11   5  -2  690.53   42.60
  11   5  -2  828.72   36.70
  11   5  -2  739.73   37.60
 -11   5   2  729.23   42.30
   9  -5  -2 1803.52   62.59
   9  -5  -2 1890.91   65.19
  -9  -5   2 1784.92   73.89
  -9  -5   2 1898.91   67.59
   9  -5  -2 1879.01   74.39
   9  -5  -2 1779.72   64.19
   9  -5  -2 1724.93   71.99
  -9  -5   2 1828.22   67.29
  -9  -5   2 1754.82   62.59
  -9  -5   2 1676.23   73.49
  -9   5   2 1958.60   76.09
   9   5  -2 1851.51   73.89
   9   5  -2 1804.12   65.29
  -9   5   2 1852.41   73.59
   9   5  -2 1875.51   62.29
   9   5  -2 1810.22   73.69
  -9   5   2 1792.32   73.29
   9   5  -2 1827.82   62.69
   9   5  -2 1813.32   76.89
  -7  -5   2  627.64   31.40
  -7  -5   2  630.44   31.80
  -7  -5   2  669.03   38.70
   7  -5  -2  667.53   29.20
  -7  -5   2  634.44   31.80
   7  -5  -2  666.33   37.20
   7  -5  -2  713.13   36.70
   7  -5  -2  652.03   36.60
   7  -5  -2  669.23   31.20
   7  -5  -2  644.84   29.20
  -7  -5   2  612.74   38.60
   7   5  -2  636.84   26.80
  -7   5   2  595.24   35.80
  -7   5   2  689.03   38.60
   7   5  -2  662.63   27.60
  -7   5   2  702.73   39.80
   7   5  -2  634.34   38.20
   7   5  -2  663.13   38.10
   7   5  -2  630.34   45.40
   7   5  -2  653.13   31.00
   5  -5  -2 5102.99  155.98
  -5  -5   2 5266.87  155.08
   5  -5  -2 5426.16  161.78
   5  -5  -2 5164.98  159.18
   5   5  -2 5056.79  163.78
  -3  -5   2  100.69   16.30
  -3  -5   2  139.89   20.20
  -3  -5   2  148.39   14.30
   3  -5  -2  177.38   18.30
  -3  -5   2  145.69   14.50
   3  -5  -2  120.39   17.10
   3  -5  -2  158.28   19.60
   3  -5  -2  199.68   19.90
  -3  -5   2  143.99   17.20
   3  -5  -2  176.78   19.40
   3  -5  -2  164.58   22.20
   3  -5  -2  145.59    8.70
   3  -5  -2  139.59    8.50
  -3   5   2  112.59   16.90
  -3   5   2  118.89   14.80
   3   5  -2  172.58   22.00
  -3   5   2  147.09   17.30
   3   5  -2  164.58   13.20
   3   5  -2  144.39   17.50
  -3   5   2  169.68   22.10
   1  -5  -2 2002.50   67.59
   1  -5  -2 1985.00   78.19
  -1  -5   2 2125.99   74.49
  -1  -5   2 1975.00   66.69
   1  -5  -2 2023.50   75.39
  -1  -5   2 2042.00   77.89
   1  -5  -2 2122.69   72.89
   1  -5  -2 1933.31   72.89
  -1  -5   2 2089.19   80.09
   1  -5  -2 2135.29   73.69
  -1  -5   2 1978.50   72.09
   1   5  -2 2005.80   71.99
  -1   5   2 1986.50   71.69
   1   5  -2 2118.39   79.69
  -1   5   2 2150.38   72.59
  -1   5   2 2098.99   78.49
  -1   5   2 2108.59   75.09
  -1  -5  -2   92.09   14.00
   1  -5   2   92.79   15.80
  -1  -5  -2   96.69    6.60
   1  -5   2  110.79   18.10
  -1  -5  -2   99.39    7.10
   1  -5   2  108.59   12.10
  -1  -5  -2  124.69   13.60
   1  -5   2  102.49   11.40
  -1  -5  -2  125.49   17.20
  -1  -5  -2   81.59   14.20
  -1  -5  -2  115.39   17.30
  -1  -5  -2  173.38   23.20
   1  -5   2  122.59   16.20
   1  -5   2  111.79   13.60
  -1   5  -2   82.79   13.00
  -1   5  -2  100.49   18.40
   1   5   2  120.09   19.30
   1   5   2  121.89   16.70
   1   5   2  116.89   16.20
  -3  -5  -2 5665.23  169.58
   3  -5   2 5530.85  168.38
   5  -5   2 5089.19  153.98
   5  -5   2 5330.07  161.38
   5  -5   2 5155.88  167.38
  -5  -5  -2 5033.20  163.78
   9  -5   2 3663.03  121.19
  -9  -5  -2 3788.92  132.19
  -9  -5  -2 3900.61  117.99
  -9  -5  -2 3658.63  123.99
   9  -5   2 4048.59  136.99
  -9  -5  -2 3731.33  118.29
   9   5   2 3736.23  127.29
  -9   5  -2 3937.21  132.69
  -9   5  -2 3847.11  130.69
   9   5   2 3781.02  128.49
 -11  -5  -2  141.39   11.90
  11  -5   2  128.39   19.60
 -11  -5  -2  162.58   20.70
 -11  -5  -2  177.88   23.00
 -11  -5  -2  149.69   19.20
 -11  -5  -2  112.59   14.00
  11  -5   2  138.69   19.20
  11   5   2  152.08   22.10
  11   5   2  142.29   14.40
  11   5   2   86.29   18.00
  11   5   2  120.79   20.70
 -11   5  -2  126.29   22.40
  11   5   2  116.79   12.90
 -11   5  -2  109.69   15.70
 -11   5  -2  139.19   14.90
  13  -5   2 1633.34   71.79
 -13  -5  -2 1832.52   64.49
  13  -5   2 1710.23   73.19
 -13  -5  -2 1877.51   72.49
 -13  -5  -2 1725.53   70.59
 -13  -5  -2 1676.83   73.29
  13   5   2 1707.23   76.09
  13   5   2 1749.22   63.49
 -13   5  -2 1766.92   64.99
 -13   5  -2 1788.62   63.59
  13   5   2 1813.92   63.49
 -13   5  -2 1732.13   80.19
  13   5   2 1781.02   77.69
  15  -5   2 3725.03  132.39
 -15  -5  -2 3840.32  130.39
  15  -5   2 3697.13  130.89
 -15  -5  -2 3605.94  131.39
 -15  -5  -2 3791.62  120.59
 -15  -5  -2 3590.64  128.39
 -15   5  -2 3715.73  121.69
 -15   5  -2 3928.41  155.28
  15   5   2 4096.69  122.59
 -15   5  -2 3821.72  126.29
  15   5   2 3629.54  134.19
  15   5   2 3656.23  134.29
  15   5   2 3677.23  119.59
 -17  -5  -2 1517.55   72.19
 -17  -5  -2 1334.17   69.19
 -17  -5  -2 1460.75   70.19
  17  -5   2 1405.96   77.29
  17  -5   2 1366.76   70.89
 -17  -5  -2 1452.35   61.59
  17   5   2 1339.57   60.99
  17   5   2 1398.36   72.69
 -17   5  -2 1433.16   77.69
 -17   5  -2 1480.05   62.89
 -17   5  -2 1445.46   60.39
  17   5   2 1414.56   60.89
  17   5   2 1427.16   72.19
 -19  -5  -2  969.30   52.89
  19  -5   2 1263.17   68.49
  19  -5   2 1079.49   62.29
 -19  -5  -2 1052.99   61.79
 -19  -5  -2 1043.10   60.39
 -19  -5  -2 1038.90   61.99
  19   5   2 1098.39   63.79
 -19   5  -2 1156.08   72.09
  19   5   2 1170.58   57.09
  19   5   2  962.50   63.09
 -19   5  -2 1106.39   55.39
 -21  -5  -2  425.46   36.70
 -21  -5  -2  388.46   45.10
  21  -5   2  326.37   41.90
 -21  -5  -2  403.06   46.20
  21   5   2  381.46   43.30
 -21   5  -2  452.25   56.09
 -23  -5  -2  635.74   69.89
  23  -5   2  714.83   96.49
  23   5   2  614.64   59.79
 -23   5  -2  681.43   71.69
  22  -6  -2 1460.05   80.49
 -22  -6   2 1307.27   79.09
 -22  -6   2 1310.37   69.99
 -22  -6   2 1309.87   94.99
  22   6  -2 1303.17   80.39
 -22   6   2 1242.48   83.59
 -20  -6   2  188.08   32.90
 -20  -6   2  232.48   35.30
  20  -6  -2  310.37   39.60
 -20   6   2  222.18   33.10
  20   6  -2  252.57   40.70
 -20   6   2  286.67   43.90
 -18  -6   2  971.20   61.89
 -18  -6   2 1001.40   53.49
  18  -6  -2 1044.60   59.99
  18  -6  -2  917.61   55.39
 -18  -6   2 1036.10   59.69
 -18  -6   2  898.31   56.29
  18   6  -2  968.80   67.19
 -18   6   2  964.00   65.69
 -18   6   2  998.70   57.89
  18   6  -2  995.10   64.59
  18   6  -2 1005.30   51.69
  16  -6  -2 1047.70   56.19
  16  -6  -2  978.80   54.29
 -16  -6   2 1111.59   62.59
 -16  -6   2  980.70   55.29
 -16  -6   2  929.71   50.19
 -16   6   2 1054.29   58.09
  16   6  -2 1062.69   49.99
  16   6  -2 1027.00   54.19
 -16   6   2  987.00   63.79
  16   6  -2 1206.08   66.19
  16   6  -2 1126.99   66.69
  14  -6  -2  217.88   26.00
 -14  -6   2  150.58   26.00
 -14  -6   2  216.58   27.30
 -14  -6   2  202.18   24.50
 -14  -6   2  293.67   31.50
  14  -6  -2  207.08   25.90
 -14   6   2  280.87   34.60
  14   6  -2  236.48   27.50
  14   6  -2  221.38   23.10
 -14   6   2  245.18   35.00
  14   6  -2  246.88   24.00
  14   6  -2  243.48   33.00
  14   6  -2  269.07   36.50
 -12  -6   2 2870.61  103.29
  12  -6  -2 2955.70  101.59
 -12  -6   2 2893.51   98.99
 -12  -6   2 2933.61  111.29
  12  -6  -2 2879.91  100.49
 -12  -6   2 2938.81  102.59
 -12   6   2 2900.81  109.49
  12   6  -2 2980.10  116.09
  12   6  -2 2922.11   94.49
 -12   6   2 2974.00  112.99
  12   6  -2 2784.12  111.49
  12   6  -2 2966.30   93.69
  12   6  -2 2873.91  100.49
  12   6  -2 2933.81  112.69
  10  -6  -2 3971.60  124.29
 -10  -6   2 4045.60  125.59
 -10  -6   2 4063.69  130.29
  10  -6  -2 3891.41  126.69
  10  -6  -2 4187.98  128.29
 -10  -6   2 4277.57  132.29
 -10  -6   2 3944.41  139.39
  10   6  -2 4113.09  140.69
  10   6  -2 4249.47  142.49
 -10   6   2 4174.48  140.79
  10   6  -2 4057.29  119.39
  10   6  -2 3898.21  142.99
 -10   6   2 4075.79  139.89
   8   6  -2 9931.31  297.17
   6  -6  -2 8292.77  235.08
   6  -6  -2 8082.89  242.58
   4  -6  -2 2582.34   87.89
  -4  -6   2 2693.03  108.09
   4  -6  -2 2618.74   96.99
   4  -6  -2 2507.35   91.39
   4  -6  -2 2503.15   87.59
  -4  -6   2 2440.06   94.89
  -4  -6   2 2463.55   82.09
   4   6  -2 2679.13   93.79
  -4   6   2 2400.06   88.29
   4   6  -2 2537.85   97.19
  -4   6   2 2627.34   97.29
   4   6  -2 2590.74   82.49
  -4   6   2 2537.05   86.79
   4   6  -2 2508.55   97.29
  -2  -6   2 3808.42  125.39
   2  -6  -2 4001.00  129.79
  -2  -6   2 3884.51  127.59
   2  -6  -2 3946.51  128.99
  -2  -6   2 4067.69  134.59
  -2  -6   2 3735.53  134.59
   2  -6  -2 3789.42  132.89
   2  -6  -2 4109.09  136.99
  -2   6   2 3955.30  133.89
   2   6  -2 4031.10  135.79
   0  -6  -2 8901.01  255.27
   0  -6   2 8619.54  252.87
   2  -6   2 5358.66  168.58
   2  -6   2 5336.17  173.18
  -2  -6  -2 5358.26  172.98
  -4  -6  -2 1132.59   50.09
   4  -6   2 1189.58   50.59
   4  -6   2 1223.68   60.59
  -4  -6  -2 1211.68   42.30
  -4  -6  -2 1081.29   53.29
  -4  -6  -2 1130.99   44.60
   4  -6   2 1230.28   47.40
  -4  -6  -2 1183.48   41.70
   4  -6   2 1197.78   47.80
   4   6   2 1324.77   60.69
   4   6   2 1146.49   54.99
  -4   6  -2 1220.08   48.20
   4   6   2 1281.97   57.19
   4   6   2 1217.48   51.99
  -4   6  -2 1230.28   60.89
   6  -6   2  395.66   25.20
   6  -6   2  389.76   31.90
  -6  -6  -2  421.66   30.70
   6  -6   2  425.06   26.20
  -6  -6  -2  386.46   21.80
  -6  -6  -2  386.56   25.90
  -6  -6  -2  379.86   22.00
   6   6   2  338.17   33.10
  -6   6  -2  435.36   36.00
   6   6   2  424.46   34.30
   6   6   2  384.36   28.30
  -6   6  -2  408.66   23.30
  -6   6  -2  380.66   31.30
   8  -6   2 1431.66   62.39
  -8  -6  -2 1447.26   63.89
  -8  -6  -2 1347.87   55.09
   8  -6   2 1428.96   58.89
   8  -6   2 1445.26   59.39
  -8  -6  -2 1540.65   56.09
  -8  -6  -2 1484.95   55.89
   8   6   2 1722.03   70.99
  -8   6  -2 1527.65   71.59
   8   6   2 1430.26   65.99
   8   6   2 1496.45   69.89
   8   6   2 1547.95   63.69
  -8   6  -2 1464.35   68.79
  -8   6  -2 1564.04   52.09
  10  -6   2 1998.00   76.09
 -10  -6  -2 1888.61   65.49
 -10  -6  -2 2013.80   79.89
  10  -6   2 1973.70   75.99
 -10  -6  -2 1889.01   71.09
 -10  -6  -2 1970.10   65.99
  10   6   2 1967.50   83.29
  10   6   2 1893.41   81.29
 -10   6  -2 1958.50   85.29
 -10   6  -2 1968.10   86.39
  10   6   2 1977.20   78.39
 -10   6  -2 1943.41   58.59
 -10   6  -2 1986.70   59.29
 -12  -6  -2 4621.44  150.48
  12  -6   2 4907.01  155.28
 -12  -6  -2 4692.13  157.08
 -12  -6  -2 4753.82  141.99
  12  -6   2 4890.01  155.78
 -12  -6  -2 4890.21  151.28
  12   6   2 4704.03  132.19
 -12   6  -2 4807.92  137.69
  12   6   2 4683.73  132.19
  12   6   2 4641.84  161.58
 -12   6  -2 4856.21  166.08
 -12   6  -2 4748.02  136.49
  12   6   2 4752.32  156.68
  12   6   2 4797.72  162.28
 -14  -6  -2 2011.20   86.59
 -14  -6  -2 2137.29   83.69
  14  -6   2 1913.51   83.79
  14  -6   2 2300.47   88.89
 -14  -6  -2 2110.59   83.59
 -14  -6  -2 2160.58   74.99
  14   6   2 2054.19   91.29
 -14   6  -2 2066.09   94.59
  14   6   2 2130.09   91.89
 -14   6  -2 2029.30   70.99
 -14   6  -2 2048.59   92.39
 -16  -6  -2 1249.68   55.09
  16  -6   2 1447.06   70.49
 -16  -6  -2 1231.28   62.69
  16  -6   2 1247.68   67.59
 -16   6  -2 1355.26   72.19
  16   6   2 1365.66   71.89
  16   6   2 1101.19   66.79
 -16   6  -2 1338.17   75.69
  16   6   2 1360.56   67.59
  18  -6   2  846.42   56.29
 -18  -6  -2  823.02   52.39
  18  -6   2  805.22   53.29
 -18  -6  -2  952.30   47.30
 -18  -6  -2  757.62   53.49
 -18  -6  -2  940.01   56.09
  18   6   2  754.82   55.79
 -18   6  -2  826.62   57.09
  18   6   2  799.12   56.89
 -18   6  -2  838.52   62.89
  18   6   2  837.32   54.79
 -20  -6  -2   61.09   20.50
 -20  -6  -2   35.70   18.40
  20  -6   2   61.19   22.80
  20   6   2   42.00   20.60
  20   6   2   41.30   21.90
 -20   6  -2   71.59   25.00
 -20   6  -2   28.70   24.00
 -22  -6  -2   98.79   32.70
  22  -6   2  141.29   36.70
 -22  -6  -2  131.49   30.60
 -22   6  -2  120.59   34.50
 -22   6  -2  104.19   28.40
  22   6   2  108.49   29.90
  21  -7  -2  505.95   52.19
  21   7  -2  533.45   62.89
 -21   7   2  562.04   62.49
 -19  -7   2  148.09   27.80
 -19  -7   2  154.28   26.30
 -19  -7   2  149.88   31.60
  19  -7  -2  113.09   26.00
 -19   7   2  109.99   31.00
  19   7  -2  108.89   23.60
  19   7  -2  189.18   36.80
 -19   7   2  139.79   29.60
 -17  -7   2  368.56   32.60
 -17  -7   2  386.86   40.50
 -17  -7   2  356.66   43.50
  17  -7  -2  450.95   43.50
 -17  -7   2  374.76   43.10
  17  -7  -2  386.56   39.80
  17   7  -2  496.55   53.09
  17   7  -2  429.56   36.10
 -17   7   2  370.36   46.70
 -17   7   2  329.77   40.00
  15  -7  -2 1706.13   75.29
 -15  -7   2 1659.33   80.49
 -15  -7   2 1607.64   68.79
  15  -7  -2 1514.15   70.99
 -15  -7   2 1503.25   79.29
 -15  -7   2 1635.14   74.59
  15   7  -2 1660.63   72.09
 -15   7   2 1836.72   82.89
 -15   7   2 1627.64   84.29
  15   7  -2 1579.94   85.39
  15   7  -2 1855.91   87.99
 -13  -7   2 2660.93  103.99
  13  -7  -2 2692.83  101.39
  13  -7  -2 3083.59  105.49
 -13  -7   2 2823.92   99.59
 -13  -7   2 2864.51  114.29
 -13  -7   2 2718.83  103.59
 -13   7   2 2924.81  118.39
  13   7  -2 2858.31  102.29
  13   7  -2 2899.31  157.38
  13   7  -2 2980.50  117.99
 -13   7   2 2978.80  114.79
  11  -7  -2 2525.55   91.99
 -11  -7   2 2582.14  105.39
 -11  -7   2 2462.75   94.49
 -11  -7   2 2579.04   94.19
  11  -7  -2 2541.65   91.89
  11   7  -2 2677.33  106.89
  11   7  -2 2598.44  109.69
  11   7  -2 2669.03  107.59
 -11   7   2 2694.43  106.89
 -11   7   2 2630.94  104.99
  11   7  -2 2679.53   93.29
  -9  -7   2  290.57   25.80
  -9  -7   2  335.57   26.30
   9  -7  -2  325.67   24.50
  -9  -7   2  322.97   36.70
   9  -7  -2  294.57   23.30
  -9  -7   2  355.96   47.20
   9   7  -2  307.07   38.00
   9   7  -2  386.16   42.60
   9   7  -2  452.65   43.50
  -9   7   2  354.46   36.80
   9   7  -2  347.87   25.90
   7  -7  -2   44.90   10.00
  -7  -7   2   21.70   14.50
  -7  -7   2   52.39   12.60
   7  -7  -2   38.50   11.60
  -7  -7   2   54.39   13.90
   7  -7  -2   63.39   14.40
   7   7  -2   49.99   17.30
  -7   7   2   39.40   11.70
  -7   7   2   28.10   15.30
  -7   7   2   32.50   14.50
   7   7  -2   47.30   17.40
   7   7  -2   57.99   19.30
   7   7  -2   33.90   11.00
  -5  -7   2   53.69   11.80
  -5  -7   2   31.30   13.40
  -5  -7   2   23.60   14.80
  -5  -7   2   37.00   10.70
   5  -7  -2   64.79   15.10
   5  -7  -2   39.60    8.60
   5  -7  -2   23.40   14.10
   5  -7  -2   38.40    8.40
  -5   7   2   50.29   17.90
   5   7  -2   33.00   13.90
  -5   7   2   45.80   13.30
   5   7  -2   56.39   22.80
   5   7  -2   11.30   12.60
   5   7  -2   51.99   11.70
   3  -7  -2 4429.56  147.09
   3  -7  -2 4594.34  151.08
  -3  -7   2 4707.73  158.48
  -3  -7   2 4634.04  139.79
   3  -7  -2 4671.63  157.38
  -3   7   2 4773.62  159.88
  -3   7   2 4640.04  147.49
   3   7  -2 4763.82  152.58
   1  -7  -2 6625.04  198.78
   1  -7  -2 6259.27  190.38
  -1  -7   2 6541.05  207.38
   1  -7   2 1049.70   58.69
  -1  -7  -2 1035.70   37.70
  -1  -7  -2 1123.59   52.59
   1  -7   2 1109.39   49.70
  -1  -7  -2 1126.09   39.20
   1  -7   2 1060.99   44.50
  -1  -7  -2 1072.79   56.09
   1  -7   2 1118.69   49.10
  -1  -7  -2 1161.08   49.10
   1   7   2 1168.38   51.79
  -1   7  -2 1128.89   51.69
   1   7   2 1104.49   54.49
  -1   7  -2 1133.29   67.29
   1   7   2 1099.79   60.09
  -3  -7  -2 7560.94  224.28
  -3  -7  -2 7427.06  223.08
  -5  -7  -2 3815.82  124.39
   5  -7   2 3756.42  125.09
   5  -7   2 3704.63  118.79
  -5  -7  -2 3763.92  129.89
   5  -7   2 3817.22  139.19
   5  -7   2 3659.03  118.79
   5   7   2 3617.04  130.59
   5   7   2 3809.72  125.29
   5   7   2 3728.63  132.59
  -5   7  -2 3815.72  119.39
   5   7   2 3836.32  136.59
  -5   7  -2 3802.32  140.19
  -7  -7  -2  328.07   25.90
   7  -7   2  343.77   39.20
   7  -7   2  283.57   24.20
  -7  -7  -2  338.67   22.30
  -7  -7  -2  313.47   21.90
   7  -7   2  346.77   26.20
  -7  -7  -2  307.97   32.10
   7   7   2  310.17   31.10
   7   7   2  277.77   33.80
  -7   7  -2  309.27   22.40
   7   7   2  330.27   34.60
   7   7   2  327.97   35.90
  -7   7  -2  290.37   35.60
   9  -7   2  489.45   32.40
   9  -7   2  427.96   30.60
  -9  -7  -2  372.26   22.80
  -9  -7  -2  437.36   35.10
  -9  -7  -2  401.46   26.70
   9   7   2  337.37   38.60
   9   7   2  442.06   37.20
   9   7   2  382.36   32.40
  -9   7  -2  445.36   40.30
   9   7   2  410.86   41.80
  -9   7  -2  441.46   38.80
  11  -7   2 1295.77   59.89
 -11  -7  -2 1232.18   49.20
  11  -7   2 1336.27   60.99
 -11  -7  -2 1307.87   64.49
 -11  -7  -2 1322.57   56.79
 -11  -7  -2 1225.98   56.09
 -11   7  -2 1260.97   70.69
  11   7   2 1370.46   63.69
 -11   7  -2 1248.08   70.79
  11   7   2 1279.57   67.49
  11   7   2 1342.47   69.89
 -13  -7  -2  247.28   20.90
  13  -7   2  243.68   29.60
 -13  -7  -2  290.87   29.70
 -13  -7  -2  225.88   27.00
  13  -7   2  249.88   30.10
 -13  -7  -2  232.98   31.10
 -13   7  -2  269.97   37.70
 -13   7  -2  275.87   38.70
  13   7   2  268.97   35.80
  13   7   2  186.98   30.60
  13   7   2  278.57   33.60
  15  -7   2  228.08   30.50
  15  -7   2  215.38   38.60
 -15  -7  -2  203.48   27.00
 -15  -7  -2  181.48   28.70
 -15   7  -2  160.98   32.10
  15   7   2  259.27   33.70
  15   7   2  208.28   33.90
  15   7   2  245.38   51.09
 -15   7  -2  192.28   35.30
 -17  -7  -2  304.97   35.90
 -17  -7  -2  390.36   41.30
 -17  -7  -2  341.57   40.30
  17  -7   2  344.57   38.00
  17  -7   2  302.07   37.80
 -17   7  -2  322.07   46.80
 -17   7  -2  346.57   43.70
  17   7   2  371.36   45.10
  17   7   2  280.27   40.20
  17   7   2  314.17   38.20
  19  -7   2   22.70   17.50
 -19  -7  -2    3.90   13.50
 -19  -7  -2   -0.70   15.10
 -19   7  -2  -14.10   20.70
  19   7   2    5.90   20.80
 -19   7  -2   14.30   19.10
  19   7   2   -4.00   15.00
  21  -7   2 1019.70   87.09
  21   7   2  982.60   66.39
  21   7   2 1117.79   75.59
 -21   7  -2 1010.10   69.99
  18  -8  -2  130.19   40.10
 -18  -8   2  109.19   28.20
 -18  -8   2  121.59   27.30
  18   8  -2  148.59   33.60
 -18   8   2   92.89   28.10
 -18   8   2  190.18   38.40
 -16  -8   2  567.34   55.79
  16  -8  -2  528.55   43.40
 -16  -8   2  546.65   43.50
 -16  -8   2  612.64   40.10
  16   8  -2  490.75   53.89
 -16   8   2  573.34   59.79
 -16   8   2  504.75   53.19
 -14  -8   2  290.57   30.10
 -14  -8   2  297.17   38.80
 -14  -8   2  348.07   36.70
 -14  -8   2  272.37   32.00
  14  -8  -2  327.17   34.50
 -14   8   2  318.07   43.80
  14   8  -2  290.57   39.50
  14   8  -2  309.37   33.20
 -14   8   2  255.77   37.20
 -12  -8   2  496.65   43.80
 -12  -8   2  469.35   35.80
  12  -8  -2  548.75   37.30
 -12  -8   2  433.86   32.30
 -12  -8   2  491.45   37.30
  12   8  -2  472.55   50.79
  12   8  -2  520.05   51.19
  12   8  -2  545.45   48.30
  12   8  -2  529.05   35.90
 -12   8   2  549.05   46.30
 -12   8   2  543.65   46.00
 -10  -8   2  452.15   33.00
 -10  -8   2  443.96   33.30
  10  -8  -2  448.16   31.20
 -10  -8   2  534.65   51.39
 -10   8   2  509.65   42.70
  10   8  -2  526.15   46.10
  10   8  -2  496.45   32.40
  10   8  -2  339.97   40.10
 -10   8   2  389.46   43.00
  10   8  -2  414.76   46.20
  -8  -8   2   86.89   16.20
  -8  -8   2   69.99   15.40
  -8  -8   2   64.89   20.90
   8  -8  -2   71.19   16.30
   8  -8  -2  109.39   29.90
   8  -8  -2   88.99   15.10
  -8   8   2   55.89   22.20
   8   8  -2   68.49   23.40
   8   8  -2   66.49   21.80
  -8   8   2   63.59   19.40
   8   8  -2  115.09   25.80
   8   8  -2   90.99   16.50
  -6  -8   2 3875.61  124.59
   6  -8  -2 3570.24  141.89
   6  -8  -2 3873.21  118.39
   6  -8  -2 3938.81  131.39
  -6  -8   2 4049.99  143.09
  -6  -8   2 3740.83  123.79
   6   8  -2 3906.91  139.09
  -6   8   2 3787.62  143.09
  -6   8   2 3799.82  126.99
   6   8  -2 3841.52  144.59
   6   8  -2 3811.02  144.19
   6   8  -2 3895.21  122.79
   4  -8  -2 1160.78   44.30
  -4  -8   2 1204.28   65.39
  -4  -8   2 1132.19   50.09
   4  -8  -2 1048.90   63.29
  -4  -8   2 1201.18   51.09
  -4   8   2 1196.08   66.99
  -4   8   2 1155.78   55.59
   4   8  -2 1203.28   50.49
   4   8  -2 1140.09   60.19
   4   8  -2 1202.28   67.79
   2  -8  -2 2933.21   89.19
   2  -8  -2 2925.71   88.69
   2  -8  -2 2953.90  114.69
  -2  -8   2 2892.81  115.99
  -2  -8   2 2901.31   96.79
  -2  -8   2 2827.12   95.79
   2   8  -2 3056.99  109.99
  -2   8   2 2632.24  113.49
  -2   8   2 2853.11  105.29
   2   8  -2 2980.60  119.59
   0  -8  -2 2016.70   87.19
   0  -8  -2 1928.11   63.59
   0  -8   2 1924.11   71.29
   0  -8   2 1886.11   70.09
   0  -8   2 1798.62   87.09
   0  -8  -2 1941.61   63.19
   0   8   2 1858.71   80.09
   0   8  -2 1939.11   91.39
   0   8  -2 2080.39   81.39
   0   8   2 2006.00   78.29
   0   8   2 2049.20   90.79
  -2  -8  -2 1295.17   46.20
   2  -8   2 1273.77   69.59
   2  -8   2 1267.87   52.09
  -2  -8  -2 1267.57   65.69
  -2  -8  -2 1297.17   46.80
   2  -8   2 1259.87   53.09
   2   8   2 1185.38   67.69
   2   8   2 1234.18   58.19
   2   8   2 1263.17   63.59
  -2   8  -2 1213.68   69.39
  -2   8  -2 1280.87   58.79
  -4  -8  -2   24.90    9.70
  -4  -8  -2   23.80    8.00
   4  -8   2   21.40   16.80
   4  -8   2   23.00    9.90
   4  -8   2   41.80   11.80
  -4  -8  -2   14.90   13.20
   4   8   2   13.40   13.70
   4   8   2    1.80   14.20
  -4   8  -2   19.00   17.00
   4   8   2   33.90   13.70
  -4   8  -2   56.29   15.10
   6  -8   2  348.87   26.70
  -6  -8  -2  259.67   33.00
   6  -8   2  324.47   26.70
  -6  -8  -2  348.17   23.20
  -6  -8  -2  304.77   22.40
   6  -8   2  260.57   37.70
  -6   8  -2  293.57   28.20
   6   8   2  371.26   31.10
  -6   8  -2  290.87   38.20
   6   8   2  335.17   40.90
   6   8   2  366.66   39.90
   8  -8   2 1558.34   81.69
  -8  -8  -2 1476.05   59.99
   8  -8   2 1372.96   61.89
  -8  -8  -2 1456.65   57.39
   8  -8   2 1405.76   61.89
  -8  -8  -2 1471.95   70.99
   8   8   2 1399.76   65.39
  -8   8  -2 1454.15   56.79
  -8   8  -2 1468.95   78.39
   8   8   2 1482.05   73.89
   8   8   2 1315.77   74.49
   8   8   2 1331.37   72.09
  10  -8   2   69.99   18.20
  10  -8   2   57.89   16.00
 -10  -8  -2   72.89   15.40
  10  -8   2   59.19   23.10
 -10  -8  -2   56.99   18.60
 -10  -8  -2   70.79   14.90
 -10   8  -2   61.59   22.50
  10   8   2   84.29   24.50
  10   8   2   91.69   27.40
  10   8   2   63.59   19.40
  12  -8   2 1298.27   63.39
 -12  -8  -2 1286.37   68.09
 -12  -8  -2 1301.07   59.49
  12  -8   2 1222.58   63.19
  12   8   2 1278.17   73.29
 -12   8  -2 1330.97   75.29
  12   8   2 1228.68   64.09
 -12   8  -2 1228.38   74.19
 -14  -8  -2   62.59   19.40
 -14  -8  -2   44.20   18.40
  14  -8   2   49.70   18.30
  14   8   2   44.50   20.20
 -14   8  -2   46.30   23.00
  14   8   2   31.10   16.70
  14   8   2   57.39   25.30
 -14   8  -2   80.09   28.30
 -16  -8  -2 1079.49   62.59
 -16  -8  -2 1134.39   67.69
  16  -8   2 1226.88   68.89
  16   8   2 1181.88   67.19
 -16   8  -2 1236.18   79.29
  16   8   2 1202.38   75.69
 -16   8  -2 1353.36   78.19
 -18  -8  -2  766.12   54.39
 -18  -8  -2  721.63   56.19
  18  -8   2  725.03   55.69
 -18   8  -2  694.83   59.69
 -18   8  -2  785.82   68.09
  18   8   2  895.61   66.69
  18   8   2  644.04   51.79
 -15  -9   2 1621.84   77.99
 -15  -9   2 1611.04   87.49
 -15   9   2 1719.13   89.29
  15   9  -2 1506.55   90.49
 -15   9   2 1513.35   88.99
 -13  -9   2  874.11   61.89
 -13  -9   2  956.30   53.39
 -13   9   2  823.82   61.09
  13   9  -2  751.12   61.99
  13   9  -2  814.62   62.59
 -13   9   2  779.42   60.59
 -11  -9   2   31.40   17.00
  11  -9  -2   62.69   24.70
  11   9  -2   -0.50   16.00
 -11   9   2   55.09   22.30
 -11   9   2   54.89   23.40
  11   9  -2   26.50   22.20
  -9  -9   2  840.12   46.20
  -9  -9   2  838.42   58.39
   9  -9  -2  857.01   62.69
   9   9  -2  763.92   59.19
  -9   9   2  855.11   60.59
   9   9  -2  772.92   56.49
   9   9  -2  764.42   59.89
   7  -9  -2 1121.09   71.09
  -7  -9   2 1181.18   54.89
  -7  -9   2 1163.58   69.19
   7   9  -2 1226.28   73.39
   7   9  -2 1116.39   66.99
   7   9  -2 1122.79   52.39
  -7   9   2 1218.78   72.39
  -5  -9   2  418.96   30.20
  -5  -9   2  388.66   43.60
   5  -9  -2  310.47   41.40
  -5   9   2  363.06   35.90
   5   9  -2  377.96   47.50
   5   9  -2  456.25   46.60
  -5   9   2  418.66   49.60
  -3  -9   2 3197.78  128.09
  -3  -9   2 3115.59  106.49
   3  -9  -2 3125.49  127.19
  -3   9   2 3305.07  116.99
   3   9  -2 3071.59  119.79
   3   9  -2 3251.37  132.19
  -3   9   2 2948.70  126.79
  -1  -9   2  281.57   24.50
  -1  -9   2  229.98   34.50
   1  -9  -2  262.57   43.40
   1   9  -2  239.38   31.60
  -1   9   2  222.08   35.60
  -1   9   2  247.08   32.20
   1   9  -2  209.88   34.70
   1  -9   2 2033.60   77.69
   1  -9   2 1946.01   96.49
   1   9   2 1981.40   97.19
  -1   9  -2 2228.88   88.29
   1   9   2 2121.99   90.09
  -1   9  -2 2149.69  101.69
   3  -9   2 1182.88   53.89
   3  -9   2 1198.88   71.89
   3   9   2 1273.47   66.59
  -3   9  -2 1162.88   58.79
   3   9   2 1076.19   68.89
  -3   9  -2 1136.29   72.19
  -5  -9  -2  108.19   24.60
   5  -9   2   86.99   25.70
   5  -9   2   99.29   18.00
  -5   9  -2   73.19   25.50
   5   9   2   76.69   22.10
   5   9   2   92.89   26.90
  -5   9  -2  103.59   20.60
   5   9   2   77.79   23.20
   7  -9   2 1802.02   94.39
   7  -9   2 1838.72   74.79
  -7  -9  -2 1913.31   86.79
  -7   9  -2 1750.02   71.19
   7   9   2 1855.71   78.29
   7   9   2 1730.53   86.99
   7   9   2 1682.03   89.29
  -7   9  -2 1656.13   90.89
   9  -9   2 3235.48  137.59
  -9  -9  -2 2969.80  121.09
   9  -9   2 3104.49  113.19
  -9   9  -2 3071.79  132.89
   9   9   2 3233.98  117.09
   9   9   2 2964.80  130.09
   9   9   2 2954.60  124.99
   9   9   2 3170.88  128.19
  11  -9   2  194.88   37.50
  11  -9   2  306.57   40.00
 -11  -9  -2  184.68   29.70
  11   9   2  203.48   34.10
  11   9   2  221.18   37.40
 -11   9  -2  231.08   40.40
  11   9   2  205.28   29.90
 -13  -9  -2   13.00   15.90
  13  -9   2    0.20   19.40
  13   9   2   50.99   25.90
 -13   9  -2   43.80   24.60
  13   9   2   11.50   15.20
 -15  -9  -2  811.92   57.99
  15   9   2  774.52   53.89
 -15   9  -2  733.33   62.49
 -15   9  -2  888.11   69.29
  15   9   2  720.93   80.49
 -12 -10   2 2140.79  106.49
  12  10  -2 2556.84  166.58
 -12  10   2 2234.48  110.79
  12  10  -2 2250.57  114.09
  10 -10  -2  318.27   49.90
 -10 -10   2  357.06   47.70
  10  10  -2  338.17   46.50
  10  10  -2  368.66   50.29
 -10  10   2  245.38   41.70
   8 -10  -2 1455.55   88.59
  -8 -10   2 1556.24   85.29
  -8  10   2 1465.05   86.39
   8  10  -2 1654.73   86.39
   8  10  -2 1475.55   88.09
   6 -10  -2  837.32   64.09
  -6 -10   2  843.62   61.89
  -6  10   2  958.10   67.39
   6  10  -2  788.22   64.39
   6  10  -2  885.31   61.19
  -6  10   2  930.31   52.59
   4 -10  -2  187.78   34.70
  -4 -10   2  212.48   36.80
   4  10  -2  252.67   41.80
  -4  10   2  241.08   39.50
  -4  10   2  258.27   33.30
   4  10  -2  231.18   36.40
  -2 -10   2  263.97   41.70
   2 -10  -2  238.18   38.00
  -2  10   2  264.57   40.30
   2  10  -2  180.98   30.80
   2  10  -2  155.38   34.30
  -2  10   2  248.18   33.40
   0 -10   2  439.36   50.59
   0 -10  -2  461.85   49.90
   0  10   2  500.75   57.09
   0  10   2  421.66   44.90
   0  10  -2  552.54   61.19
   0  10  -2  445.36   44.10
   2 -10   2  797.52   62.89
  -2 -10  -2  834.02   59.29
  -2  10  -2  824.52   66.19
   2  10   2  777.72   62.19
  -2  10  -2  871.91   52.89
   2  10   2  866.01   57.99
  -4 -10  -2  133.59   28.60
   4 -10   2  190.78   35.80
   4  10   2  109.39   31.30
   4  10   2  231.28   36.90
   4  10   2  133.99   24.60
  -4  10  -2  163.98   36.00
  -4  10  -2  170.08   26.70
  -6 -10  -2 1054.99   66.49
   6 -10   2 1098.09   75.29
  -6  10  -2 1165.28   77.19
   6  10   2 1000.80   56.89
   6  10   2  998.70   67.19
   6  10   2 1065.59   72.99
  -6  10  -2 1067.29   56.19
   8 -10   2  809.22   66.59
  -8 -10  -2  803.22   57.29
   8  10   2  827.42   61.19
   8  10   2  758.22   49.20
  -8  10  -2  662.93   61.09
   8  10   2  747.93   63.29
 -10 -10  -2 1574.74   83.69
  10 -10   2 1587.64  108.89
 -10  10  -2 1572.44   93.69
  10  10   2 1563.04   88.89
  12 -10   2 2493.85  128.69
 -12 -10  -2 2602.54  114.19
 -12  10  -2 2462.95  122.49
  12  10   2 2519.85  121.69
   5 -11  -2  138.69   33.80
  -5 -11   2  178.98   35.80
  -5  11   2  114.19   35.00
  -5  11   2  115.19   24.80
   5  11  -2  171.18   60.99
   5  11  -2  105.59   28.30
   3 -11  -2  314.37   46.10
  -3 -11   2  315.27   45.40
  -3  11   2  293.07   38.80
  -3  11   2  277.57   45.70
   3  11  -2  240.18   66.49
   3  11  -2  292.87   40.80
   1 -11  -2  243.18   39.80
  -1 -11   2  167.88   35.30
   1  11  -2  130.79   29.00
  -1  11   2  136.39   29.20
   1  11  -2  173.38   44.90
  -1  11   2  122.29   35.10
   1 -11   2  146.79   34.70
  -1 -11  -2  177.28   36.10
   1  11   2  106.89   32.70
   1  11   2  149.79   31.30
  -1  11  -2  104.59   33.70
  -1  11  -2  114.79   26.10
  -3 -11  -2  777.12   60.39
   3 -11   2  695.63   86.79
  -3  11  -2  680.73   50.59
  -3  11  -2  810.02   86.69
   3  11   2  707.53  104.09
   3  11   2  736.13   58.09
  -5 -11  -2  536.25   56.39
   5 -11   2  434.86   55.69
   5  11   2  460.75   60.39
   5  11   2  434.26   49.90
  26   0  -3   -5.80   19.40
 -26   0   3    8.90   17.40
 -26   0   3  -17.40   17.70
  24   0  -3    2.80   15.80
 -24   0   3    1.80   14.90
 -24   0   3   13.30   19.50
 -22   0   3   12.30   13.30
  22   0  -3    2.60   12.20
  22   0  -3   10.90   13.80
 -22   0   3   -8.80   10.90
  22   0  -3    7.40   13.80
 -22   0   3  -10.60   13.70
  20   0  -3    5.50   12.40
 -20   0   3    1.00   12.30
 -20   0   3    8.00   11.60
  20   0  -3    2.40   12.80
  20   0  -3  -22.10   14.80
 -18   0   3   -1.60    6.70
  18   0  -3   -2.70   10.90
 -18   0   3   -6.80    9.40
 -18   0   3   -5.70    9.30
  18   0  -3    0.10   10.30
  18   0  -3    1.10    9.00
 -18   0   3    6.30   11.90
  16   0  -3   -7.10    9.00
 -16   0   3   -4.40    7.20
 -16   0   3    2.20    9.40
  16   0  -3    3.70    8.40
 -16   0   3   -1.90    8.70
  16   0  -3   -6.00    8.80
 -16   0   3   -1.30    5.70
 -14   0   3    2.90    5.30
  14   0  -3    2.60    8.20
 -14   0   3   -2.30    6.60
 -14   0   3    5.70    8.40
  14   0  -3   -3.90    6.70
  14   0  -3    7.00    8.80
 -14   0   3   -5.30    7.30
 -12   0   3    7.60    7.40
 -12   0   3    4.00    4.90
  12   0  -3    1.10    6.30
  12   0  -3    9.00    7.70
 -12   0   3   -0.80    6.30
  12   0  -3   -1.10    6.70
 -12   0   3    4.00    6.90
  12   0  -3    2.10    6.60
  10   0  -3    4.10    6.40
  10   0  -3    0.70    6.00
 -10   0   3    7.80    6.30
 -10   0   3   11.20    6.10
 -10   0   3   -0.50    3.80
  10   0  -3   -0.20    4.60
  10   0  -3    9.90    6.20
 -10   0   3   26.40    8.30
 -10   0   3    1.40    5.40
   8   0  -3   -1.30    3.70
  -8   0   3    1.10    4.50
  -8   0   3   -2.10    3.00
   8   0  -3   -1.80    3.70
   8   0  -3   -0.80    3.60
  -8   0   3    2.00    4.20
  -8   0   3    2.20    4.20
   8   0  -3    3.50    4.50
  -8   0   3   -3.70    4.20
  -6   0   3   -0.50    2.70
   6   0  -3    0.30    3.50
  -6   0   3    1.60    3.60
  -6   0   3    3.50    3.40
  -6   0   3    9.50    3.40
   6   0  -3    2.30    3.40
   6   0  -3    2.00    3.30
   6   0  -3    7.90    3.90
  -6   0   3    3.30    1.70
  -6   0   3    6.00    4.10
  -4   0   3   16.00    4.00
   4   0  -3    1.40    2.70
  -4   0   3   -0.30    2.20
  -4   0   3    3.70    2.90
   4   0  -3    1.10    2.30
   4   0  -3    1.70    2.60
  -2   0   3    3.00    2.40
  -2   0   3    3.00    2.00
   2   0  -3   -1.20    1.80
  -2   0   3    0.20    1.80
   2   0  -3    6.80    2.30
  -2   0   3    1.80    1.90
   2   0  -3   12.10    3.10
   0   0  -3    1.70    1.20
   0   0   3    2.40    1.70
   0   0   3    4.00    2.10
   0   0  -3    0.90    1.60
   0   0   3   -1.00    1.50
   0   0   3    1.70    1.30
  -2   0  -3    2.40    2.10
  -2   0  -3   -2.40    2.30
   2   0   3   13.40    3.30
   2   0   3    1.80    2.40
  -2   0  -3    0.80    2.30
  -2   0  -3    3.00    2.60
   4   0   3    1.40    2.90
   4   0   3    0.70    2.70
  -4   0  -3   15.80    4.20
   4   0   3    1.90    2.30
  -4   0  -3    0.90    2.60
  -4   0  -3    0.50    2.90
  -4   0  -3    2.90    2.20
   4   0   3    0.80    2.40
   6   0   3    0.50    2.80
   6   0   3    0.70    3.20
  -6   0  -3   -0.80    3.20
   6   0   3    0.30    3.60
  -6   0  -3    6.20    4.00
  -6   0  -3   -1.80    3.20
   6   0   3   -0.60    2.30
   8   0   3    2.80    4.80
  -8   0  -3    2.10    4.80
  -8   0  -3    4.80    4.90
   8   0   3   10.50    5.10
   8   0   3   -3.80    3.70
   8   0   3    1.40    3.10
   8   0   3   -2.50    4.10
  -8   0  -3    4.20    5.00
  10   0   3   11.00    6.60
  10   0   3    0.80    3.30
  10   0   3   -1.30    5.40
  10   0   3    3.40    4.90
  10   0   3    9.20    5.90
 -10   0  -3    3.50    5.40
 -10   0  -3   -0.20    5.50
 -10   0  -3    4.80    6.00
  10   0   3    5.50    4.40
  12   0   3   -2.90    5.80
  12   0   3    2.00    3.80
  12   0   3    2.50    5.80
  12   0   3    0.80    6.70
 -12   0  -3    3.90    6.80
  12   0   3   -5.40    4.40
 -12   0  -3   -3.00    5.90
 -12   0  -3   -0.40    6.30
  12   0   3   -5.10    5.30
 -14   0  -3   -3.30    6.80
  14   0   3    1.00    8.00
 -14   0  -3    5.10    9.00
  14   0   3   -0.90    7.80
 -14   0  -3   -3.70    7.30
  14   0   3   -2.10    5.70
  14   0   3    3.40    7.40
  14   0   3   -6.20    3.70
 -16   0  -3    1.50    8.60
  16   0   3   -3.60    9.80
 -16   0  -3    7.10   10.20
  16   0   3    9.20    9.70
  16   0   3   -2.30    4.00
 -16   0  -3   -1.20    9.30
  16   0   3    2.20    7.10
  16   0   3   16.90   11.50
  18   0   3   -0.70   10.60
 -18   0  -3   -7.00   10.20
  18   0   3    9.80   10.50
 -18   0  -3   10.20   12.40
  18   0   3   -3.30    7.40
  18   0   3    4.10   11.60
 -18   0  -3   -6.80    9.70
 -20   0  -3  -10.30   11.00
  20   0   3   -0.30   10.70
  20   0   3   13.70   12.30
 -20   0  -3   -8.40   12.50
  20   0   3   -3.10    7.40
  20   0   3    0.40   12.70
 -20   0  -3   -2.30   10.30
 -22   0  -3   15.60   15.60
 -22   0  -3    7.60   14.90
  22   0   3    2.50   15.40
  22   0   3    7.10   13.80
 -24   0  -3   19.30   16.20
 -24   0  -3   -4.60   15.90
  24   0   3   -6.90   15.30
 -26   0  -3   15.40   18.80
  26   0   3   16.00   20.20
 -26   0  -3   32.70   22.20
 -25  -1   3   16.60   20.90
 -25  -1   3   10.20   17.30
  25  -1  -3   44.10   23.00
 -25   1   3    9.50   16.50
  25   1  -3   27.10   19.20
 -25   1   3    7.10   18.90
  25   1  -3    0.50   14.70
 -23  -1   3  172.18   30.70
 -23  -1   3  189.68   32.30
  23  -1  -3  158.48   30.50
 -23   1   3  155.78   30.90
 -23   1   3  166.68   27.90
 -23   1   3  186.78   30.90
  23   1  -3  160.98   29.50
  21  -1  -3  193.88   31.80
  21  -1  -3  180.58   28.00
 -21  -1   3  189.98   28.20
  21  -1  -3  120.69   25.40
 -21  -1   3  203.68   30.80
 -21  -1   3  198.88   31.60
  21   1  -3  227.28   34.90
  21   1  -3  186.28   27.80
 -21   1   3  119.79   26.00
 -21   1   3  186.18   28.10
  21   1  -3  233.68   33.50
 -19  -1   3  183.68   26.60
 -19  -1   3  105.19   23.00
  19  -1  -3  117.99   23.60
 -19  -1   3   91.99   21.20
  19  -1  -3  119.99   21.90
  19  -1  -3  125.79   35.80
 -19   1   3  109.49   20.90
  19   1  -3  127.79   23.10
  19   1  -3   75.59   19.00
 -19   1   3   91.69   19.30
  19   1  -3   87.79   18.60
 -19   1   3  102.49   23.10
  17  -1  -3 1244.98   60.39
 -17  -1   3 1233.58   59.59
 -17  -1   3 1207.58   58.19
  17  -1  -3 1172.48   60.99
 -17  -1   3 1223.98   59.69
  17  -1  -3 1218.78   57.79
 -17  -1   3 1328.07   50.49
  17   1  -3 1219.58   60.09
  17   1  -3 1223.68   61.29
 -17   1   3 1171.78   57.89
  17   1  -3 1225.68   57.69
 -17   1   3 1211.88   56.49
 -17   1   3 1163.28   49.00
 -17   1   3 1214.28   61.69
 -15  -1   3    3.20    8.90
  15  -1  -3    8.20    8.60
 -15  -1   3   -3.60    8.70
 -15  -1   3    8.90    9.00
 -15  -1   3    3.20    6.20
  15  -1  -3   -3.60    8.40
  15  -1  -3    1.80    8.60
 -15  -1   3    7.40   10.50
  15   1  -3    5.30    9.40
  15   1  -3   -2.40    7.50
 -15   1   3   -7.60    5.80
 -15   1   3   -3.50    7.50
  15   1  -3   -0.40    7.90
 -15   1   3    2.50   10.40
 -15   1   3   -8.70    6.70
 -13  -1   3  380.06   26.30
  13  -1  -3  350.26   20.90
 -13  -1   3  382.46   28.80
 -13  -1   3  372.76   18.50
  13  -1  -3  345.77   27.30
 -13  -1   3  386.86   27.20
 -13  -1   3  373.66   21.00
  13  -1  -3  374.76   27.30
 -13  -1   3  401.86   27.20
 -13   1   3  383.56   26.30
 -13   1   3  351.46   27.40
  13   1  -3  386.06   27.80
 -13   1   3  344.47   24.60
 -13   1   3  345.67   22.00
  13   1  -3  362.06   27.70
  13   1  -3  375.06   27.50
 -11  -1   3   49.70    6.70
  11  -1  -3   30.50    8.60
  11  -1  -3   25.30    8.80
 -11  -1   3   50.59    8.30
 -11  -1   3   33.20    9.60
  11  -1  -3   33.70    8.80
  11  -1  -3   45.40    8.30
 -11  -1   3   27.40    9.60
 -11  -1   3   36.80    9.30
  11  -1  -3   21.80    8.60
 -11  -1   3   24.10    8.40
 -11   1   3   49.60   11.70
  11   1  -3   28.60    9.10
 -11   1   3   51.39   10.60
 -11   1   3   47.90    9.00
 -11   1   3   26.40    7.90
  11   1  -3   49.00   10.90
  11   1  -3   30.10    8.90
  11   1  -3   19.20    8.60
   7  -1  -3 2120.09   68.89
   7  -1  -3 2161.48   70.29
   1  -1  -3   76.39    5.10
  -1  -1   3   83.29    6.90
   1  -1  -3   82.19    4.60
   1  -1  -3  100.99    6.90
  -1  -1   3   82.49    8.20
   1  -1  -3   82.09    6.60
   1  -1  -3   76.99    4.30
   1  -1  -3   75.39    7.40
  -1   1   3   75.39    3.30
  -1   1   3   65.09    6.90
   1   1  -3   81.49    7.00
  -1   1   3   72.59    6.10
   1   1  -3   94.59    8.00
  -1   1   3   89.09    5.30
  -1   1   3  104.69    7.10
  -1   1   3   79.89    3.40
  -1  -1  -3  464.95   18.70
  -1  -1  -3  479.55   19.40
  -1  -1  -3  456.25   15.90
   1  -1   3  434.86   18.80
   1   1   3  464.35   14.90
   1   1   3  467.05   14.40
   1   1   3  466.05   19.50
   1   1   3  459.85   18.70
  -1   1  -3  448.66   18.30
   1   1   3  515.25   17.60
  -1   1  -3  488.35   19.00
  -9  -1  -3 2308.07   74.79
   9  -1   3 2259.07   78.29
   9  -1   3 2289.87   77.69
  -9  -1  -3 2436.26   78.09
  -9   1  -3 2367.76   77.69
   9   1   3 2258.27   75.39
   9   1   3 2325.97   73.29
 -11  -1  -3   20.90    8.40
  11  -1   3    5.70    6.40
  11  -1   3    8.00    6.90
 -11  -1  -3   11.50    7.20
 -11  -1  -3    8.50    6.80
  11  -1   3    3.70    3.40
  11  -1   3   11.90    7.20
  11  -1   3    6.00    4.80
  11   1   3    5.40    6.10
  11   1   3   23.40    8.30
  11   1   3    8.70    7.30
 -11   1  -3   15.20    7.70
  11   1   3   16.00    6.90
 -11   1  -3   10.90    7.90
  11   1   3    4.70    6.10
 -11   1  -3    4.10    6.10
  13  -1   3  454.55   40.10
 -13  -1  -3  511.75   32.50
 -13  -1  -3  524.95   30.40
  13  -1   3  490.95   32.20
  13  -1   3  467.35   24.00
  13  -1   3  476.85   23.10
 -13  -1  -3  500.15   31.50
  13  -1   3  446.36   29.80
 -13   1  -3  508.45   32.20
  13   1   3  507.35   27.70
 -13   1  -3  482.85   32.30
 -13   1  -3  484.35   30.60
  13   1   3  429.96   27.00
  13   1   3  545.35   32.20
  13   1   3  506.75   32.20
 -15  -1  -3    4.00    9.30
  15  -1   3   17.50    7.40
 -15  -1  -3   11.80    9.70
  15  -1   3   14.70   10.80
  15  -1   3   13.90    5.90
 -15  -1  -3   14.40   10.10
  15  -1   3    2.10    9.30
  15  -1   3   19.70   10.60
 -15   1  -3   -5.50    8.00
  15   1   3   15.10    8.90
  15   1   3   32.90   12.10
 -15   1  -3   12.90   10.60
  15   1   3   14.20   11.50
  15   1   3   18.20    9.90
 -15   1  -3   14.10   11.40
  17  -1   3  599.54   42.90
  17  -1   3  747.23   44.80
  17  -1   3  672.93   41.80
 -17  -1  -3  684.73   41.60
 -17  -1  -3  583.14   40.00
 -17  -1  -3  721.93   44.60
  17  -1   3  603.34   28.10
  17   1   3  617.04   39.20
  17   1   3  677.23   42.30
 -17   1  -3  624.94   40.50
 -17   1  -3  608.04   42.70
 -17   1  -3  587.04   41.40
  17   1   3  623.34   42.50
  17   1   3  666.63   36.20
  19  -1   3 1150.78   62.29
 -19  -1  -3 1301.87   66.29
  19  -1   3 1238.48   65.19
 -19  -1  -3 1252.17   68.19
  19  -1   3 1263.57   66.49
  19  -1   3 1179.28   45.80
 -19  -1  -3 1219.28   62.29
  19   1   3 1344.57   62.49
  19   1   3 1160.18   53.69
  19   1   3 1187.78   63.19
 -19   1  -3 1456.15  102.09
 -19   1  -3 1120.19   60.29
 -19   1  -3 1262.37   66.29
  19   1   3 1203.08   65.59
  21  -1   3  977.40   60.19
  21  -1   3 1014.30   58.09
  21  -1   3 1015.30   62.09
 -21  -1  -3 1024.30   61.59
 -21  -1  -3 1068.59   59.99
 -21  -1  -3  863.61   55.89
  21   1   3  990.50   59.29
  21   1   3  894.81   58.49
 -21   1  -3  992.00   61.39
 -21   1  -3  902.31   58.59
 -21   1  -3  928.11   55.99
  21   1   3  969.10   48.70
  21   1   3  912.21   54.59
  23  -1   3   89.99   25.30
 -23  -1  -3   62.49   22.30
 -23  -1  -3  100.19   27.10
 -23   1  -3  109.59   25.60
  23   1   3  115.09   20.50
  23   1   3  104.99   27.30
 -23   1  -3   69.19   24.90
 -25  -1  -3  242.38   45.10
  25  -1   3  244.58   46.90
 -25  -1  -3  236.28   38.20
 -25   1  -3  223.88   37.70
 -25   1  -3  282.27   43.20
  25   1   3  198.38   36.20
  26  -2  -3  348.37   47.10
 -26  -2   3  262.97   42.40
 -26  -2   3  399.96   50.49
  26   2  -3  409.16   43.70
 -26   2   3  284.17   44.60
 -26   2   3  290.27   40.60
 -24  -2   3  633.54   52.59
 -24  -2   3  629.84   52.09
  24  -2  -3  692.43   56.39
 -24   2   3  696.63   51.69
 -24   2   3  594.14   59.99
  24   2  -3  625.14   52.29
  24   2  -3  565.74   46.40
  22  -2  -3  205.88   33.10
 -22  -2   3  215.18   32.80
 -22  -2   3  240.98   32.70
  22   2  -3  174.78   26.40
 -22   2   3  138.19   25.60
  22   2  -3  184.78   30.00
 -22   2   3  163.08   25.60
 -22   2   3  193.38   34.30
  20  -2  -3   24.70   16.20
 -20  -2   3   42.30   17.80
  20  -2  -3   26.60   13.90
 -20  -2   3   20.60   15.70
 -20  -2   3   27.90   15.40
  20  -2  -3    8.80   12.80
  20   2  -3   24.70   17.20
 -20   2   3   30.30   14.00
 -20   2   3   12.60   11.60
 -20   2   3   30.50   18.30
  20   2  -3   19.90   14.30
 -18  -2   3  340.77   35.10
  18  -2  -3  258.47   30.70
  18  -2  -3  379.06   32.10
 -18  -2   3  276.87   31.00
 -18  -2   3  346.37   37.80
 -18  -2   3  390.46   37.60
  18  -2  -3  317.27   35.10
  18   2  -3  275.47   33.20
  18   2  -3  311.67   32.60
 -18   2   3  349.17   34.40
 -18   2   3  354.96   29.60
 -18   2   3  271.17   34.50
  18   2  -3  263.27   31.20
 -18   2   3  310.27   26.20
  16  -2  -3   10.50    8.40
 -16  -2   3   29.60   13.70
 -16  -2   3   13.00   11.20
 -16  -2   3    2.60    8.60
 -16  -2   3    7.10    3.80
  16  -2  -3   10.30   10.70
  16  -2  -3    8.10    9.20
 -16  -2   3    9.70    8.80
 -16  -2   3   14.40   10.90
  16  -2  -3    7.20   10.30
  16   2  -3   29.40   12.50
 -16   2   3   12.40    9.40
 -16   2   3   26.30   12.00
  16   2  -3   12.50    9.80
 -16   2   3   15.40   13.30
 -16   2   3    0.70    8.10
  16   2  -3   -2.40   10.20
 -14  -2   3   66.99   16.50
 -14  -2   3   82.49    8.00
  14  -2  -3   65.19   13.50
  14  -2  -3   90.19   17.60
  14  -2  -3   68.99   15.60
  14  -2  -3   80.99   13.10
 -14  -2   3  103.39   17.30
 -14  -2   3   59.29   14.60
 -14  -2   3   84.29   13.70
 -14  -2   3   57.19   13.50
 -14   2   3   86.39   15.50
 -14   2   3   58.79   12.40
 -14   2   3   31.80   12.10
  14   2  -3   90.99   15.70
  14   2  -3   96.29   18.20
  14   2  -3   78.29   15.10
 -14   2   3   61.89   13.60
 -12  -2   3 1125.99   36.10
 -12  -2   3 1101.59   47.70
  12  -2  -3 1109.19   44.80
 -12  -2   3 1083.89   50.89
 -12  -2   3 1136.19   44.70
  12  -2  -3 1159.88   48.20
  12  -2  -3 1167.68   49.40
 -12  -2   3 1176.58   49.60
  12  -2  -3 1072.99   57.49
 -12   2   3 1088.39   45.10
  12   2  -3 1119.89   49.40
 -12   2   3  972.80   49.00
 -12   2   3 1136.09   46.90
  12   2  -3 1136.09   59.69
 -12   2   3 1155.08   47.20
  12   2  -3 1230.88   49.50
   8  -2  -3  230.88   16.20
  -8  -2   3  239.58   16.70
  -8  -2   3  232.38   19.10
   8  -2  -3  201.38   15.20
  -8  -2   3  211.48   16.70
   8  -2  -3  206.18   15.20
  -8  -2   3  230.98   15.60
  -8  -2   3  227.98   29.70
   8  -2  -3  258.47   18.10
  -8   2   3  237.18   17.20
   8   2  -3  215.88   16.60
   8   2  -3  262.27   19.80
  -8   2   3  224.88   14.40
   8   2  -3  243.88   15.80
  -8   2   3  254.17   15.60
  -8   2   3  229.38   18.00
   8   2  -3  245.58   17.10
   6  -2  -3  354.06   17.80
   6  -2  -3  379.96   20.20
   6  -2  -3  366.06   17.80
  -6  -2   3  348.97   21.50
  -6  -2   3  394.96   22.20
  -6  -2   3  347.67   19.60
  -6  -2   3  416.46   20.70
   6  -2  -3  385.76   20.30
  -6   2   3  375.76   20.70
   6   2  -3  406.66   23.10
  -6   2   3  388.76   16.90
   6   2  -3  410.86   20.00
  -6   2   3  418.26   21.70
  -6   2   3  386.36   18.60
  -6   2   3  373.16   16.40
   6   2  -3  393.06   20.40
   0  -2  -3    1.20    3.60
   0  -2  -3   -0.10    2.30
   0  -2  -3    0.40    2.30
   0  -2  -3    3.30    3.10
   0  -2  -3    2.50    1.50
   0  -2   3    5.30    3.60
   0  -2   3    1.30    2.90
   0  -2   3    0.10    2.30
   0  -2  -3   10.60    4.90
   0   2   3    0.50    3.50
   0   2   3   17.30    4.80
   0   2  -3    3.60    2.80
   0   2  -3    4.00    3.40
   0   2   3    8.30    2.20
   0   2  -3    5.80    2.90
   0   2   3    3.90    3.80
  -4  -2  -3  173.58   13.60
   4  -2   3  155.48   11.80
  -4  -2  -3  132.09    9.60
  -4  -2  -3  138.09    7.00
  -4  -2  -3  123.39    9.00
  -4  -2  -3  177.58    9.20
  -4  -2  -3  167.78   12.70
  -4  -2  -3  137.79   10.00
   4  -2   3  184.48   12.50
   4  -2   3  143.29   15.00
   4   2   3  132.09    8.40
   4   2   3  162.58   12.60
  -4   2  -3  156.08   11.30
  -4   2  -3  163.78   13.70
  -4   2  -3  157.68    6.70
   4   2   3  145.79    8.10
  -4   2  -3  145.69   11.20
   4   2   3  127.19    9.90
   4   2   3  166.78    9.30
   6  -2   3 3405.86  105.39
   8  -2   3  246.18   25.00
  -8  -2  -3  305.27   19.20
   8  -2   3  268.97   20.30
   8  -2   3  291.77   18.90
  -8  -2  -3  297.97   19.10
   8  -2   3  265.97   19.70
  -8  -2  -3  255.77   18.40
  -8  -2  -3  280.17   20.60
  -8  -2  -3  282.27   16.00
  -8   2  -3  281.17   21.50
   8   2   3  260.57   17.70
  -8   2  -3  321.47   20.60
   8   2   3  278.67   17.20
  -8   2  -3  288.67   19.20
   8   2   3  265.17   18.90
   8   2   3  283.57   18.70
   8   2   3  292.07   15.50
  10  -2   3  935.51   44.90
  10  -2   3 1051.59   46.10
  10  -2   3 1038.00   45.40
 -10  -2  -3 1021.70   44.10
  10  -2   3 1035.30   41.80
 -10  -2  -3 1088.39   44.50
 -10  -2  -3 1107.09   45.00
  10   2   3 1036.30   39.30
 -10   2  -3 1031.10   47.60
 -10   2  -3 1032.00   43.90
  10   2   3 1059.99   41.80
  10   2   3 1108.79   44.90
 -10   2  -3  980.10   44.00
  10   2   3  981.80   42.80
  10   2   3 1028.80   43.50
 -12  -2  -3 3011.50  102.09
  12  -2   3 3081.49  103.69
  12  -2   3 3098.39  104.69
  12  -2   3 3006.30   97.39
  12   2   3 2948.80   96.09
  12   2   3 3103.09  102.59
 -12   2  -3 2990.80  101.09
  12   2   3 3127.39  101.99
  12   2   3 3099.69   99.19
  14  -2   3  668.83   32.70
 -14  -2  -3  578.54   36.20
 -14  -2  -3  582.24   33.80
 -14  -2  -3  716.23   39.70
  14  -2   3  549.15   35.70
  14  -2   3  589.84   37.80
  14   2   3  540.65   35.20
  14   2   3  651.43   35.50
 -14   2  -3  625.34   37.80
 -14   2  -3  578.64   38.30
  14   2   3  591.04   32.00
  14   2   3  592.54   34.10
  14   2   3  642.64   37.60
 -14   2  -3  666.53   37.10
 -16  -2  -3   10.00   10.00
  16  -2   3    3.20    9.00
  16  -2   3    4.40   11.40
 -16  -2  -3    4.80    9.90
 -16  -2  -3    4.10    9.30
  16  -2   3   -4.50    7.10
  16  -2   3    7.20    4.00
  16  -2   3   22.70   13.00
 -16  -2  -3    4.00    9.80
 -16   2  -3   -1.80    8.30
 -16   2  -3    9.80   10.50
 -16   2  -3    5.30   12.50
  16   2   3    3.40    8.70
  16   2   3   -6.10    9.00
  16   2   3   12.30   10.90
  16   2   3   -1.90    8.80
 -18  -2  -3  421.76   33.80
 -18  -2  -3  338.97   35.90
 -18  -2  -3  352.66   37.50
  18  -2   3  394.66   16.80
  18  -2   3  434.26   42.10
  18  -2   3  352.76   44.90
  18  -2   3  324.37   34.70
  18   2   3  413.96   32.40
  18   2   3  377.66   32.00
  18   2   3  396.96   35.20
 -18   2  -3  406.66   34.10
  18   2   3  419.46   35.20
 -18   2  -3  384.46   38.40
 -18   2  -3  420.16   42.50
  20  -2   3  641.44   48.30
  20  -2   3  557.44   44.90
  20  -2   3  590.94   43.80
 -20  -2  -3  527.05   42.90
 -20  -2  -3  546.55   41.30
 -20  -2  -3  657.53   47.60
 -20   2  -3  565.64   44.10
  20   2   3  523.55   42.70
  20   2   3  550.84   38.20
 -20   2  -3  560.64   46.70
  20   2   3  542.45   39.60
  20   2   3  532.35   43.60
  22  -2   3  350.66   42.40
 -22  -2  -3  352.36   42.40
 -22  -2  -3  455.55   54.49
  22   2   3  394.26   43.60
 -22   2  -3  428.96   46.30
  22   2   3  479.85   39.10
  22   2   3  362.56   41.60
 -22   2  -3  315.07   35.80
 -22   2  -3  400.56   48.50
  22   2   3  439.46   40.70
  24  -2   3  379.26   48.20
 -24  -2  -3  410.36   47.10
 -24  -2  -3  319.17   40.80
  24   2   3  295.17   34.50
 -24   2  -3  291.17   43.50
  24   2   3  259.47   38.40
 -24   2  -3  243.48   36.80
 -26  -2  -3   88.89   26.50
 -26  -2  -3   69.89   25.00
  26  -2   3  106.29   30.40
 -26   2  -3   85.09   31.00
  26   2   3  149.59   46.80
  25  -3  -3   62.49   43.50
 -25  -3   3   84.69   26.60
 -25  -3   3   60.19   23.20
 -25   3   3   76.49   29.20
  25   3  -3   74.19   25.90
  25   3  -3   56.79   23.80
 -25   3   3  129.09   27.70
 -23  -3   3   12.80   16.90
 -23  -3   3   11.50   16.80
  23  -3  -3  -16.50   13.50
 -23   3   3    2.00   13.60
  23   3  -3   -7.30   15.20
  23   3  -3    3.40   14.60
 -23   3   3   -7.30   18.50
  21  -3  -3 1051.49   64.29
 -21  -3   3  891.61   61.59
  21  -3  -3  845.22   56.19
 -21  -3   3 1096.49   61.39
 -21  -3   3 1254.87   67.29
 -21   3   3 1071.59   67.69
  21   3  -3 1165.18   64.79
 -21   3   3 1079.99   56.09
  21   3  -3 1100.59   62.39
 -21   3   3 1195.38   60.79
  21   3  -3 1103.59   67.59
  21   3  -3  993.80   59.19
  19  -3  -3 1043.00   58.29
  19  -3  -3 1045.60   62.19
  19  -3  -3 1125.49   61.79
 -19  -3   3 1071.99   60.09
 -19  -3   3 1050.59   57.19
 -19  -3   3 1042.10   58.89
 -19  -3   3 1069.49   62.79
  19   3  -3 1216.38   96.09
 -19   3   3 1171.68   54.99
 -19   3   3 1170.18   66.39
  19   3  -3 1181.18   61.69
 -19   3   3 1107.19   56.19
  19   3  -3 1006.60   56.69
 -17  -3   3   13.20   11.30
 -17  -3   3   15.70   13.20
  17  -3  -3   19.50   12.90
 -17  -3   3   15.70   11.30
 -17  -3   3    5.10   10.40
  17  -3  -3    2.20   11.60
  17  -3  -3   40.60   12.30
  17  -3  -3    4.10    9.50
 -17   3   3    5.30    8.80
 -17   3   3   17.20   11.10
  17   3  -3    7.00   11.50
 -17   3   3   16.00   14.10
  17   3  -3   -1.10   10.50
  17   3  -3   15.50   10.60
 -17   3   3   11.40   10.80
  15  -3  -3 4655.03  155.48
  15  -3  -3 4454.85  144.79
 -15  -3   3 4688.93  151.28
 -15  -3   3 4676.83  155.38
 -15  -3   3 4497.55  145.69
  15  -3  -3 4541.15  148.59
 -15   3   3 4507.05  147.49
 -15   3   3 4805.92  146.29
 -15   3   3 4716.33  143.89
  15   3  -3 4651.83  156.88
  15   3  -3 4841.82  150.38
  15   3  -3 4815.62  151.18
 -15   3   3 4765.22  157.28
 -13  -3   3 2602.54   87.89
 -13  -3   3 2401.66   88.49
 -13  -3   3 2494.85   86.69
 -13  -3   3 2566.54   89.79
  13  -3  -3 2413.96   87.59
  13  -3  -3 2435.36   88.19
 -13  -3   3 2418.66   92.09
  13   3  -3 2484.35   87.69
 -13   3   3 2528.25   94.09
  13   3  -3 2401.66   87.79
 -13   3   3 2486.55   88.89
 -13   3   3 2535.65   82.69
 -13   3   3 2426.36   83.59
  13   3  -3 2484.85   94.49
 -11  -3   3  129.09   16.70
  11  -3  -3  155.58   18.50
  11  -3  -3  113.39   13.00
  11  -3  -3  156.18   17.50
 -11  -3   3  135.49   19.20
 -11  -3   3  171.58   19.20
 -11  -3   3  128.99   16.40
 -11  -3   3  126.79   17.00
  11  -3  -3  129.29   16.30
 -11   3   3   96.99   17.70
 -11   3   3  125.09   14.20
  11   3  -3  133.29   17.40
 -11   3   3  106.79   16.40
 -11   3   3  116.29   13.50
  11   3  -3  165.68   19.30
 -11   3   3  126.59   15.90
  -9  -3   3 1679.23   61.89
  -9  -3   3 1696.23   61.69
  -9  -3   3 1752.02   61.79
   9  -3  -3 1655.33   61.79
  -9  -3   3 1673.03   60.39
   9  -3  -3 1660.73   58.99
   9  -3  -3 1663.83   58.69
   9  -3  -3 1646.74   55.89
  -9  -3   3 1697.83   65.09
   9  -3  -3 1648.54   62.49
   9   3  -3 1717.83   60.79
   9   3  -3 1665.13   66.09
  -9   3   3 1597.64   54.59
   9   3  -3 1732.23   61.09
  -9   3   3 1665.63   54.19
   9   3  -3 1655.63   60.79
  -9   3   3 1762.92   60.59
  -9   3   3 1758.42   64.19
  -9   3   3 1802.92   65.79
  -7  -3   3   23.60    7.50
  -7  -3   3   25.80    8.40
   7  -3  -3   14.00    5.30
   7  -3  -3   24.30    7.40
   7  -3  -3   15.60    5.50
  -7  -3   3   10.10    7.10
  -7  -3   3   16.10    6.20
   7  -3  -3   20.30    7.00
   7  -3  -3   13.60    7.10
   7  -3  -3   40.50    7.70
  -7   3   3   18.40    8.40
   7   3  -3   35.00    9.40
  -7   3   3   31.90    5.10
  -7   3   3   18.00    7.00
   7   3  -3   35.90    8.00
   7   3  -3   21.80    6.90
   7   3  -3   14.10    7.40
  -7   3   3   12.20    3.80
  -7   3   3   13.00    7.30
  -5  -3   3  332.47   21.80
   5  -3  -3  298.37   18.20
   5  -3  -3  268.67   19.20
   5  -3  -3  327.47   20.30
   5  -3  -3  326.17   17.90
  -5  -3   3  311.57   18.40
  -5  -3   3  349.47   21.30
   5  -3  -3  309.17   14.80
  -5  -3   3  320.07   18.30
   5  -3  -3  295.47   14.10
  -5   3   3  302.97   20.60
  -5   3   3  311.07   19.40
   5   3  -3  323.97   18.10
   5   3  -3  320.27   20.90
   5   3  -3  331.57   17.50
   5   3  -3  290.77   21.30
   5   3  -3  295.87   14.70
  -5   3   3  297.87   19.10
  -3  -3   3  948.21   39.50
   3  -3  -3  914.71   36.80
   3  -3  -3  912.61   37.50
   3  -3  -3  898.31   35.20
  -3  -3   3  992.80   39.60
  -3  -3   3  927.71   34.80
   3  -3  -3  894.21   33.60
  -3  -3   3  939.71   34.30
   3  -3  -3  918.81   37.80
   3   3  -3  873.91   32.20
   3   3  -3  873.71   39.20
  -3   3   3  895.01   34.20
   3   3  -3  893.01   33.30
  -3   3   3  945.21   37.30
   3   3  -3  939.91   29.50
  -3   3   3  888.41   37.60
  -3   3   3  900.11   34.70
   3   3  -3  974.90   39.60
  -1  -3   3  315.07   16.80
   1  -3  -3  307.67   18.20
   1  -3  -3  334.77   15.00
  -1  -3   3  314.67   16.20
   1  -3  -3  331.87   18.10
  -1  -3   3  321.07   13.40
   1  -3  -3  311.37   18.70
   1  -3  -3  321.37   20.10
   1   3  -3  319.17   15.50
   1   3  -3  318.67   20.50
  -1   3   3  297.27   14.90
   1   3  -3  314.97   20.70
  -1   3   3  252.37   17.90
  -1   3   3  313.57   19.00
   1   3  -3  304.77   14.70
  -1   3   3  330.67   18.50
  -1   3   3  355.46   19.40
  -1  -3  -3   77.59    9.80
  -1  -3  -3  141.89   12.40
  -1  -3  -3  110.99   11.30
   1  -3   3  120.09   12.30
   1  -3   3   88.29   11.80
   1  -3   3  120.39    8.50
   1  -3   3   71.99   11.10
  -1  -3  -3  120.59   14.70
  -1  -3  -3  102.59   12.20
   1  -3   3  113.09    9.80
  -1   3  -3   92.89    8.20
   1   3   3  102.69   11.60
  -1   3  -3  111.79   14.00
   1   3   3   95.29   12.00
  -1   3  -3  102.09    8.40
   1   3   3   98.39   11.00
   1   3   3  115.49   13.60
  -3  -3  -3 1546.55   51.89
   3  -3   3 1482.75   55.79
  -3  -3  -3 1583.44   50.49
  -3  -3  -3 1555.34   55.19
  -3  -3  -3 1544.15   57.39
  -3   3  -3 1558.74   56.79
   3   3   3 1577.34   52.79
   3   3   3 1551.14   55.29
  -3   3  -3 1541.95   49.60
   3   3   3 1578.54   56.79
   3   3   3 1561.44   55.09
  -5  -3  -3 2433.06   78.19
   5  -3   3 2360.16   75.39
  -5   3  -3 2304.47   79.99
   5   3   3 2260.87   74.99
  -5   3  -3 2408.66   73.39
  -7  -3  -3  711.13   35.50
  -7  -3  -3  689.23   29.70
   7  -3   3  678.33   39.90
  -7  -3  -3  637.64   30.60
  -7  -3  -3  678.43   25.60
  -7  -3  -3  655.73   29.80
   7  -3   3  658.63   34.70
   7  -3   3  749.03   34.50
  -7  -3  -3  701.43   24.40
   7  -3   3  706.73   32.90
   7   3   3  658.73   27.20
   7   3   3  692.33   34.00
  -7   3  -3  703.73   30.90
   7   3   3  676.03   26.60
   7   3   3  741.73   25.40
  -7   3  -3  675.13   30.10
   7   3   3  631.34   31.30
  -7   3  -3  771.22   37.50
   9  -3   3 1289.87   52.99
  -9  -3  -3 1347.27   50.79
  -9  -3  -3 1326.17   55.59
   9  -3   3 1284.67   52.69
   9  -3   3 1335.67   52.89
  -9  -3  -3 1269.27   50.49
  -9  -3  -3 1282.17   51.99
  -9  -3  -3 1270.67   45.10
   9   3   3 1343.37   47.00
   9   3   3 1346.97   52.69
  -9   3  -3 1352.36   50.49
  -9   3  -3 1284.97   50.49
  -9   3  -3 1298.57   56.69
   9   3   3 1272.27   47.70
   9   3   3 1397.96   54.69
 -11  -3  -3   71.69   13.30
 -11  -3  -3   78.39   14.50
  11  -3   3   60.69   13.20
  11  -3   3   83.99   17.80
  11  -3   3   89.49   14.80
 -11  -3  -3   74.99   13.40
 -11  -3  -3   94.69   13.00
  11   3   3   67.69   13.40
  11   3   3   74.59   14.30
 -11   3  -3   49.40   11.00
 -11   3  -3   63.39   14.50
 -11   3  -3   78.69   14.50
  11   3   3   76.49   12.00
  11   3   3   85.39   13.80
 -13  -3  -3   50.79   13.50
 -13  -3  -3   39.10   10.50
  13  -3   3   76.79   15.10
 -13  -3  -3   44.30   12.30
 -13  -3  -3   39.50   13.40
  13  -3   3   40.60   12.60
  13  -3   3   27.10   11.20
 -13  -3  -3   41.60   11.80
 -13   3  -3   36.10   11.70
  13   3   3   51.19   11.10
  13   3   3   36.70   11.20
 -13   3  -3   27.10   13.40
 -13   3  -3   60.89   18.00
  13   3   3   55.09   14.60
  15  -3   3  416.56   32.20
 -15  -3  -3  402.16   32.30
 -15  -3  -3  451.65   33.20
  15  -3   3  333.07   26.80
  15  -3   3  389.96   33.20
 -15  -3  -3  408.16   28.20
 -15  -3  -3  378.36   31.40
  15   3   3  375.96   31.20
  15   3   3  385.26   31.50
  15   3   3  382.46   27.70
  15   3   3  375.66   30.00
 -15   3  -3  427.06   36.30
 -15   3  -3  406.56   29.80
 -15   3  -3  440.76   32.50
 -17  -3  -3   19.30   13.20
  17  -3   3    0.50   10.70
  17  -3   3    0.10   13.80
  17  -3   3    6.90   13.30
 -17  -3  -3    9.70   10.90
 -17  -3  -3   18.10   12.70
 -17   3  -3   10.10   11.00
  17   3   3   14.20   12.40
  17   3   3   10.70   11.40
  17   3   3   -8.10    8.90
  17   3   3    8.60    9.10
 -17   3  -3   45.10   19.60
 -17   3  -3   12.20   11.80
  19  -3   3   67.59   20.50
 -19  -3  -3   68.39   19.40
  19  -3   3   61.39   19.20
 -19  -3  -3   63.39   18.10
 -19  -3  -3   64.49   17.60
  19  -3   3   43.50   17.00
  19   3   3   72.09   19.60
 -19   3  -3   64.69   17.80
 -19   3  -3   66.39   17.80
  19   3   3   83.69   21.10
 -19   3  -3   91.59   25.10
  19   3   3   63.09   18.90
  19   3   3   74.79   17.70
  21  -3   3 1124.59   66.09
 -21  -3  -3  864.71   53.09
 -21  -3  -3  890.71   58.39
 -21   3  -3  916.01   53.69
  21   3   3  946.81   57.59
  21   3   3  869.81   57.39
  21   3   3  899.01   52.79
 -21   3  -3  861.91   55.49
  21   3   3  812.02   51.99
 -21   3  -3  919.81   63.79
  23  -3   3  -10.60   14.70
 -23  -3  -3    2.90   16.60
 -23  -3  -3   -6.80   13.30
  23   3   3   -0.20   15.60
 -23   3  -3    8.10   20.40
  23   3   3   -1.40   15.50
 -23   3  -3    1.60   15.90
  25  -3   3   34.20   21.80
 -25  -3  -3    4.10   15.50
 -25  -3  -3   45.90   21.40
  25   3   3   50.49   22.30
 -25   3  -3   45.90   27.40
 -25   3  -3   29.40   18.80
  25   3   3   52.69   21.10
  24  -4  -3   -1.00   16.40
 -24  -4   3   -4.90   15.80
  24   4  -3    2.70   18.30
  24   4  -3    2.70   16.30
 -24   4   3  -20.20   17.90
 -22  -4   3  154.18   29.30
 -22  -4   3  138.79   28.30
  22  -4  -3  169.88   31.20
 -22  -4   3  142.09   29.70
 -22   4   3  109.99   29.80
  22   4  -3  174.98   29.80
 -22   4   3  162.98   25.60
  22   4  -3  162.38   29.50
  22   4  -3  138.19   30.90
  20  -4  -3   10.00   14.70
 -20  -4   3    2.50   14.20
  20  -4  -3    3.00   11.40
  20  -4  -3    0.20   23.80
 -20  -4   3    2.60   13.50
 -20  -4   3   42.10   19.90
 -20  -4   3   21.70   15.00
  20   4  -3   -8.90   11.30
 -20   4   3   -0.10   10.80
  20   4  -3    6.70   17.20
 -20   4   3    4.60   12.10
 -20   4   3    3.90   18.20
  20   4  -3   -7.40   13.20
  20   4  -3    0.00   12.20
  18  -4  -3   -0.80   13.00
 -18  -4   3    7.10   13.20
 -18  -4   3    4.30   12.30
 -18  -4   3    7.20   13.30
  18  -4  -3    6.60   11.10
 -18  -4   3  -15.40    9.00
  18  -4  -3  -13.30   10.20
 -18   4   3  -10.20    8.00
  18   4  -3    6.30   14.30
 -18   4   3   10.70    9.90
  18   4  -3    7.90   12.40
 -18   4   3  -13.60   12.90
 -18   4   3    5.90   11.30
  18   4  -3   -9.70   10.10
 -16  -4   3   28.40   12.50
 -16  -4   3   16.00   10.60
  16  -4  -3   24.70   13.10
 -16  -4   3   18.10   12.10
  16  -4  -3    6.20   10.20
 -16  -4   3    2.40    9.80
 -16  -4   3   21.10   13.90
  16   4  -3   37.60   16.80
 -16   4   3   18.80   15.30
 -16   4   3    5.50   11.80
 -16   4   3   10.40   10.20
  16   4  -3   -6.40    8.80
  16   4  -3   20.40   12.30
 -16   4   3   -0.80    7.80
 -16   4   3    6.10    7.60
  14  -4  -3   52.89   13.70
  14  -4  -3   82.59   12.20
 -14  -4   3   64.89    8.20
 -14  -4   3   86.39   17.30
 -14  -4   3   53.19   13.70
 -14  -4   3   76.59   16.80
 -14  -4   3   69.89   17.70
  14  -4  -3   72.09   14.90
 -14  -4   3   71.09   16.10
 -14   4   3   82.09   16.60
 -14   4   3   51.49   10.60
 -14   4   3   75.89   18.80
  14   4  -3   69.89   15.50
  14   4  -3   71.39   17.90
 -14   4   3   82.29   13.20
  14   4  -3   77.79   15.90
 -14   4   3   40.70   14.10
  12  -4  -3  992.70   39.90
  12  -4  -3  966.40   47.40
  12  -4  -3 1070.49   47.10
 -12  -4   3 1076.69   49.90
 -12  -4   3 1006.50   45.70
 -12  -4   3  911.81   46.30
 -12  -4   3  991.00   50.99
 -12  -4   3 1064.89   48.00
  12  -4  -3  957.10   44.90
  12   4  -3  997.70   46.00
 -12   4   3 1018.30   50.19
 -12   4   3 1035.70   52.29
 -12   4   3  962.90   38.70
 -12   4   3 1084.09   47.70
  12   4  -3  924.11   51.49
 -12   4   3  941.61   37.70
  12   4  -3  979.40   45.50
 -10  -4   3  143.79   18.50
 -10  -4   3  129.09   19.50
  10  -4  -3  121.79   17.80
 -10  -4   3  134.39   19.60
  10  -4  -3  124.29   15.10
  10  -4  -3  124.59   14.60
 -10  -4   3  129.39   17.00
  10  -4  -3  114.69   15.10
  10  -4  -3  112.49   17.60
 -10  -4   3  158.78   19.30
 -10   4   3  118.89   10.20
 -10   4   3   90.69   15.10
 -10   4   3  113.69   19.10
 -10   4   3  109.59   18.30
  10   4  -3  114.09   15.90
  10   4  -3   87.39   13.90
  10   4  -3  137.29   21.60
 -10   4   3  119.69    9.80
  10   4  -3  119.39   17.60
   8  -4  -3   13.80    5.80
  -8  -4   3    2.10    7.40
   8  -4  -3   10.80    8.60
   8  -4  -3    4.30    4.50
  -8  -4   3    7.70    6.10
   8  -4  -3    5.90    6.80
  -8  -4   3    9.10    6.40
  -8  -4   3   29.50   10.40
   8  -4  -3   11.30    6.20
  -8   4   3    4.50    7.30
   8   4  -3    1.00    6.90
   8   4  -3    1.50    7.10
  -8   4   3    6.00    8.60
   8   4  -3    4.70    5.70
   8   4  -3    7.90    6.20
   6  -4  -3 1606.84   60.99
   6  -4  -3 1547.95   61.89
  -6  -4   3 1551.64   56.39
   6  -4  -3 1651.23   56.59
  -6  -4   3 1473.85   61.59
   6  -4  -3 1588.94   51.09
  -6  -4   3 1586.44   62.59
  -6  -4   3 1502.25   61.39
   6  -4  -3 1684.63   62.29
   6  -4  -3 1634.64   51.79
   6   4  -3 1592.04   52.49
   6   4  -3 1605.94   62.39
  -6   4   3 1592.14   60.79
   6   4  -3 1676.63   54.39
   6   4  -3 1635.14   55.09
  -6   4   3 1579.74   59.39
   6   4  -3 1613.24   64.99
  -6   4   3 1644.64   63.09
  -4  -4   3  133.19   18.30
   4  -4  -3  103.79   14.70
   4  -4  -3  132.19   16.90
   4  -4  -3   94.29    9.60
  -4  -4   3   90.09   11.00
   4  -4  -3   96.79    6.70
   4  -4  -3  136.89   15.10
   4  -4  -3   98.19   14.00
  -4  -4   3  112.59   12.60
   4  -4  -3  108.59   13.50
  -4  -4   3  111.09   15.30
   4   4  -3  133.59   10.10
   4   4  -3  129.19   11.10
   4   4  -3  106.59   15.80
  -4   4   3  131.09   17.60
   4   4  -3   98.69   10.20
   4   4  -3  119.09   17.40
  -4   4   3  106.99   15.30
  -4   4   3  113.29   13.20
  -4   4   3  114.49   15.60
  -2  -4   3  655.83   25.00
  -2  -4   3  651.23   27.90
  -2  -4   3  650.23   34.70
   2  -4  -3  677.43   31.10
  -2  -4   3  623.74   34.20
   2  -4  -3  539.75   30.40
   2  -4  -3  700.43   34.70
   2  -4  -3  685.13   28.10
   2  -4  -3  671.43   32.30
  -2  -4   3  701.93   29.20
   2   4  -3  682.33   24.90
   2   4  -3  680.83   35.40
   2   4  -3  662.43   24.40
  -2   4   3  650.93   31.50
   2   4  -3  651.83   35.00
  -2   4   3  664.83   28.40
   2   4  -3  659.23   25.00
  -2   4   3  591.74   31.60
  -2   4   3  623.44   30.30
  -2   4   3  681.93   34.00
   2  -4   3 1425.06   48.40
   2  -4   3 1430.66   47.50
   2  -4   3 1370.76   56.69
   2  -4   3 1365.96   53.49
  -2  -4  -3 1350.86   52.29
  -2  -4  -3 1325.47   52.69
  -2  -4  -3 1361.06   43.40
  -2  -4  -3 1361.76   49.90
   2  -4   3 1431.36   49.00
  -2  -4  -3 1411.56   51.69
  -2  -4  -3 1411.46   56.49
  -2   4  -3 1348.57   47.60
  -2   4  -3 1367.76   43.50
   2   4   3 1450.65   53.99
   2   4   3 1432.66   51.29
   2   4   3 1274.07   53.79
   2   4   3 1356.06   51.29
   2   4   3 1312.17   51.49
  -2   4  -3 1373.86   43.60
  -2   4  -3 1387.86   57.79
  -4  -4  -3  377.16   20.20
   4  -4   3  320.77   20.00
  -4  -4  -3  342.57   15.60
   4  -4   3  341.27   23.70
   4  -4   3  359.66   24.30
  -4  -4  -3  331.27   21.20
  -4  -4  -3  348.77   16.10
  -4  -4  -3  305.17   21.80
   4  -4   3  325.37   19.90
  -4  -4  -3  339.97   24.90
  -4   4  -3  330.67   17.00
   4   4   3  328.27   20.00
   4   4   3  327.67   22.20
  -4   4  -3  364.56   17.50
   4   4   3  323.77   24.10
  -4   4  -3  389.06   27.60
  -4   4  -3  333.77   24.50
   4   4   3  314.47   21.40
  -4   4  -3  324.77   16.70
  -6  -4  -3  112.19   11.90
   6  -4   3  119.99   17.50
   6  -4   3   94.79   13.20
  -6  -4  -3   96.39   10.60
  -6  -4  -3  119.49   18.80
   6  -4   3  112.09   16.30
   6  -4   3  117.89   17.40
  -6  -4  -3   94.59   11.10
  -6  -4  -3   74.09   11.90
  -6  -4  -3  111.89    8.50
   6   4   3   75.49   12.50
   6   4   3   76.29   14.10
  -6   4  -3  109.29    9.60
  -6   4  -3   78.19    9.90
  -6   4  -3   91.39   10.90
  -6   4  -3   89.69   16.00
   6   4   3   90.39   14.40
   6   4   3   80.09   14.50
  -8  -4  -3   82.09   17.80
   8  -4   3  123.99   16.60
  -8  -4  -3  119.49   14.70
   8  -4   3   90.69   13.50
  -8  -4  -3   93.39   14.30
  -8  -4  -3  107.49   11.50
   8  -4   3   70.49   16.00
  -8  -4  -3  100.69   10.30
  -8  -4  -3   89.89   14.00
   8   4   3   98.59   16.90
  -8   4  -3  105.29   17.90
  -8   4  -3   89.49   12.10
   8   4   3   84.39   14.80
   8   4   3   69.29   13.60
  -8   4  -3   68.19   10.50
   8   4   3   89.59    9.10
 -10  -4  -3   -2.00    5.60
  10  -4   3    1.00    7.00
 -10  -4  -3   -1.20    8.40
 -10  -4  -3   -1.00    5.80
 -10  -4  -3    3.80    5.20
  10  -4   3    5.20    7.40
  10  -4   3   -1.40    7.10
 -10  -4  -3    0.20    6.70
 -10   4  -3    0.10    9.50
  10   4   3   14.00    9.20
 -10   4  -3   -1.60    4.80
  10   4   3   -0.20    4.80
  10   4   3   -4.80    5.20
 -10   4  -3    6.40    6.00
  10   4   3    1.20    8.80
  12  -4   3  602.04   36.80
 -12  -4  -3  558.14   35.00
 -12  -4  -3  582.44   29.20
  12  -4   3  603.74   36.40
 -12  -4  -3  578.54   39.00
 -12  -4  -3  608.04   35.00
  12  -4   3  548.05   35.60
 -12  -4  -3  580.24   34.50
  12   4   3  531.15   36.50
 -12   4  -3  607.64   33.40
  12   4   3  581.24   30.80
 -12   4  -3  505.05   38.50
  12   4   3  634.14   30.70
  12   4   3  567.74   41.50
 -12   4  -3  579.04   32.00
 -14  -4  -3   19.50   10.40
 -14  -4  -3   14.90   10.70
  14  -4   3   14.50   12.30
 -14  -4  -3   29.20   10.20
  14  -4   3   18.70   12.20
  14  -4   3   34.90   13.20
 -14  -4  -3   21.10   11.70
  14   4   3   10.60    9.20
  14   4   3   17.70   12.60
  14   4   3   19.60   11.70
  14   4   3   19.30    9.10
 -14   4  -3   13.00   12.90
 -14   4  -3   15.60    9.50
 -14   4  -3   20.00   10.50
  16  -4   3   25.80   14.70
 -16  -4  -3   34.50   14.30
 -16  -4  -3   27.90   13.40
 -16  -4  -3   16.60   11.90
 -16  -4  -3   34.10   12.90
  16  -4   3    8.40   10.30
 -16   4  -3   32.10   18.30
  16   4   3   -2.00    9.20
  16   4   3    6.80   11.50
  16   4   3   39.20   15.60
 -16   4  -3   29.80   12.60
  16   4   3   11.90    9.70
 -16   4  -3   14.50   10.70
 -18  -4  -3 1414.16   78.09
  18  -4   3 1319.57   67.99
 -18  -4  -3 1324.27   60.69
 -18  -4  -3 1343.47   67.79
  18  -4   3 1446.46   72.09
 -18  -4  -3 1382.46   68.69
 -18   4  -3 1343.07   74.69
  18   4   3 1300.77   60.19
  18   4   3 1308.57   67.09
 -18   4  -3 1347.87   61.89
  18   4   3 1278.07   68.29
 -18   4  -3 1408.76   65.29
  18   4   3 1364.76   63.69
 -20  -4  -3    3.80   12.80
  20  -4   3   12.70   14.70
 -20  -4  -3    0.30   11.20
  20   4   3    6.00   12.70
 -20   4  -3  -15.50   15.30
  20   4   3   -3.80   10.20
  20   4   3  -12.90   12.90
  20   4   3   22.00   15.90
 -20   4  -3   -2.00    9.90
 -22  -4  -3  302.67   41.40
 -22  -4  -3  271.97   34.90
  22  -4   3  254.27   40.30
 -22   4  -3  386.36   51.79
  22   4   3  322.27   38.00
 -22   4  -3  360.16   39.90
  22   4   3  304.57   38.80
 -24  -4  -3  117.29   26.50
 -24  -4  -3  182.38   35.50
  24  -4   3  125.49   31.50
 -24   4  -3  151.58   28.00
 -24   4  -3   81.29   29.30
  24   4   3  168.48   30.60
  24   4   3  123.69   36.70
 -23  -5   3    8.60   16.20
 -23  -5   3   17.90   25.00
 -23  -5   3    0.00   16.40
  23  -5  -3   17.60   18.40
 -23   5   3   13.40   21.10
  23   5  -3    7.20   20.00
  23   5  -3    9.30   16.20
  21  -5  -3  505.75   50.59
 -21  -5   3  457.95   45.10
 -21  -5   3  475.05   52.19
 -21  -5   3  427.36   44.90
 -21   5   3  367.06   47.10
  21   5  -3  443.96   44.50
  21   5  -3  544.65   54.49
 -19  -5   3    8.50   15.20
  19  -5  -3   -5.40   12.40
 -19  -5   3   32.90   17.30
 -19  -5   3   13.80   13.10
  19  -5  -3    7.10   12.40
 -19  -5   3   14.50   14.10
 -19   5   3   64.29   23.90
  19   5  -3   46.40   21.30
 -19   5   3    4.90   12.60
  19   5  -3   15.30   13.50
  19   5  -3    8.10   13.60
  19   5  -3   17.90   16.90
 -17  -5   3   19.30   14.30
  17  -5  -3   53.89   15.80
 -17  -5   3   50.19   15.60
 -17  -5   3   33.80   17.30
 -17  -5   3   28.00   17.50
  17  -5  -3   33.30   15.30
 -17   5   3   53.99   12.20
 -17   5   3   76.59   18.90
  17   5  -3   65.69   21.70
  17   5  -3   50.89   20.50
  17   5  -3   34.20   13.80
  17   5  -3   39.40   15.10
 -17   5   3   58.89   20.10
 -15  -5   3  489.25   40.10
 -15  -5   3  593.84   36.00
  15  -5  -3  509.85   36.50
 -15  -5   3  465.65   35.90
 -15  -5   3  522.85   37.10
  15  -5  -3  527.35   35.50
  15   5  -3  535.65   43.30
 -15   5   3  558.64   26.60
  15   5  -3  509.75   34.20
 -15   5   3  531.75   37.10
  15   5  -3  531.85   35.10
 -15   5   3  538.75   26.90
  15   5  -3  561.84   42.80
 -15   5   3  466.45   39.60
  13  -5  -3  186.28   22.90
  13  -5  -3  174.88   22.10
 -13  -5   3  183.38   22.30
 -13  -5   3  143.39   21.00
 -13  -5   3  185.38   23.50
  13  -5  -3  185.08   18.70
 -13  -5   3  176.28   14.80
 -13  -5   3  193.88   26.70
 -13  -5   3  179.38   28.80
 -13   5   3  211.08   25.80
  13   5  -3  193.78   22.10
 -13   5   3  141.99   23.60
  13   5  -3  211.38   30.70
  13   5  -3  190.08   27.80
  13   5  -3  180.58   21.30
 -13   5   3  180.88   12.50
 -13   5   3  144.89   23.70
 -13   5   3  189.08   13.00
  11  -5  -3  395.76   26.80
  11  -5  -3  439.06   25.30
 -11  -5   3  402.06   32.00
  11  -5  -3  431.86   27.20
 -11  -5   3  430.96   28.30
 -11  -5   3  471.65   30.20
 -11  -5   3  441.66   24.00
 -11  -5   3  413.96   29.40
 -11  -5   3  463.85   34.60
 -11   5   3  421.76   33.30
  11   5  -3  412.26   35.10
 -11   5   3  437.26   34.40
  11   5  -3  376.16   31.00
  11   5  -3  433.76   27.10
 -11   5   3  445.26   31.80
  11   5  -3  413.56   33.70
  11   5  -3  397.96   26.00
  11   5  -3  440.26   27.20
  -9  -5   3    2.10    6.50
  -9  -5   3    1.20    9.30
  -9  -5   3    0.70    5.70
  -9  -5   3    0.50    6.80
   9  -5  -3    0.50    6.00
   9  -5  -3    4.50    8.40
   9  -5  -3    2.80    5.70
  -9  -5   3    6.40    9.20
  -9   5   3   10.60    9.80
   9   5  -3   -1.40    5.20
   9   5  -3   15.00   10.90
  -9   5   3   -0.70    9.20
  -9   5   3   -0.90    7.50
   9   5  -3   -0.20    5.70
   9   5  -3   -5.80    8.40
   9   5  -3    2.40    8.60
   9   5  -3    9.90    7.60
   7  -5  -3 2885.21   98.09
  -7  -5   3 2733.53   99.09
  -7  -5   3 2717.23   99.69
  -7  -5   3 2710.63   89.59
   7  -5  -3 2603.54   95.99
   7  -5  -3 2843.02   85.19
   7  -5  -3 2735.53   89.49
   7  -5  -3 2688.63   92.99
  -7  -5   3 2812.22   90.89
   7   5  -3 2751.92   85.79
  -7   5   3 2818.72   95.89
  -7   5   3 2649.73   97.99
   7   5  -3 2820.62  101.69
   7   5  -3 2700.33   97.19
   5  -5  -3  252.47   13.70
   5  -5  -3  220.78   25.50
  -5  -5   3  230.88   18.70
   5  -5  -3  267.87   14.30
   5  -5  -3  267.57   20.10
   5  -5  -3  259.57   20.00
  -5  -5   3  306.17   19.90
  -5  -5   3  212.78   24.00
   5  -5  -3  276.37   26.70
  -5   5   3  293.07   20.40
   5   5  -3  316.57   28.90
  -5   5   3  308.47   29.20
  -5   5   3  273.07   21.70
  -5   5   3  244.88   23.20
   5   5  -3  262.87   16.50
   5   5  -3  269.47   25.00
   5   5  -3  229.38   25.60
   5   5  -3  258.07   14.70
   5   5  -3  253.27   15.10
   3  -5  -3   -0.60    7.40
  -3  -5   3   11.10    7.40
   3  -5  -3    8.90    7.00
   3  -5  -3    7.80    6.90
   3  -5  -3    1.00    6.80
  -3  -5   3    7.80    5.50
   3  -5  -3    8.60    5.90
  -3  -5   3   16.40    9.90
  -3  -5   3    3.10    5.30
  -3  -5   3    5.90    7.70
   3   5  -3   -0.70    6.80
   3   5  -3   -0.40    6.90
   3   5  -3    9.40    8.20
   3   5  -3    3.40    3.30
  -3   5   3    3.20    7.40
  -3   5   3    5.00    8.40
  -3   5   3    3.90    6.70
  -3   5   3    5.50    6.40
   3   5  -3    2.30    4.20
   3   5  -3   -0.60    2.80
  -3   5   3    1.30    6.00
   1  -5  -3  242.58   19.60
  -1  -5   3  216.88   22.80
  -1  -5   3  160.88   14.40
   1  -5  -3  170.18   16.60
  -1  -5   3  153.68   19.60
   1  -5  -3  183.08   20.70
  -1  -5   3  193.68   14.20
   1  -5  -3  219.28   23.10
   1  -5  -3  188.68   23.70
   1  -5  -3  190.28   21.40
  -1  -5   3  191.38   14.90
  -1  -5   3  197.18   20.80
  -1   5   3  168.68   19.10
   1   5  -3  180.98    8.50
  -1   5   3  161.28   21.10
   1   5  -3  192.88   24.60
  -1   5   3  161.88   18.10
  -1   5   3  226.38   23.10
   1   5  -3  239.08   22.60
   1   5  -3  166.38    8.50
  -3  -5  -3    4.20    4.10
  -3  -5  -3   -1.60    5.60
   3  -5   3   16.10    8.60
  -3  -5  -3   -5.20    5.60
  -3  -5  -3    3.70    6.10
   3  -5   3    3.10    5.20
  -3  -5  -3    1.10    6.70
   3  -5   3    1.80    5.40
   3  -5   3    4.50    8.20
   3  -5   3    0.30    4.90
  -3  -5  -3   -1.20    2.60
   3  -5   3   12.90    8.90
  -3  -5  -3   -2.20    2.80
   3   5   3    3.10    7.90
   3   5   3   -3.10    7.50
  -3   5  -3   -5.20    7.10
   3   5   3   -0.50    6.60
   3   5   3    1.00    6.70
   3   5   3    6.10    7.00
  -3   5  -3    1.50    2.60
  -3   5  -3    0.80    4.80
   5  -5   3  946.61   46.60
   5  -5   3  948.71   49.50
  -5  -5  -3  900.01   33.90
  -5  -5  -3  864.31   33.30
  -5  -5  -3  954.00   39.50
  -5  -5  -3  921.21   48.20
   5  -5   3  972.70   40.40
  -5  -5  -3  847.22   34.10
  -5  -5  -3  919.81   42.80
   5  -5   3  988.10   41.40
  -5   5  -3  909.11   46.60
   5   5   3  942.31   47.30
  -5   5  -3  962.80   36.50
   5   5   3 1007.40   44.70
  -5   5  -3  984.10   50.49
  -5   5  -3  909.91   32.10
   5   5   3  885.61   43.30
  -5   5  -3  917.71   31.80
   5   5   3  886.51   45.20
  -7  -5  -3 1246.58   51.99
  -7  -5  -3 1155.18   40.00
   7  -5   3 1164.38   49.50
  -7  -5  -3 1208.48   44.70
  -7  -5  -3 1195.78   44.80
   7  -5   3 1184.38   49.70
  -7  -5  -3 1194.78   45.30
  -7  -5  -3 1155.98   57.19
   7  -5   3 1178.68   54.89
  -7   5  -3 1182.58   41.70
  -7   5  -3 1246.28   41.10
  -7   5  -3 1203.98   42.40
   7   5   3 1224.18   57.49
   7   5   3 1199.58   53.19
  -7   5  -3 1172.98   58.59
  -7   5  -3 1196.08   56.99
   7   5   3 1234.38   53.39
   7   5   3 1136.29   54.79
  -9  -5  -3  581.74   25.20
  -9  -5  -3  554.04   30.40
  -9  -5  -3  599.44   30.40
   9  -5   3  527.45   32.40
  -9  -5  -3  515.95   32.90
  -9  -5  -3  556.64   25.50
   9  -5   3  500.55   31.90
   9   5   3  550.64   35.10
  -9   5  -3  529.15   38.00
  -9   5  -3  572.94   27.00
  -9   5  -3  599.14   28.00
   9   5   3  592.54   36.10
   9   5   3  526.35   35.70
 -11  -5  -3   66.39   15.30
  11  -5   3   68.19   15.70
 -11  -5  -3   60.39   13.30
 -11  -5  -3   66.29   13.20
  11  -5   3   26.00   11.40
 -11  -5  -3   49.80   10.40
  11   5   3   38.30   14.20
  11   5   3   34.40   13.90
  11   5   3   52.09   14.10
 -11   5  -3   60.39   11.60
  11   5   3   54.49    8.90
 -11   5  -3   44.20   10.20
 -11   5  -3  102.39   23.30
  13  -5   3   -1.00    9.20
 -13  -5  -3    0.00    9.40
 -13  -5  -3    3.10    6.80
  13  -5   3   39.20   13.40
 -13  -5  -3    3.00    9.20
 -13  -5  -3  -13.00    6.90
 -13   5  -3    4.70   12.00
 -13   5  -3    0.20    6.50
  13   5   3   -0.30    6.20
 -13   5  -3    3.40    7.40
  13   5   3    1.10    8.00
  13   5   3   11.00   10.90
  13   5   3    1.10   10.90
  13   5   3    7.30   12.20
  15  -5   3  152.28   25.20
 -15  -5  -3  143.39   22.90
  15  -5   3  116.79   21.30
 -15  -5  -3  119.59   21.50
 -15  -5  -3  144.69   19.10
 -15  -5  -3  136.59   23.00
 -15   5  -3  145.19   20.20
  15   5   3  157.78   26.70
  15   5   3  138.39   18.70
  15   5   3   96.89   16.70
  15   5   3  126.79   25.60
 -15   5  -3  150.78   45.70
 -15   5  -3  125.09   18.10
  17  -5   3 1275.07   71.49
  17  -5   3 1417.06   71.39
 -17  -5  -3 1379.06   75.99
 -17  -5  -3 1297.87   58.19
 -17  -5  -3 1342.97   68.29
 -17  -5  -3 1347.57   67.79
 -17   5  -3 1361.96   76.39
  17   5   3 1366.86   71.09
  17   5   3 1432.56   71.79
  17   5   3 1248.18   58.59
 -17   5  -3 1448.66   60.59
  17   5   3 1405.86   71.39
 -17   5  -3 1465.05   62.79
 -19  -5  -3  192.08   28.80
 -19  -5  -3  249.28   33.20
 -19  -5  -3  230.98   33.50
  19  -5   3  265.77   37.10
  19  -5   3  267.27   46.80
 -19  -5  -3  288.07   30.50
 -19   5  -3  264.67   40.50
  19   5   3  160.08   30.20
  19   5   3  298.07   38.50
  19   5   3  252.17   29.80
 -19   5  -3  221.08   27.60
 -21  -5  -3  193.58   28.10
  21  -5   3  181.38   34.20
 -21  -5  -3  165.78   30.30
 -21  -5  -3  192.38   32.70
 -21   5  -3  151.28   35.90
  21   5   3  176.78   31.70
 -21   5  -3  183.98   31.30
  23  -5   3   49.60   27.00
 -23   5  -3   64.99   27.40
  23   5   3   21.30   20.20
 -22  -6   3  428.86   59.59
  22  -6  -3  443.16   51.39
 -22  -6   3  340.87   41.90
 -22   6   3  295.97   46.70
  22   6  -3  450.65   54.19
 -20  -6   3  589.94   48.00
 -20  -6   3  591.84   50.89
  20  -6  -3  676.23   50.79
 -20  -6   3  519.75   41.90
  20   6  -3  525.05   53.99
 -20   6   3  699.53   80.99
 -20   6   3  589.64   60.39
 -18  -6   3  670.23   47.90
 -18  -6   3  671.73   54.09
 -18  -6   3  645.64   43.10
 -18  -6   3  663.63   51.09
  18  -6  -3  663.43   47.70
  18  -6  -3  625.44   44.10
 -18   6   3  709.53   55.79
  18   6  -3  595.54   40.40
 -18   6   3  506.55   47.20
  18   6  -3  657.73   52.49
  16  -6  -3    2.20   10.00
  16  -6  -3    5.60   10.90
 -16  -6   3    2.80   11.20
 -16  -6   3   -3.20   12.20
 -16  -6   3    8.10   12.30
 -16  -6   3   -8.70    9.70
  16   6  -3   15.80   15.70
 -16   6   3  -11.70   13.30
  16   6  -3   20.40   17.30
 -16   6   3   -5.00   12.80
  16   6  -3    2.90    9.60
  16   6  -3    3.90   10.30
  14  -6  -3  237.68   26.90
 -14  -6   3  229.38   27.50
 -14  -6   3  235.58   27.30
 -14  -6   3  219.98   26.70
  14  -6  -3  209.68   26.10
  14   6  -3  242.88   33.90
 -14   6   3  278.27   36.70
  14   6  -3  236.78   32.60
  14   6  -3  242.98   24.70
  14   6  -3  211.08   25.00
  14   6  -3  270.67   26.20
 -14   6   3  271.97   32.10
  12  -6  -3    8.20    8.90
 -12  -6   3    1.70    9.00
 -12  -6   3   -0.10    9.90
 -12  -6   3   16.00   12.90
 -12  -6   3  -10.10    8.30
  12  -6  -3   -1.80    7.90
  12   6  -3    5.90    8.00
 -12   6   3   22.40   13.20
  12   6  -3    5.40   13.20
  12   6  -3   14.60   13.60
  12   6  -3   14.60    9.70
  12   6  -3   12.80   14.20
 -12   6   3   19.20   14.20
  12   6  -3    8.10    8.10
  10  -6  -3   78.19   13.60
 -10  -6   3   73.29   15.30
  10  -6  -3   86.39   14.60
 -10  -6   3   56.79   17.30
 -10  -6   3   81.89   14.20
 -10  -6   3   77.39   14.50
  10  -6  -3   67.39   13.40
 -10   6   3   78.39   19.50
  10   6  -3   95.69   13.00
 -10   6   3   57.09   16.60
  10   6  -3   77.99   20.40
  10   6  -3   73.39   19.30
  10   6  -3   59.69   17.20
  10   6  -3   62.99   13.00
  10   6  -3   69.89   11.40
 -10   6   3   57.89   18.40
  -8  -6   3   82.09   14.40
  -8  -6   3   83.49   15.20
   8  -6  -3   83.99   15.00
   8  -6  -3   78.19   11.70
  -8  -6   3   66.19   17.30
   8  -6  -3   79.89   12.60
   8   6  -3   93.79   11.10
   8   6  -3   94.99   14.00
  -8   6   3   74.09   18.80
   8   6  -3   76.69   10.10
  -8   6   3   78.89   19.40
  -8   6   3   75.59   17.10
   8   6  -3   37.40   14.70
   8   6  -3   47.60   16.10
   8   6  -3   81.19   20.10
  -6  -6   3  159.48   18.00
  -6  -6   3  172.58   18.60
   6  -6  -3  181.68   13.70
   6  -6  -3  171.18   20.90
  -6  -6   3  139.29   22.10
   6  -6  -3  170.78   13.60
   6  -6  -3  179.88   24.70
  -6  -6   3  136.69   19.40
  -6   6   3  209.58   23.50
  -6   6   3  148.49   23.60
   6   6  -3  190.08   27.30
   6   6  -3  130.49   21.70
   6   6  -3  148.99   24.90
   6   6  -3  167.38   16.80
  -6   6   3  159.48   18.40
  -6   6   3  109.49   20.10
   6   6  -3  161.58   10.10
   4  -6  -3 1033.10   50.79
  -4  -6   3 1046.20   62.99
  -4  -6   3 1001.50   48.70
   4  -6  -3 1074.69   48.60
   4  -6  -3 1086.59   35.70
   4  -6  -3 1060.19   35.30
  -4  -6   3 1176.28   56.19
   4  -6  -3 1074.69   53.49
   4  -6  -3 1019.90   45.50
  -4  -6   3 1091.39   45.10
  -4  -6   3 1035.30   43.70
  -4   6   3 1058.29   53.59
  -4   6   3 1041.30   52.89
   4   6  -3 1074.29   55.59
  -4   6   3 1095.39   48.20
   4   6  -3 1005.90   54.39
   4   6  -3 1032.40   40.60
  -4   6   3 1059.99   47.00
   4   6  -3 1080.89   51.49
   2  -6  -3  842.22   44.50
   2  -6  -3  796.32   41.90
  -2  -6   3  777.52   41.40
  -2  -6   3  741.93   44.70
   2  -6  -3  784.32   42.40
   2  -6  -3  685.53   44.30
   2  -6  -3  723.53   39.20
  -2  -6   3  762.12   33.80
   2  -6  -3  770.02   35.80
  -2  -6   3  782.52   41.10
  -2  -6   3  803.42   35.30
   2   6  -3  842.22   47.70
  -2   6   3  785.12   40.30
   2   6  -3  734.93   40.20
  -2   6   3  826.52   44.20
  -2   6   3  747.03   44.10
  -2   6   3  829.32   40.70
   0  -6  -3  310.27   25.60
   0  -6  -3  312.97   20.40
   0  -6   3  299.97   31.40
   0  -6  -3  327.97   30.20
   0  -6   3  289.87   20.20
   0  -6   3  353.26   27.70
   0  -6   3  320.77   21.70
   0  -6  -3  311.97   26.70
   0  -6  -3  305.27   26.20
   0  -6   3  315.17   21.00
   0   6  -3  366.46   32.30
   0   6   3  272.27   27.80
   0   6   3  297.87   25.20
   0   6   3  329.37   25.20
   0   6   3  347.37   29.70
   0   6  -3  287.57   23.90
   2  -6   3   18.00   12.10
  -2  -6  -3   19.00   10.40
  -2  -6  -3   37.00    8.60
   2  -6   3   36.10   13.10
  -2  -6  -3   71.49   20.80
   2  -6   3   19.80    7.60
  -2  -6  -3   22.10    4.90
  -2  -6  -3   57.69   14.90
  -2  -6  -3   25.20   11.60
  -2  -6  -3   24.10    5.00
   2  -6   3   44.80   10.80
   2   6   3   43.20   14.70
  -2   6  -3   43.70   10.70
   2   6   3   39.00   13.50
  -2   6  -3   44.50   15.60
   2   6   3   39.20   11.60
   4  -6   3  207.58   28.00
   4  -6   3  202.78   20.10
  -4  -6  -3  223.78   13.90
  -4  -6  -3  185.78   22.50
   4  -6   3  234.28   19.10
  -4  -6  -3  265.77   25.20
  -4  -6  -3  234.98   14.30
   4  -6   3  241.88   25.00
  -4  -6  -3  196.78   14.90
   4   6   3  221.98   26.70
   4   6   3  162.88   21.20
   4   6   3  198.08   27.30
   4   6   3  230.28   25.20
  -4   6  -3  140.19   24.20
  -4   6  -3  203.38   19.70
  -6  -6  -3  155.58   15.10
  -6  -6  -3  198.28   15.20
  -6  -6  -3  150.08   18.10
   6  -6   3  183.88   20.10
   6  -6   3  254.17   32.60
  -6  -6  -3  163.28   14.60
  -6  -6  -3  221.38   25.50
   6  -6   3  209.38   26.70
   6   6   3  157.98   22.40
   6   6   3  131.29   23.20
  -6   6  -3  167.78   16.60
  -6   6  -3  130.79   23.20
   6   6   3  173.38   22.30
   6   6   3  157.98   22.20
   8  -6   3 1844.42   73.49
   8  -6   3 1882.91   77.49
  -8  -6  -3 1914.91   60.49
  -8  -6  -3 1941.51   75.49
  -8  -6  -3 1954.50   66.59
   8  -6   3 1930.51   72.79
  -8  -6  -3 1849.71   66.69
  -8  -6  -3 1809.92   65.79
   8   6   3 1888.51   83.49
  -8   6  -3 1863.11   56.69
  -8   6  -3 1919.11   61.49
   8   6   3 1872.71   75.49
  -8   6  -3 1766.32   82.39
  -8   6  -3 1911.91   56.49
   8   6   3 1816.42   76.79
  -8   6  -3 1908.51   81.69
   8   6   3 1849.91   81.59
  10  -6   3   47.50   13.50
 -10  -6  -3   53.69   12.40
 -10  -6  -3   64.69   11.60
 -10  -6  -3   47.40   14.70
  10  -6   3   68.89   15.20
 -10  -6  -3   57.59   11.20
  10   6   3   68.79   19.20
 -10   6  -3   61.39   18.70
 -10   6  -3   51.49    8.60
 -10   6  -3   56.49   19.50
  10   6   3   74.69   17.80
  10   6   3   63.79   16.80
 -10   6  -3   59.79    9.40
 -12  -6  -3 3189.28  109.39
 -12  -6  -3 3193.48  109.79
  12  -6   3 3349.17  115.49
  12  -6   3 3091.89  113.59
 -12  -6  -3 3173.68   99.39
 -12  -6  -3 3086.29  114.09
  12   6   3 3271.87  121.69
 -12   6  -3 3191.28  123.59
 -12   6  -3 3332.17  125.79
 -12   6  -3 3134.29   98.19
  12   6   3 3043.20  117.39
  12   6   3 3370.56  117.89
 -14  -6  -3  877.31   39.70
  14  -6   3  750.12   48.00
 -14  -6  -3  816.72   47.00
 -14  -6  -3  805.92   49.40
  14  -6   3  868.81   51.19
 -14  -6  -3  859.81   48.20
 -14   6  -3  956.20   59.09
 -14   6  -3  848.92   57.69
 -14   6  -3  870.11   40.00
  14   6   3  883.91   52.69
  14   6   3  846.02   53.29
  14   6   3  879.31   55.99
 -16  -6  -3  290.37   24.50
  16  -6   3  308.17   39.20
 -16  -6  -3  234.48   31.80
 -16  -6  -3  318.57   46.20
 -16  -6  -3  312.47   34.80
  16  -6   3  280.97   33.90
 -16   6  -3  330.47   26.20
 -16   6  -3  284.17   39.80
  16   6   3  335.97   39.10
  16   6   3  280.27   35.40
  16   6   3  345.57   39.90
  18  -6   3   63.19   20.50
 -18  -6  -3   73.19   21.10
 -18  -6  -3   94.59   21.80
 -18  -6  -3   70.89   19.70
  18  -6   3   73.69   22.50
  18   6   3   94.79   26.20
  18   6   3   98.99   26.20
  18   6   3   52.19   20.10
 -18   6  -3   84.89   26.70
 -20  -6  -3  331.67   41.30
 -20  -6  -3  190.78   31.50
  20  -6   3  221.58   33.90
 -20   6  -3  192.58   39.90
  20   6   3  148.29   30.70
  20   6   3  215.58   35.80
 -22  -6  -3   92.99   25.70
 -22  -6  -3  162.38   51.99
 -22   6  -3  131.59   35.80
  22   6   3  120.49   30.10
  22   6   3  145.59   32.90
 -22   6  -3  115.39   31.00
 -21  -7   3    2.20   22.20
  21  -7  -3  -11.10   15.30
 -21  -7   3  -14.00   14.20
 -21  -7   3   24.60   20.10
  21   7  -3   13.80   28.10
 -21   7   3    3.90   20.90
 -19  -7   3   -4.00   13.20
  19  -7  -3   -3.40   14.30
 -19  -7   3   14.90   18.00
 -19  -7   3  -14.80   12.30
  19   7  -3   12.20   21.10
 -19   7   3   -0.60   15.70
 -19   7   3   -3.70   18.90
 -17  -7   3   -0.50   14.30
 -17  -7   3   -8.30   10.90
 -17  -7   3    5.90   13.00
  17  -7  -3   -7.80   11.90
  17  -7  -3    3.10   16.90
  17   7  -3  -12.50   17.00
  17   7  -3   -0.30   11.70
 -17   7   3    7.70   15.10
 -17   7   3    3.90   18.40
 -15  -7   3  592.24   47.90
  15  -7  -3  630.54   41.00
 -15  -7   3  576.64   42.10
 -15  -7   3  619.74   44.40
  15  -7  -3  659.63   43.50
 -15  -7   3  548.55   38.40
 -15   7   3  541.55   44.70
  15   7  -3  579.74   38.80
  15   7  -3  635.14   58.19
  15   7  -3  638.24   61.39
 -15   7   3  641.24   50.99
 -13  -7   3   93.89   19.90
 -13  -7   3  122.89   21.20
 -13  -7   3  107.49   19.30
  13  -7  -3   99.89   18.40
  13  -7  -3   67.89   15.80
 -13  -7   3  107.89   24.00
 -13   7   3  141.59   44.80
  13   7  -3   92.99   23.30
  13   7  -3  109.49   27.70
 -13   7   3   98.19   23.20
  13   7  -3  119.59   26.60
  13   7  -3   92.79   18.10
 -11  -7   3  413.06   32.50
 -11  -7   3  421.46   68.89
 -11  -7   3  423.46   32.00
  11  -7  -3  411.36   29.60
  11  -7  -3  438.66   30.00
  11   7  -3  323.77   40.00
  11   7  -3  397.06   28.70
  11   7  -3  424.46   38.90
  11   7  -3  424.26   21.60
  11   7  -3  424.56   44.80
 -11   7   3  416.36   42.60
  -9  -7   3    8.90    8.80
  -9  -7   3   11.00   15.40
   9  -7  -3   -6.50    6.40
   9  -7  -3    4.00    7.30
  -9  -7   3    9.60    9.20
  -9  -7   3    3.30   12.40
  -9   7   3    0.60   11.80
   9   7  -3   -8.80   12.40
   9   7  -3    4.50    9.30
   9   7  -3   11.90   14.10
   9   7  -3    7.70   13.40
  -9   7   3    7.00   13.10
  -7  -7   3   86.19   15.10
   7  -7  -3   91.09   16.90
  -7  -7   3  102.09   21.60
   7  -7  -3   93.19   13.00
  -7  -7   3  104.29   16.80
   7  -7  -3   99.29   13.40
  -7  -7   3   88.49   18.00
  -7   7   3   83.59   21.10
   7   7  -3   78.59   20.90
  -7   7   3   77.59   18.70
   7   7  -3  135.09   25.10
   7   7  -3  113.99   15.70
   7   7  -3   73.89   19.80
  -7   7   3   64.49   14.00
  -5  -7   3 3131.59  118.59
   5  -7  -3 3245.48   96.99
   5  -7  -3 3316.57  121.39
   5  -7  -3 3213.98  110.79
  -5  -7   3 3331.47  107.19
  -5  -7   3 3287.37  106.69
  -5  -7   3 3492.85  123.59
   5   7  -3 3339.47  102.39
  -5   7   3 3270.17  112.49
   5   7  -3 3309.07  123.69
  -5   7   3 3077.39  119.19
   5   7  -3 3147.29  117.79
  -5   7   3 3193.08  109.59
   5   7  -3 3216.98  134.19
  -3  -7   3   81.09   13.80
   3  -7  -3  124.39   19.80
  -3  -7   3   87.29   14.30
   3  -7  -3   87.59   19.40
   3  -7  -3  135.89   19.10
   3  -7  -3   87.49    9.20
  -3  -7   3   84.89   19.90
   3  -7  -3   97.39    9.60
   3   7  -3   50.49   15.40
  -3   7   3   88.79   17.40
  -3   7   3  105.29   21.30
  -1  -7   3 1145.49   48.60
  -1  -7   3 1194.08   49.99
   1  -7  -3 1124.69   48.70
   1  -7  -3 1216.48   38.80
  -1  -7   3 1227.78   49.50
   1  -7  -3 1179.48   57.09
  -1  -7   3 1224.78   63.69
   1  -7  -3 1241.08   60.49
   1  -7  -3 1205.88   38.30
  -1   7   3 1351.66   57.69
   1   7  -3 1169.28   55.29
  -1   7   3 1120.29   61.19
  -1   7   3 1225.88   56.59
  -1  -7  -3   29.00   12.60
   1  -7   3   24.00   10.10
   1  -7   3   17.40    9.10
  -1  -7  -3   11.50    4.40
   1  -7   3   22.80    9.20
  -1  -7  -3   15.50   10.10
  -1  -7  -3   25.80    9.20
  -1  -7  -3   11.40    4.80
   1  -7   3   24.20   14.20
   1   7   3   25.70   11.40
  -1   7  -3   21.60   12.00
   1   7   3    9.80   14.00
   1   7   3   20.60   12.20
   3  -7   3  257.37   32.30
  -3  -7  -3  320.17   31.40
  -3  -7  -3  282.67   16.30
  -3  -7  -3  257.17   28.20
   3  -7   3  292.27   23.90
  -3  -7  -3  287.67   16.70
  -3  -7  -3  297.07   20.70
   3  -7   3  292.87   22.60
  -3  -7  -3  375.66   31.10
   3  -7   3  303.57   23.40
   3   7   3  271.47   30.90
  -3   7  -3  296.27   24.30
   3   7   3  309.77   26.80
   3   7   3  248.08   32.10
  -3   7  -3  304.97   45.60
  -5  -7  -3 2325.07   72.39
   5  -7   3 2167.18   95.69
  -5  -7  -3 2189.08   71.69
  -5  -7  -3 2179.48   82.09
   5  -7   3 2186.78   82.49
   5  -7   3 2285.37   81.19
   5  -7   3 2257.17   80.39
  -5  -7  -3 2222.58   87.09
   5   7   3 2170.88   92.89
   5   7   3 2215.98   90.29
  -5   7  -3 2402.66   98.59
  -5   7  -3 2248.77   78.49
   5   7   3 2163.48   84.29
   7  -7   3 1191.58   56.19
  -7  -7  -3 1138.29   46.10
   7  -7   3 1107.09   51.79
   7  -7   3 1249.47   54.19
  -7  -7  -3 1115.79   50.79
  -7  -7  -3 1224.98   58.29
  -7  -7  -3 1171.68   46.90
   7  -7   3 1122.09   65.39
  -7   7  -3 1183.68   47.00
  -7   7  -3 1146.89   65.09
   7   7   3 1157.18   59.89
   7   7   3 1137.09   62.99
   7   7   3 1191.38   56.99
   7   7   3 1237.08   62.79
  -9  -7  -3  318.67   31.00
   9  -7   3  312.67   27.50
   9  -7   3  295.87   29.10
  -9  -7  -3  305.97   23.10
  -9  -7  -3  269.67   29.90
  -9   7  -3  335.47   19.90
   9   7   3  333.57   34.60
  -9   7  -3  226.08   31.90
   9   7   3  279.97   35.60
  -9   7  -3  288.67   36.80
   9   7   3  250.67   32.10
 -11  -7  -3    9.90    7.40
  11  -7   3   21.00   12.30
 -11  -7  -3    0.70    7.90
  11  -7   3    6.00   10.30
 -11  -7  -3    8.60    9.00
 -11  -7  -3    3.90   10.40
 -11   7  -3  -12.30   14.40
  11   7   3   -7.80   14.50
  11   7   3   -4.00   12.30
  11   7   3   24.70   15.10
 -11   7  -3   22.50   24.30
 -13  -7  -3   13.00   13.20
 -13  -7  -3   22.00   11.70
  13  -7   3   35.50   14.60
  13  -7   3   15.40   12.70
 -13  -7  -3   17.00   11.80
  13   7   3   -0.20   12.40
 -13   7  -3    9.00   16.60
 -13   7  -3   25.20   18.70
  13   7   3   36.70   19.50
  13   7   3   13.90   13.90
 -15  -7  -3   37.00   15.50
 -15  -7  -3   41.80   15.20
  15  -7   3   63.59   18.60
  15  -7   3   61.09   19.30
  15   7   3   84.79   25.60
  15   7   3   65.09   20.30
 -15   7  -3   29.50   20.70
 -15   7  -3   62.39   23.40
  15   7   3   34.40   19.00
 -17  -7  -3  188.28   31.20
 -17  -7  -3  149.79   26.30
  17  -7   3  145.09   27.60
 -17  -7  -3  149.59   26.30
  17   7   3  203.78   34.80
  17   7   3  199.88   33.30
 -17   7  -3  181.88   35.00
  17   7   3  147.29   28.90
 -17   7  -3  168.08   37.10
 -19  -7  -3   95.09   25.00
 -19  -7  -3   40.80   18.90
  19  -7   3   72.19   23.00
  19   7   3   42.50   20.20
 -19   7  -3   80.49   29.50
  19   7   3   80.59   27.70
 -19   7  -3   75.79   26.70
 -18  -8   3  406.96   47.90
 -18  -8   3  479.75   48.10
 -18   8   3  352.86   48.30
  18   8  -3  434.66   52.39
 -18   8   3  381.76   45.60
 -16  -8   3    2.90   12.50
 -16  -8   3   12.70   13.70
  16  -8  -3   15.40   22.30
 -16  -8   3   37.00   19.30
  16   8  -3   -8.50   19.30
 -16   8   3   11.70   16.80
 -16   8   3  -15.70   16.70
 -14  -8   3    6.40   12.20
  14  -8  -3   -7.60   10.50
 -14  -8   3   12.60   11.30
 -14  -8   3    5.10   14.60
 -14  -8   3   10.70   11.80
 -14   8   3   19.30   17.40
  14   8  -3   10.50   19.00
 -14   8   3   20.90   19.40
 -12  -8   3  201.78   27.20
 -12  -8   3  273.67   37.10
  12  -8  -3  212.28   25.70
 -12  -8   3  244.48   29.90
 -12  -8   3  205.38   26.00
  12   8  -3  244.48   37.90
  12   8  -3  251.97   27.70
 -12   8   3  216.38   34.30
 -12   8   3  210.08   34.80
  12   8  -3  178.28   31.60
  12   8  -3  283.07   39.70
 -10  -8   3    2.60    9.50
 -10  -8   3    6.00   14.70
  10  -8  -3   12.60    9.20
 -10  -8   3    2.50    9.90
  10   8  -3    5.00   13.30
 -10   8   3   10.40   15.40
 -10   8   3   33.90   18.50
  10   8  -3   12.00   10.00
  10   8  -3   28.70   18.40
  10   8  -3   22.30   19.10
  -8  -8   3   67.89   15.10
  -8  -8   3   51.49   19.90
   8  -8  -3   49.60   32.40
   8  -8  -3   59.99   12.50
  -8  -8   3   58.69   14.30
   8   8  -3   33.50   18.00
   8   8  -3   58.69   13.30
   8   8  -3   56.69   21.50
  -8   8   3   55.89   18.50
  -8   8   3   68.39   21.30
   6  -8  -3 1094.99   65.09
  -6  -8   3 1127.69   52.39
   6  -8  -3 1182.58   50.49
   6  -8  -3 1127.49   44.80
  -6  -8   3 1066.89   51.39
  -6   8   3 1143.09   54.39
   6   8  -3 1122.59   65.99
   6   8  -3 1131.29   61.89
  -6   8   3 1148.79   65.89
   6   8  -3 1187.88   48.70
   6   8  -3 1096.09   66.19
   4  -8  -3  668.33   48.60
  -4  -8   3  722.43   38.30
  -4  -8   3  589.34   47.20
   4  -8  -3  665.33   29.40
  -4  -8   3  622.14   36.10
   4  -8  -3  651.13   29.00
  -4   8   3  649.04   48.60
   4   8  -3  699.53   45.70
   4   8  -3  662.73   50.29
  -4   8   3  712.03   42.30
   2  -8  -3  125.79   24.80
   2  -8  -3  124.39   12.40
  -2  -8   3  118.99   17.60
  -2  -8   3  140.09   18.70
  -2  -8   3  153.88   27.60
   2  -8  -3  138.99   13.10
  -2   8   3  138.09   27.30
   2   8  -3   92.69   19.90
   2   8  -3   98.89   23.90
   0  -8  -3    7.80   12.40
   0  -8  -3   19.60    6.10
   0  -8  -3   18.10    6.00
   0  -8   3    9.70    9.10
   0  -8   3   36.60   11.30
   0  -8   3   18.30   15.40
   0   8   3   22.50   13.40
   0   8   3    9.00   15.50
   0   8  -3   17.00   16.70
   0   8   3   18.80   13.30
   0   8  -3   18.30   13.00
  -2  -8  -3  391.66   20.90
   2  -8   3  385.16   28.10
   2  -8   3  391.76   43.30
   2  -8   3  341.97   25.90
  -2  -8  -3  389.66   20.40
  -2  -8  -3  368.96   37.50
  -2   8  -3  395.36   30.90
  -2   8  -3  421.96   46.30
   2   8   3  379.26   42.10
   2   8   3  393.66   39.50
   2   8   3  431.46   33.20
   4  -8   3   29.40   11.10
  -4  -8  -3   51.29    9.90
  -4  -8  -3   37.90    8.80
  -4  -8  -3   45.00   15.80
   4  -8   3   37.60   13.00
  -4   8  -3   17.00   17.90
   4   8   3   40.70   15.10
   4   8   3   49.20   18.40
   4   8   3   22.60   16.90
  -4   8  -3   27.10   12.90
  -6  -8  -3   -0.60    6.70
  -6  -8  -3   26.30   13.70
   6  -8   3   10.60   15.10
  -6  -8  -3    9.20    7.60
   6  -8   3   22.30   11.10
   6  -8   3   -0.50    8.70
  -6   8  -3   18.00   16.60
   6   8   3   11.30   14.90
  -6   8  -3   22.00   11.00
   6   8   3   10.30   15.50
   6   8   3   14.90   12.70
   8  -8   3  572.24   37.30
   8  -8   3  619.74   38.90
  -8  -8  -3  612.24   42.90
   8  -8   3  509.15   51.69
  -8  -8  -3  598.94   32.70
   8   8   3  591.74   44.50
   8   8   3  562.84   48.00
  -8   8  -3  557.34   31.60
  -8   8  -3  590.64   49.99
   8   8   3  556.34   46.00
 -10  -8  -3    5.70    8.50
  10  -8   3   10.90   11.10
  10  -8   3   20.70   18.00
 -10  -8  -3   13.40   13.30
  10   8   3   15.90   14.60
  10   8   3   21.80   14.70
 -10   8  -3   26.40   19.70
  10   8   3    6.70   16.50
 -12  -8  -3  596.74   44.80
  12  -8   3  583.94   42.20
 -12  -8  -3  610.14   39.20
  12  -8   3  645.24   44.50
 -12   8  -3  542.85   57.39
 -12   8  -3  630.24   52.89
  12   8   3  658.13   46.50
  12   8   3  550.24   46.60
  12   8   3  621.84   51.59
  14  -8   3  211.98   30.60
 -14  -8  -3  169.48   28.80
  14  -8   3  284.37   36.20
 -14  -8  -3  206.38   37.90
 -14   8  -3  189.18   36.40
  14   8   3  230.78   35.50
  14   8   3  182.38   30.30
  14   8   3  247.18   38.80
 -14   8  -3  223.38   38.30
 -16  -8  -3   22.50   16.80
 -16  -8  -3   23.50   15.10
  16  -8   3    7.50   14.30
  16   8   3   20.60   16.90
 -16   8  -3   52.89   26.10
  16   8   3   44.70   25.80
 -16   8  -3   29.70   22.90
 -18  -8  -3   11.80   15.00
  18  -8   3   10.60   16.30
 -18  -8  -3  -11.80   12.90
  18   8   3   19.70   18.30
  18   8   3   10.50   23.00
 -18   8  -3  -12.10   21.00
 -18   8  -3   -8.60   18.90
 -15  -9   3   54.19   18.80
 -15  -9   3   57.19   23.50
 -15   9   3   19.20   21.90
 -15   9   3   32.80   21.10
  15   9  -3   34.90   23.80
 -13  -9   3   68.59   18.30
 -13  -9   3  134.09   29.10
 -13  -9   3   72.59   19.90
  13   9  -3  121.49   31.70
 -13   9   3   97.39   27.90
  13   9  -3   85.09   28.40
 -13   9   3  111.89   28.00
  11  -9  -3   30.90   21.90
 -11  -9   3   41.20   15.10
 -11  -9   3   84.99   24.10
 -11   9   3   32.00   19.70
  11   9  -3   25.20   20.40
 -11   9   3   12.50   17.90
  11   9  -3   33.50   21.00
   9  -9  -3   42.20   20.30
  -9  -9   3   32.50   13.30
  -9  -9   3   22.80   17.20
  -9   9   3   43.20   21.10
   9   9  -3   25.20   20.80
   9   9  -3   24.00   22.60
  -7  -9   3   33.50   19.10
   7  -9  -3   17.30   18.50
  -7  -9   3   29.90   12.20
  -7   9   3   18.90   18.50
  -7   9   3   28.30   13.70
   7   9  -3   44.50   20.30
   7   9  -3    8.20   19.50
  -5  -9   3  431.86   48.40
   5  -9  -3  324.07   41.60
  -5  -9   3  327.87   28.50
   5   9  -3  268.67   40.40
   5   9  -3  275.07   35.00
  -5   9   3  409.06   48.40
  -5   9   3  384.66   37.10
  -3  -9   3   12.90   10.00
   3  -9  -3   15.30   15.20
  -3  -9   3   36.20   18.30
  -3   9   3   26.80   18.40
   3   9  -3   39.20   22.20
  -3   9   3   18.80   14.30
   3   9  -3   26.10   16.90
  -1  -9   3  544.95   53.79
   1  -9  -3  636.34   63.29
  -1  -9   3  520.35   33.80
  -1   9   3  479.15   40.30
  -1   9   3  391.46   45.90
   1   9  -3  534.85   41.20
   1   9  -3  384.96   46.30
   1  -9   3  325.47   30.50
   1  -9   3  308.37   42.40
  -1  -9  -3  326.27   39.80
   1   9   3  313.47   34.40
   1   9   3  383.96   48.00
   1   9   3  365.06   39.80
  -1   9  -3  280.07   32.20
   3  -9   3   18.10   17.60
   3  -9   3   38.30   13.00
  -3  -9  -3   34.70   17.20
   3   9   3   39.80   18.00
  -3   9  -3    1.70   18.10
   3   9   3   30.10   21.70
   3   9   3   32.10   14.90
   5  -9   3   28.00   13.70
   5  -9   3   -3.10   15.40
  -5  -9  -3    6.30   14.90
  -5   9  -3   18.70   12.80
   5   9   3    9.60   18.10
   5   9   3   20.80   16.80
   5   9   3   16.60   13.80
  -5   9  -3   38.30   22.30
   7  -9   3   16.10   11.70
   7  -9   3    2.20   16.90
  -7  -9  -3   25.40   16.40
   7   9   3   12.40   16.20
   7   9   3    8.40   20.40
  -7   9  -3   16.60   12.10
   7   9   3   20.10   14.80
  -7   9  -3    8.00   20.80
   9  -9   3  329.07   34.80
   9  -9   3  500.55   54.99
  -9  -9  -3  359.56   40.10
   9   9   3  363.16   38.60
   9   9   3  371.46   43.70
   9   9   3  404.76   49.80
  -9   9  -3  248.18   40.60
 -11  -9  -3  115.99   25.20
  11  -9   3  127.79   33.70
 -11   9  -3   89.09   28.80
  11   9   3  115.99   24.60
  11   9   3  112.19   28.00
 -13  -9  -3    6.30   14.20
  13  -9   3   -7.90   18.40
  13  -9   3    5.60   13.10
  13   9   3   -0.60   14.70
 -13   9  -3    2.10   20.10
  13   9   3    8.60   20.00
 -15  -9  -3  211.38   33.70
 -15   9  -3  168.18   39.30
  15   9   3  256.27   36.70
  12 -10  -3  112.49   38.50
 -12 -10   3   57.39   30.70
 -12  10   3   52.19   26.20
  12  10  -3   36.50   26.50
 -10 -10   3   20.50   18.20
  10 -10  -3  -12.80   16.90
 -10  10   3   21.90   20.60
  10  10  -3   -8.30   17.30
  10  10  -3    7.80   20.90
  -8 -10   3   73.49   25.20
   8 -10  -3   52.49   23.10
   8  10  -3  109.69   31.40
  -8  10   3   59.19   25.80
   8  10  -3   67.79   25.50
  -6 -10   3   19.40   17.40
   6 -10  -3   24.60   19.70
   6  10  -3   15.30   17.80
  -6  10   3   16.60   21.60
  -6  10   3    8.90   14.30
   6  10  -3   18.50   22.10
  -4 -10   3   67.49   24.80
   4 -10  -3  117.49   28.00
  -4  10   3  132.59   33.50
  -4  10   3  125.29   25.00
   4  10  -3   88.89   25.20
   4  10  -3   72.69   28.10
  -2 -10   3    5.20   17.20
   2 -10  -3    9.50   15.60
  -2  10   3  -13.50   17.80
  -2  10   3   -0.30   14.20
   2  10  -3   -1.10   19.70
   2  10  -3    6.70   15.00
   0 -10  -3  138.59   29.30
   0 -10   3  141.69   31.50
   0  10   3  117.09   30.70
   0  10   3  164.38   29.80
   0  10  -3  124.89   25.80
   0  10  -3   74.69   27.60
  -2 -10  -3  137.89   28.80
   2 -10   3  217.18   38.90
   2  10   3  103.09   26.30
  -2  10  -3  134.59   32.20
  -2  10  -3  136.39   25.60
   2  10   3   98.89   28.70
  -4 -10  -3  283.17   38.20
   4 -10   3  230.88   40.80
   4  10   3  206.48   30.00
  -4  10  -3  223.88   29.90
   4  10   3  281.07   45.50
  -4  10  -3  210.98   40.50
   4  10   3  242.48   37.90
  -6 -10  -3  240.48   36.40
   6 -10   3  187.88   36.50
   6  10   3  281.17   40.00
   6  10   3  201.08   39.40
  -6  10  -3  212.58   40.30
   6  10   3  235.28   32.40
   8 -10   3  107.29   31.30
  -8 -10  -3  118.29   26.60
   8  10   3  116.79   35.20
  -8  10  -3   82.89   29.30
   8  10   3  129.29   25.60
   8  10   3   97.39   27.70
 -10 -10  -3   67.19   21.40
  10  10   3   65.79   20.80
 -10  10  -3   75.29   31.10
  10  10   3   58.39   26.10
  12 -10   3   65.29   29.20
 -12 -10  -3   53.09   24.20
  12  10   3   66.69   27.40
 -12  10  -3   69.19   30.70
   5 -11  -3   10.10   18.90
  -5  11   3   36.50   26.20
   5  11  -3   38.20   22.30
  -5  11   3   51.89   19.60
   5  11  -3   30.50   32.20
   3 -11  -3  250.47   42.00
  -3 -11   3  218.48   43.70
  -3  11   3  206.28   33.30
  -3  11   3  198.48   39.30
   3  11  -3  199.98   35.20
   1 -11  -3  143.69   32.10
  -1 -11   3  148.59   38.90
   1  11  -3   97.49   40.00
   1  11  -3  106.89   25.80
  -1  11   3   88.49   25.60
  -1  11   3  155.68   37.10
  -1 -11  -3   48.60   23.20
   1 -11   3   23.90   27.10
   1  11   3   51.19   27.00
  -1  11  -3   58.79   21.80
   1  11   3   64.99   25.00
  -1  11  -3   47.60   41.30
  -3 -11  -3  498.95   54.59
   3 -11   3  547.75   95.59
   3  11   3  422.56   50.39
  -3  11  -3  514.25   48.60
  -5 -11  -3   10.50   16.90
   5 -11   3    5.50   18.90
   5  11   3    7.50   23.00
  -5  11  -3    1.40   26.50
   5  11   3    7.70   18.20
 -26   0   4  726.13   57.59
  26   0  -4  657.83   58.19
 -26   0   4  712.93   60.39
 -24   0   4 2770.92  118.39
 -24   0   4 2883.01  123.59
  24   0  -4 2889.61  123.29
  22   0  -4   21.30   19.30
  22   0  -4   18.90   16.90
  22   0  -4   33.40   21.60
 -22   0   4   45.20   17.30
 -22   0   4    8.80   12.40
 -22   0   4   23.80   18.50
  20   0  -4    6.20   12.50
 -20   0   4   32.00   14.80
  20   0  -4   17.10   14.70
 -20   0   4   38.80   16.70
 -20   0   4   45.60   11.20
 -20   0   4   12.90   18.00
  20   0  -4   37.80   15.20
  18   0  -4 7121.69  223.68
  18   0  -4 7638.84  232.18
  18   0  -4 7283.57  228.38
 -18   0   4 7359.66  224.08
  -8   0   4 2182.38   72.19
  -8   0   4 2233.58   71.29
   8   0  -4 2189.68   71.89
  -4   0   4   87.19    9.30
   4   0  -4   44.40    6.80
  -4   0   4   75.39    8.60
   4   0  -4   47.60    6.40
  -4   0   4   43.60    5.90
   4   0  -4   47.50    6.60
  -4   0   4   49.10    6.30
  -4   0  -4  373.46   15.30
   4   0   4  343.27   17.60
  -4   0  -4  352.56   17.00
   4   0   4  359.56   16.80
  -4   0  -4  350.46   18.00
  -4   0  -4  356.66   17.90
   4   0   4  402.96   15.60
  -6   0  -4 1590.74   53.99
   6   0   4 1627.24   53.49
  -6   0  -4 1676.13   55.69
  12   0   4  282.47   15.30
 -12   0  -4  315.87   24.80
  12   0   4  266.77   17.10
  12   0   4  214.58   22.80
  12   0   4  248.18   20.00
 -12   0  -4  288.07   22.80
  12   0   4  256.47   24.80
  12   0   4  275.97   22.20
  14   0   4  659.93   38.80
  14   0   4  720.43   41.60
  14   0   4  736.93   28.80
 -14   0  -4  675.03   39.40
  14   0   4  709.13   31.70
 -14   0  -4  722.33   40.20
 -14   0  -4  693.53   41.10
  14   0   4  706.83   38.90
  16   0   4  149.09   23.90
 -16   0  -4  145.39   22.00
  16   0   4  162.38   22.80
  16   0   4  129.49   21.20
  16   0   4  124.59   15.70
  16   0   4  166.68   16.50
 -16   0  -4  119.29   20.60
 -16   0  -4  168.18   24.80
 -18   0  -4  324.17   36.20
 -18   0  -4  212.18   27.30
  18   0   4  264.97   31.30
  18   0   4  238.98   29.70
 -18   0  -4  382.36   38.80
  18   0   4  243.88   28.10
  18   0   4  277.77   21.60
  20   0   4  269.67   24.90
  20   0   4  290.17   34.70
 -20   0  -4  321.77   36.30
  20   0   4  311.87   36.60
 -20   0  -4  258.87   33.70
 -20   0  -4  386.16   42.10
  20   0   4  399.46   42.20
  22   0   4  171.88   31.20
 -22   0  -4  149.09   28.00
 -22   0  -4  135.59   28.10
  22   0   4  152.48   28.20
 -24   0  -4 1002.90   67.69
 -24   0  -4 1009.50   67.19
  24   0   4 1113.99   70.99
 -26   0  -4   -4.10   19.60
  26   0   4  -16.80   17.00
 -26   0  -4    6.80   16.90
 -25  -1   4  489.05   52.09
 -25  -1   4  484.75   54.79
  25  -1  -4  619.34   54.19
 -25   1   4  534.15   51.79
  25   1  -4  527.25   53.59
 -25   1   4  559.14   59.29
 -23  -1   4  272.17   38.20
  23  -1  -4  290.57   38.50
 -23  -1   4  292.87   37.70
 -23   1   4  313.97   39.10
 -23   1   4  280.87   39.90
  23   1  -4  373.96   44.80
 -23   1   4  277.97   34.40
 -21  -1   4  829.52   53.49
  21  -1  -4  801.22   53.79
  21  -1  -4  802.12   54.59
 -21  -1   4  720.43   51.09
 -21  -1   4  771.52   49.90
  21  -1  -4  807.72   50.79
 -21   1   4  774.72   50.69
 -21   1   4  750.32   80.09
  21   1  -4  731.53   48.90
  21   1  -4  903.91   56.19
 -21   1   4  745.53   53.99
  21   1  -4  851.11   56.29
 -19  -1   4 1897.61   60.89
 -19  -1   4 1949.30   83.79
  19  -1  -4 1957.50   85.99
 -19  -1   4 1852.91   80.09
  19  -1  -4 1844.92   79.79
 -19  -1   4 1823.92   90.99
 -19   1   4 2002.40   82.49
  19   1  -4 1835.02   79.69
  19   1  -4 2202.38  115.39
 -19   1   4 1843.32   78.29
 -19   1   4 1778.12   68.69
 -19   1   4 1881.11   85.29
  19   1  -4 1813.12   84.39
 -17  -1   4  479.35   23.00
 -17  -1   4  392.86   32.40
  17  -1  -4  441.66   35.30
 -17  -1   4  463.55   35.30
 -17  -1   4  506.85   26.90
  17  -1  -4  528.85   37.50
  17  -1  -4  400.76   32.20
 -17  -1   4  468.85   34.80
 -17   1   4  429.76   32.00
  17   1  -4  521.95   37.80
 -17   1   4  472.45   28.70
  17   1  -4  380.16   34.20
 -17   1   4  470.15   37.30
 -17   1   4  452.25   33.70
  17   1  -4  434.96   33.20
 -15  -1   4 5112.29  165.28
  15  -1  -4 5284.77  166.58
 -15  -1   4 5054.29  160.98
  15   1  -4 5077.09  165.48
  15   1  -4 5220.98  163.98
 -15   1   4 5018.50  158.58
  15   1  -4 5194.18  161.38
 -15   1   4 5140.89  160.68
  13  -1  -4 1517.55   66.09
  13  -1  -4 1600.74   69.79
 -13  -1   4 1683.43   53.89
 -13  -1   4 1698.23   68.09
  13  -1  -4 1675.93   65.69
 -13  -1   4 1678.43   65.49
 -13  -1   4 1715.03   65.59
 -13  -1   4 1707.83   55.79
 -13  -1   4 1602.04   64.59
 -13   1   4 1661.43   62.99
  13   1  -4 1675.13   64.69
  13   1  -4 1588.94   67.09
 -13   1   4 1677.93   64.09
 -13   1   4 1662.33   59.49
 -13   1   4 1673.63   67.49
  13   1  -4 1748.23   67.09
 -11  -1   4  192.08   19.90
 -11  -1   4  233.48   21.90
  11  -1  -4  198.08   21.50
  11  -1  -4  201.78   17.60
 -11  -1   4  216.58   18.80
 -11  -1   4  257.67   24.50
 -11  -1   4  193.58   12.60
 -11  -1   4  204.88   13.50
  11  -1  -4  177.58   19.60
  11   1  -4  227.18   22.30
 -11   1   4  224.68   16.70
 -11   1   4  204.28   21.70
 -11   1   4  179.28   18.40
 -11   1   4  209.58   17.80
  11   1  -4  220.88   23.00
  11   1  -4  174.98   18.30
   7  -1  -4   49.40    8.70
   7  -1  -4   66.79    9.70
  -7  -1   4   52.59    9.20
  -7  -1   4   45.20    7.90
  -7  -1   4   61.49    9.40
   7  -1  -4   44.10    7.40
  -7  -1   4   83.29    8.20
   7  -1  -4   46.90    7.60
  -7  -1   4   60.29    9.60
   7  -1  -4   73.69    9.10
  -7   1   4   59.89    5.20
  -7   1   4   34.20    6.90
  -7   1   4   40.30    7.10
   7   1  -4   50.29    8.80
  -7   1   4   55.49    9.50
   7   1  -4   60.59    6.60
   7   1  -4   46.80    8.30
  -7   1   4   42.60    7.20
   7   1  -4   44.50    8.40
  -1  -1  -4 1163.08   38.90
  -1  -1  -4 1145.69   38.00
   1   1   4 1096.39   38.40
  -7  -1  -4 1685.83   58.09
   7  -1   4 1704.73   59.39
   7  -1   4 1697.13   59.09
  -7  -1  -4 1591.44   57.19
  -7  -1  -4 1894.01   56.19
   7  -1   4 1716.93   59.09
   7   1   4 1608.14   56.89
  -7   1  -4 1623.44   58.09
   7   1   4 1637.04   55.19
   7   1   4 1621.74   55.09
  -7   1  -4 1775.22   60.39
   7   1   4 1673.33   56.29
   7   1   4 1618.04   53.29
  -9  -1  -4 2232.58   75.39
  -9  -1  -4 2279.57   76.09
   9  -1   4 2207.08   75.69
   9  -1   4 2263.67   81.59
   9  -1   4 2232.28   76.69
  -9   1  -4 2178.28   75.09
  -9   1  -4 2109.39   75.99
   9   1   4 2276.67   73.49
  -9   1  -4 2147.09   75.99
   9   1   4 2130.99   69.99
   9   1   4 2201.98   75.79
  11  -1   4 1781.52   66.29
  11  -1   4 1790.22   59.59
 -11  -1  -4 1837.32   67.99
  11  -1   4 1903.01   69.19
 -11  -1  -4 1727.03   63.49
 -11  -1  -4 1729.53   66.19
  11  -1   4 1719.03   66.49
 -11   1  -4 1842.72   68.59
 -11   1  -4 1750.02   67.69
  11   1   4 1732.83   61.19
  11   1   4 1776.72   64.49
  11   1   4 1804.32   65.29
  11   1   4 1729.93   61.39
 -11   1  -4 1848.81   67.29
  11   1   4 1683.83   65.79
  13  -1   4 1031.60   54.09
 -13  -1  -4  908.81   42.60
  13  -1   4  898.01   31.60
  13  -1   4  837.72   45.10
 -13  -1  -4  880.01   44.80
  13  -1   4  938.21   36.90
 -13  -1  -4  872.81   44.10
  13  -1   4  805.22   43.10
  13   1   4  870.01   38.60
 -13   1  -4  877.71   45.20
 -13   1  -4  943.21   44.90
  13   1   4  872.91   44.10
  13   1   4  946.01   44.00
  13   1   4  833.32   42.10
 -13   1  -4  795.62   44.20
  13   1   4  828.32   39.30
 -17  -1  -4 3014.20  112.19
  17  -1   4 2869.91  111.89
  17  -1   4 2951.90   90.09
  17  -1   4 3002.10  109.79
 -17  -1  -4 2927.91  107.79
  17  -1   4 3166.28  112.69
 -17  -1  -4 3019.20  110.59
 -17   1  -4 2848.01  108.09
  17   1   4 3031.00  109.79
  17   1   4 2931.81  110.59
 -17   1  -4 2805.92  110.79
 -17   1  -4 3165.98  113.59
  17   1   4 2980.90  100.19
  17   1   4 3141.79  108.09
  19  -1   4 4380.06  131.99
 -19  -1  -4 4534.75  154.98
 -19  -1  -4 4531.45  188.88
  19  -1   4 4718.83  159.58
 -19  -1  -4 4545.85  159.18
  19  -1   4 4727.93  160.78
  19   1   4 4356.96  142.99
 -19   1  -4 4580.44  159.78
  19   1   4 4545.25  152.68
 -19   1  -4 4773.42  160.58
  19   1   4 4636.14  192.78
 -19   1  -4 4406.46  154.08
  19   1   4 4551.94  156.68
 -21  -1  -4 1589.94   79.29
 -21  -1  -4 1701.13   79.59
 -21  -1  -4 1473.95   79.49
  21  -1   4 1757.62   84.99
  21  -1   4 1584.74   77.29
  21  -1   4 1569.74   79.89
  21   1   4 1665.93   76.99
  21   1   4 1676.13   81.89
 -21   1  -4 1607.84   77.89
  21   1   4 1606.44   67.39
  21   1   4 1652.73   80.09
 -21   1  -4 1743.93   83.69
 -21   1  -4 1724.93   82.79
  23  -1   4 1000.00   67.29
 -23  -1  -4 1039.80   63.39
 -23  -1  -4 1187.38   70.39
 -23   1  -4  973.60   64.69
  23   1   4 1043.30   66.59
 -23   1  -4 1060.49   67.59
 -25  -1  -4   93.59   45.50
 -25  -1  -4  148.49   32.00
  25   1   4  101.89   28.00
 -25   1  -4   71.49   26.80
 -25   1  -4   92.69   25.70
  26  -2  -4  -12.10   16.10
 -26  -2   4   15.60   21.30
 -26  -2   4   -8.10   16.40
 -26   2   4   13.20   16.60
 -26   2   4   23.80   22.60
  26   2  -4   -2.30   20.50
  26   2  -4   10.50   18.10
 -24  -2   4  187.08   32.00
 -24  -2   4  213.78   35.90
  24  -2  -4  279.97   41.50
  24   2  -4  204.58   31.80
 -24   2   4  173.58   29.40
 -24   2   4  154.58   33.70
  24   2  -4  160.58   30.60
 -22  -2   4  855.51   56.59
 -22  -2   4  932.51   59.09
  22  -2  -4  968.00   61.99
 -22   2   4 1010.10   56.49
  22   2  -4  774.62   54.49
 -22   2   4  997.30   57.49
  22   2  -4  916.21   58.99
 -22   2   4  863.61   61.29
 -20  -2   4   22.50   18.90
  20  -2  -4   10.90   12.20
  20  -2  -4   15.40   15.00
 -20  -2   4   51.49   17.40
 -20  -2   4   28.00   16.10
  20  -2  -4   14.30   15.00
  20   2  -4   25.70   14.40
 -20   2   4   18.00   14.00
 -20   2   4   13.40   11.30
 -20   2   4    7.60   16.60
 -20   2   4   19.30   12.50
  20   2  -4    7.00   14.40
  20   2  -4    7.10   13.80
 -18  -2   4 1675.83   74.09
  18  -2  -4 1771.52   76.99
  18  -2  -4 1538.55   75.99
 -18  -2   4 1612.94   50.69
 -18  -2   4 1850.91   80.49
  18  -2  -4 1659.43   72.79
 -18  -2   4 1865.81   77.59
 -18  -2   4 1740.33   74.79
  18   2  -4 1653.23   74.89
 -18   2   4 1584.44   70.99
  18   2  -4 1746.73   79.69
 -18   2   4 1674.13   67.39
  18   2  -4 1534.85   71.29
 -18   2   4 1686.23   78.79
 -18   2   4 1659.73   69.89
 -16  -2   4   73.39   16.70
  16  -2  -4   63.99   16.10
 -16  -2   4   51.29   15.00
  16  -2  -4   54.29   16.00
 -16  -2   4   71.39   16.80
 -16  -2   4  100.99   15.30
  16  -2  -4   68.69   15.00
  16  -2  -4   82.49   14.10
 -16  -2   4   81.49    9.10
 -16  -2   4   50.49   15.20
 -16   2   4   68.49   14.50
  16   2  -4   75.19   16.30
 -16   2   4   36.60   14.60
 -16   2   4   85.79   16.50
  16   2  -4   51.39   15.20
 -16   2   4   59.59   13.80
  16   2  -4   51.29   15.10
 -12  -2   4   61.59   13.70
  12  -2  -4   46.30   10.60
  12  -2  -4   63.69   11.60
 -12  -2   4   61.99   13.90
  12  -2  -4   66.69   13.10
 -12  -2   4   67.99   11.40
 -12  -2   4   87.19   15.20
 -12  -2   4   36.00   10.30
  12  -2  -4   73.89   18.10
 -12   2   4   66.59   12.50
 -12   2   4   55.89   10.90
  12   2  -4   72.49   15.70
  12   2  -4   76.09   14.60
  12   2  -4   50.89   11.70
 -12   2   4   41.40   11.80
 -12   2   4   52.79   10.70
  10  -2  -4 5662.53  167.98
   6  -2  -4  918.91   32.80
   6  -2  -4  876.61   35.50
   6  -2  -4  896.51   35.30
  -6  -2   4  881.51   35.80
  -6  -2   4  934.11   36.10
  -6  -2   4  856.51   37.50
   6  -2  -4  866.91   32.30
   6  -2  -4  921.01   37.50
  -6   2   4  917.61   30.60
  -6   2   4  860.41   39.30
  -6   2   4  914.61   36.60
   6   2  -4  863.91   38.30
  -6   2   4  927.81   30.90
   6   2  -4  874.51   35.80
   6   2  -4  904.71   34.20
  -6   2   4  927.31   32.30
   6   2  -4  902.61   35.50
   0  -2   4  262.57   15.20
   0  -2  -4  323.97   17.20
   0  -2  -4  285.47   10.70
   0  -2  -4  277.67   12.90
   0  -2  -4  285.57   16.30
   0  -2   4  277.67   17.20
   0  -2   4  310.27   16.50
   0  -2  -4  295.17   17.20
   0  -2  -4  314.47   15.70
   0   2   4  291.77   11.10
   0   2   4  324.47   17.00
   0   2   4  307.67   16.70
   0   2  -4  292.47   15.40
   0   2   4  287.67   16.90
   0   2   4  299.27   15.70
   0   2  -4  290.97   17.50
   0   2  -4  356.06   16.70
  10  -2   4  284.67   22.90
  10  -2   4  303.27   23.40
 -10  -2  -4  300.57   19.00
 -10  -2  -4  294.57   24.70
  10  -2   4  292.17   20.40
 -10  -2  -4  318.77   22.80
 -10  -2  -4  277.37   21.50
  10  -2   4  282.37   22.50
 -10   2  -4  293.37   21.60
  10   2   4  310.07   18.00
  10   2   4  305.47   21.30
 -10   2  -4  291.57   22.30
  10   2   4  303.37   20.00
  10   2   4  277.97   21.00
 -10   2  -4  331.37   25.40
  10   2   4  282.27   20.90
  14  -2   4 3311.77  116.09
  14  -2   4 3393.36  106.39
  14  -2   4 3530.55  115.89
 -14  -2  -4 3416.06  115.29
 -14  -2  -4 3223.68  112.89
  14   2   4 3154.18  105.29
 -14   2  -4 3364.46  112.79
  14   2   4 3413.56  113.19
  14   2   4 3226.58  108.59
 -14   2  -4 3184.28  116.89
  14   2   4 3204.38  111.69
 -14   2  -4 3248.18  114.09
  14   2   4 3291.87  109.09
  16  -2   4   15.80   11.60
 -16  -2  -4   18.90   12.10
 -16  -2  -4   11.90   10.10
  16  -2   4   16.40   12.90
  16  -2   4    8.60   11.30
 -16  -2  -4   11.20   10.10
  16  -2   4   25.90   10.10
 -16   2  -4   22.50   12.00
 -16   2  -4   36.20   13.20
  16   2   4   17.20   10.70
  16   2   4   28.40   11.90
  16   2   4   14.50   10.80
  16   2   4   37.20   13.00
 -16   2  -4    9.60   12.20
  18  -2   4 4050.49  143.09
  18  -2   4 3958.90  158.68
  18  -2   4 4196.68  146.59
 -18  -2  -4 4169.78  139.09
 -18  -2  -4 4003.10  142.19
  18   2   4 4258.97  143.59
 -18   2  -4 3835.42  145.69
 -18   2  -4 4203.88  144.99
  18   2   4 4214.88  143.59
  18   2   4 4129.19  137.89
 -18   2  -4 4126.99  140.69
  18   2   4 4089.79  135.49
 -20  -2  -4 2796.62  106.99
  20  -2   4 2681.83  112.19
 -20  -2  -4 2770.82  112.79
  20  -2   4 2684.13  112.89
  20  -2   4 2630.34  108.69
 -20  -2  -4 2661.43  109.09
 -20   2  -4 2824.02  111.99
  20   2   4 2723.63  101.39
 -20   2  -4 2729.03  107.19
  20   2   4 2961.00  112.19
  20   2   4 2692.33  106.59
 -20   2  -4 2756.72  115.59
  20   2   4 2776.02  110.49
  22  -2   4  168.28   30.30
 -22  -2  -4  216.18   34.20
 -22   2  -4  294.77   43.30
  22   2   4  204.38   33.20
  22   2   4  217.08   30.20
  22   2   4  173.58   31.00
 -22   2  -4  206.98   33.00
  22   2   4  169.78   29.90
 -24  -2  -4  621.64   53.59
 -24  -2  -4  544.15   53.09
  24  -2   4  537.95   55.59
 -24   2  -4  573.54   50.19
  24   2   4  545.85   54.29
 -24   2  -4  484.65   56.89
 -25  -3   4  768.92   60.49
  25  -3  -4  813.62  103.39
 -25  -3   4  755.72   58.59
  25   3  -4  735.33   55.19
 -25   3   4  758.42   64.89
  25   3  -4  686.63   56.49
 -25   3   4  806.92   57.49
 -23  -3   4 1255.77   72.89
 -23  -3   4 1322.87   72.09
  23  -3  -4 1318.57   76.09
 -23   3   4 1210.48   65.89
 -23   3   4 1261.77   77.89
  23   3  -4 1210.18   71.29
  23   3  -4 1258.57   70.29
 -21  -3   4 2641.24  108.79
 -21  -3   4 2836.12  108.89
  21  -3  -4 2648.73  110.79
  21  -3  -4 2455.45  104.29
 -21  -3   4 2657.03  112.59
  21   3  -4 2481.35  104.69
  21   3  -4 2486.45  122.59
  21   3  -4 2466.65  106.39
 -21   3   4 2678.83  102.79
 -21   3   4 2799.72  116.79
 -21   3   4 2612.24   99.09
  19  -3  -4 2841.62  115.49
 -19  -3   4 2692.33  109.49
 -19  -3   4 2972.90  110.89
  19  -3  -4 2738.83  109.89
 -19  -3   4 2984.40  113.49
  19  -3  -4 2881.41  112.99
 -19  -3   4 2919.61  115.89
 -19   3   4 2857.11  103.19
 -19   3   4 2975.70  106.59
 -19   3   4 2774.62  104.29
  19   3  -4 2934.91  110.59
  19   3  -4 2976.30  118.99
 -19   3   4 3078.89  119.79
  17  -3  -4   39.90   14.40
 -17  -3   4   12.80   11.60
 -17  -3   4   27.40   13.50
  17  -3  -4   23.90   11.90
 -17  -3   4   34.50   14.10
 -17  -3   4   39.20   15.00
  17  -3  -4   41.70   12.40
  17  -3  -4   37.50   14.90
 -17   3   4   23.10   12.70
 -17   3   4   56.89   14.90
  17   3  -4   23.90   14.00
 -17   3   4   40.70   12.00
  17   3  -4   60.59   16.50
 -17   3   4   52.59   12.90
  17   3  -4   30.60   13.70
 -17   3   4   39.20   17.80
  15  -3  -4 2034.30   79.29
  15  -3  -4 1980.60   73.89
  15  -3  -4 1985.90   82.69
 -15  -3   4 1946.41   81.99
 -15  -3   4 2047.60   79.69
 -15  -3   4 2005.80   58.79
 -15  -3   4 1939.61   76.69
  15  -3  -4 1814.82   74.99
 -15  -3   4 2054.49   79.59
 -15  -3   4 2058.79   73.99
 -15   3   4 2002.70   71.69
 -15   3   4 1939.71   72.99
 -15   3   4 1964.10   76.89
  15   3  -4 1902.11   77.49
 -15   3   4 2002.90   70.39
 -15   3   4 1824.92   80.99
  15   3  -4 1795.82   81.69
  15   3  -4 1977.20   77.59
  13  -3  -4 2279.07   84.99
 -13  -3   4 2501.25   86.89
 -13  -3   4 2551.84   84.69
  13  -3  -4 2383.36   84.39
  13  -3  -4 2521.85   87.19
  13  -3  -4 2468.45   91.39
 -13  -3   4 2438.46   87.59
 -13  -3   4 2371.86   87.39
 -13  -3   4 2374.16   90.79
  13   3  -4 2389.06   92.99
 -13   3   4 2383.26   79.99
 -13   3   4 2323.37   90.59
  13   3  -4 2438.26   86.89
  13   3  -4 2457.55   87.69
 -13   3   4 2332.87   80.99
 -13   3   4 2350.96   86.69
 -13   3   4 2361.16   80.19
 -11  -3   4 1390.86   54.79
  11  -3  -4 1390.56   54.99
 -11  -3   4 1316.77   58.29
 -11  -3   4 1360.96   55.39
  11  -3  -4 1343.87   53.69
  11  -3  -4 1330.67   52.69
 -11  -3   4 1354.16   53.89
 -11   3   4 1299.67   55.89
 -11   3   4 1311.77   49.20
  11   3  -4 1401.76   61.09
 -11   3   4 1436.26   51.69
 -11   3   4 1318.87   48.30
  11   3  -4 1396.56   55.69
 -11   3   4 1422.86   59.39
  11   3  -4 1354.66   54.99
   9  -3  -4 5866.01  175.58
   3  -3  -4 1930.01   66.19
   3  -3  -4 2002.20   65.19
  -3  -3   4 1832.42   62.19
   3  -3  -4 2020.20   64.39
   3  -3  -4 1841.62   59.89
  -3   3   4 2022.40   63.79
  -3   3   4 2001.60   64.89
   3   3  -4 1869.11   61.99
   3   3  -4 1918.91   68.49
  -3   3   4 1862.41   64.99
  -1  -3  -4 3240.28  100.19
   3  -3   4  251.97   17.20
  -3  -3  -4  287.77   16.20
  -3  -3  -4  303.87   19.80
  -3  -3  -4  322.67   21.20
   3  -3   4  315.97   21.00
   3  -3   4  320.37   18.40
  -3  -3  -4  288.97   12.60
  -3  -3  -4  320.27   16.70
  -3  -3  -4  285.67   13.10
   3   3   4  311.57   20.20
   3   3   4  323.17   17.30
  -3   3  -4  310.17   17.10
   3   3   4  334.37   21.70
  -3   3  -4  275.27   16.50
   3   3   4  291.17   16.70
   3   3   4  302.87   19.90
  -5  -3  -4 2389.86   80.99
  -5  -3  -4 2386.86   78.39
   5  -3   4 2249.77   75.79
   5   3   4 2289.27   77.89
  -5   3  -4 2328.27   80.79
   7  -3   4 4158.28  131.59
  -7  -3  -4 4253.97  129.39
  13  -3   4  744.03   42.30
  13  -3   4  756.82   43.50
 -13  -3  -4  787.62   41.80
 -13  -3  -4  799.82   41.70
 -13  -3  -4  740.13   41.10
  13  -3   4  791.72   45.90
 -13  -3  -4  804.42   37.10
 -13  -3  -4  766.82   43.50
  13   3   4  764.72   39.30
  13   3   4  826.72   42.50
  13   3   4  810.52   43.00
 -13   3  -4  755.72   39.90
 -13   3  -4  776.82   41.60
 -13   3  -4  680.13   43.70
  13   3   4  730.73   36.60
 -15  -3  -4 1589.34   68.89
 -15  -3  -4 1573.24   68.49
 -15  -3  -4 1645.24   63.99
  15  -3   4 1654.63   72.69
 -15  -3  -4 1563.04   69.19
  15  -3   4 1554.34   69.79
  15  -3   4 1666.83   65.49
  15   3   4 1542.05   63.09
 -15   3  -4 1641.64   67.49
 -15   3  -4 1652.23   69.39
  15   3   4 1678.93   68.89
  15   3   4 1502.95   67.69
  15   3   4 1648.83   67.19
 -15   3  -4 1424.56   72.19
  17  -3   4  199.78   27.80
 -17  -3  -4  290.77   33.70
  17  -3   4  260.67   33.80
 -17  -3  -4  168.48   23.10
 -17  -3  -4  241.38   30.70
  17   3   4  253.27   29.60
 -17   3  -4  283.37   31.60
  17   3   4  239.68   28.00
  17   3   4  220.88   26.70
  17   3   4  228.58   25.20
 -17   3  -4  217.68   32.20
 -17   3  -4  292.27   31.80
 -19  -3  -4   37.40   15.10
  19  -3   4   42.70   17.50
  19  -3   4   33.70   15.90
 -19  -3  -4   52.69   17.70
 -19  -3  -4   34.30   15.50
  19  -3   4   24.50   16.60
  19   3   4   14.70   13.10
 -19   3  -4   40.30   29.10
  19   3   4   17.30   13.30
 -19   3  -4   32.80   14.20
  19   3   4   31.60   16.00
 -19   3  -4   23.30   18.90
  19   3   4   45.50   14.10
 -21  -3  -4  147.99   25.50
 -21  -3  -4  143.89   28.80
  21  -3   4  123.39   27.50
 -21   3  -4  131.59   25.20
  21   3   4  172.58   29.20
 -21   3  -4  154.68   27.30
  21   3   4  162.68   27.50
  21   3   4  147.09   27.20
  21   3   4  110.49   20.90
 -21   3  -4  185.68   35.10
 -23  -3  -4  173.38   30.20
  23  -3   4  206.38   36.40
 -23  -3  -4  191.28   33.00
 -23   3  -4  182.78   30.90
 -23   3  -4  178.58   36.80
  23   3   4  165.18   30.40
  23   3   4  242.88   33.80
 -25  -3  -4  474.65   53.89
 -25  -3  -4  536.65   52.19
  25  -3   4  470.75   54.99
 -25   3  -4  416.16   55.19
  25   3   4  503.55   51.79
 -25   3  -4  500.05   52.09
  24  -4  -4  925.81   67.29
 -24  -4   4 1125.29  117.29
 -24  -4   4  887.01   72.19
 -24  -4   4 1026.80   65.19
 -24   4   4 1023.10   72.49
  24   4  -4 1042.50   65.19
  24   4  -4  956.40   65.69
 -22  -4   4 1580.34   85.79
 -22  -4   4 1666.53   80.39
  22  -4  -4 1760.32   87.09
 -22  -4   4 1558.54   82.09
  22   4  -4 1556.14   79.89
 -22   4   4 1715.13   90.49
  22   4  -4 1499.75   77.59
  22   4  -4 1605.34   81.99
  20  -4  -4  756.72   52.89
  20  -4  -4  752.32   49.00
 -20  -4   4  898.01   90.99
 -20  -4   4  715.53   53.39
  20  -4  -4  886.71   97.29
 -20  -4   4  729.03   56.49
 -20  -4   4  752.72   51.99
  20   4  -4  747.93   52.19
 -20   4   4  766.92   57.19
 -20   4   4  748.53   43.80
  20   4  -4  643.64   53.59
  20   4  -4  738.23   56.39
  20   4  -4  718.73   49.99
 -20   4   4  738.63   43.40
  18  -4  -4 4392.96  150.88
 -18  -4   4 4356.26  158.88
 -18  -4   4 4507.75  155.48
  18  -4  -4 4692.73  156.48
 -18  -4   4 4705.23  152.28
  18  -4  -4 4513.75  161.28
 -18  -4   4 4277.57  153.68
 -18   4   4 4445.56  163.88
  18   4  -4 4651.43  166.68
 -18   4   4 4485.35  162.08
 -18   4   4 4516.75  141.39
 -18   4   4 4501.65  143.29
  18   4  -4 4507.95  152.18
  18   4  -4 4600.04  153.48
 -18   4   4 4416.66  143.29
  16  -4  -4 2919.61  106.99
 -16  -4   4 3188.18  117.09
 -16  -4   4 2959.40   84.89
 -16  -4   4 3068.99  107.89
  16  -4  -4 2928.31  108.79
  16  -4  -4 3048.90  116.19
 -16  -4   4 2662.83  108.59
 -16  -4   4 3077.39  111.39
 -16  -4   4 3123.69  111.19
 -16   4   4 2953.80   99.59
  16   4  -4 2904.71  116.79
 -16   4   4 3001.20  110.29
  16   4  -4 3110.79  109.59
 -16   4   4 2974.70  115.69
  16   4  -4 3118.59  109.19
 -16   4   4 2920.21   97.69
 -16   4   4 3182.88  103.89
  14  -4  -4   55.89   14.40
 -14  -4   4  135.89   20.50
 -14  -4   4   48.30   13.20
 -14  -4   4   47.40   15.40
  14  -4  -4   63.89   12.40
 -14  -4   4   53.89   14.50
  14  -4  -4   42.10   11.90
  14   4  -4   48.90   13.90
 -14   4   4   61.49   10.70
  14   4  -4   52.99   13.80
 -14   4   4   49.70   15.30
  14   4  -4   37.40   15.00
 -14   4   4   39.50   14.90
 -14   4   4   41.00   10.20
 -14   4   4   37.80   12.10
 -12  -4   4 3003.20  106.89
 -12  -4   4 2971.50  105.79
 -12  -4   4 3161.08  108.09
  12  -4  -4 3141.59   99.29
  12  -4  -4 3125.99  104.59
 -12  -4   4 3255.97  113.09
  12  -4  -4 3162.68  107.59
  12  -4  -4 3266.37  104.29
  12   4  -4 3074.09  105.49
 -12   4   4 3094.79  111.69
  12   4  -4 3216.78  116.19
 -12   4   4 3323.07  111.69
 -12   4   4 3267.97  104.79
 -12   4   4 3173.48   95.29
 -12   4   4 3064.29   93.99
  12   4  -4 3254.17  106.19
  10  -4  -4 3325.87  110.99
  10  -4  -4 3164.58  112.59
  10  -4  -4 3321.47  103.89
 -10  -4   4 3412.56  115.39
 -10  -4   4 3404.86  111.99
 -10   4   4 3383.66  113.79
  10   4  -4 3456.05  108.89
  10   4  -4 3057.59  115.19
  10   4  -4 3354.56  107.29
 -10   4   4 3564.74  115.29
   8  -4  -4 1993.60   65.19
  -8  -4   4 1971.70   70.09
  -8  -4   4 1921.51   70.09
   8  -4  -4 1886.61   70.39
  -8  -4   4 1882.61   74.69
   8  -4  -4 1925.91   64.69
   8  -4  -4 1977.50   79.79
   8  -4  -4 1954.90   74.49
   8  -4  -4 2039.50   67.99
  -8  -4   4 2109.19   75.09
  -8   4   4 1943.11   72.79
   8   4  -4 1925.11   77.49
   8   4  -4 2102.29   74.19
   8   4  -4 1956.70   68.39
  -8   4   4 2050.39   75.69
   8   4  -4 1970.10   68.99
  -8   4   4 2100.89   72.19
  -6  -4   4  246.58   18.50
   6  -4  -4  262.07   21.00
  -6  -4   4  281.37   23.00
  -6  -4   4  268.27   22.10
   6  -4  -4  248.48   14.30
   6  -4  -4  234.98   17.90
   6  -4  -4  254.87   21.20
   6  -4  -4  211.98   17.40
  -6  -4   4  247.08   18.60
   6  -4  -4  232.48   13.40
   6   4  -4  236.18   17.20
  -6   4   4  248.08   19.80
   6   4  -4  275.97   14.60
   6   4  -4  269.67   22.20
  -6   4   4  274.97   20.40
   6   4  -4  243.88   25.70
  -6   4   4  250.17   21.20
   6   4  -4  262.07   17.30
  -2  -4   4  341.27   20.70
  -2  -4   4  433.76   27.50
  -2  -4   4  371.76   15.90
   2  -4  -4  368.16   24.60
   2  -4  -4  345.37   22.10
   2  -4  -4  357.26   18.40
   2  -4  -4  390.86   24.50
  -2  -4   4  351.36   20.30
   2  -4  -4  385.96   23.50
  -2   4   4  356.96   23.20
   2   4  -4  366.26   18.00
  -2   4   4  337.87   18.90
  -2   4   4  352.66   23.80
  -2   4   4  341.97   21.90
   2   4  -4  352.66   25.60
  -2   4   4  366.56   24.00
   2   4  -4  360.06   25.30
   2   4  -4  371.16   18.90
  -4  -4  -4 6085.79  177.88
   4  -4   4 5874.61  178.68
  -8  -4  -4 2150.88   73.49
   8  -4   4 2196.58   87.99
   8  -4   4 2196.78   78.29
   8  -4   4 2179.18   78.29
  -8  -4  -4 2184.18   75.79
  -8  -4  -4 2255.27   84.59
  -8   4  -4 2210.88   93.19
   8   4   4 2246.48   65.39
  -8   4  -4 2167.28   73.29
   8   4   4 2149.48   65.49
   8   4   4 2352.96   82.39
   8   4   4 2143.69   77.49
  -8   4  -4 2132.89   83.49
   8   4   4 2328.67   82.19
 -10  -4  -4 5438.66  173.68
  10  -4   4 5480.85  168.88
 -12  -4  -4 1696.03   58.99
  12  -4   4 1580.84   68.29
 -12  -4  -4 1644.44   66.19
 -12  -4  -4 1688.43   67.49
  12  -4   4 1710.83   69.29
  12  -4   4 1733.83   70.89
 -12  -4  -4 1699.13   66.79
  12   4   4 1796.02   62.39
  12   4   4 1557.14   69.19
 -12   4  -4 1602.24   73.59
  12   4   4 1672.83   59.69
 -12   4  -4 1581.04   63.09
  12   4   4 1738.43   70.39
 -12   4  -4 1628.24   64.99
 -14  -4  -4 1227.28   55.99
  14  -4   4 1191.88   57.99
 -14  -4  -4 1147.09   55.09
 -14  -4  -4 1164.78   55.29
  14  -4   4 1143.99   57.89
 -14  -4  -4 1083.49   47.20
  14   4   4 1124.59   48.30
  14   4   4 1098.79   49.90
 -14   4  -4 1136.29   51.99
 -14   4  -4 1161.18   53.69
 -14   4  -4 1171.38   62.69
  14   4   4 1072.19   56.19
  14   4   4 1193.88   57.09
 -16  -4  -4 1339.37   63.89
  16  -4   4 1345.77   64.99
 -16  -4  -4 1264.17   62.19
 -16  -4  -4 1336.57   56.29
 -16  -4  -4 1375.36   64.29
  16  -4   4 1163.58   63.69
  16   4   4 1353.66   58.79
 -16   4  -4 1371.36   61.69
  16   4   4 1223.58   62.99
  16   4   4 1259.77   55.39
 -16   4  -4 1311.57   74.69
 -16   4  -4 1191.18   57.49
  16   4   4 1358.06   64.99
 -18  -4  -4   54.89   17.40
 -18  -4  -4   55.19   17.50
 -18  -4  -4   40.30   14.30
  18  -4   4   70.39   20.80
 -18  -4  -4   24.60   14.80
  18  -4   4   31.10   15.30
  18   4   4   49.50   17.50
 -18   4  -4   62.09   16.40
  18   4   4   43.90   15.00
 -18   4  -4   55.59   17.50
 -18   4  -4   39.90   19.80
  18   4   4   39.90   18.00
  18   4   4   63.89   15.10
 -20  -4  -4  633.84   49.50
 -20  -4  -4  646.34   42.60
  20  -4   4  622.74   51.39
 -20   4  -4  697.03   47.90
 -20   4  -4  620.24   43.70
  20   4   4  654.83   47.90
  20   4   4  640.14   44.70
  20   4   4  664.43   49.10
  20   4   4  574.74   45.40
 -20   4  -4  713.13   56.99
 -22  -4  -4 1172.58   70.99
 -22  -4  -4 1145.79   61.59
  22  -4   4 1141.99   72.29
 -22   4  -4 1161.48   65.79
  22   4   4 1108.09   63.59
 -22   4  -4  985.60   72.49
  22   4   4 1134.39   65.69
  24  -4   4  392.46   50.89
 -24  -4  -4  428.26   54.69
 -24  -4  -4  376.86   46.80
 -24   4  -4  486.35   48.90
  24   4   4  447.66   47.60
 -24   4  -4  336.57   49.50
  23  -5  -4  519.55   53.99
 -23  -5   4  493.65   64.09
 -23  -5   4  538.25   46.80
  23   5  -4  417.56   49.50
 -23   5   4  498.35   59.19
  23   5  -4  526.85   46.40
 -21  -5   4  458.25   39.60
 -21  -5   4  314.97   41.70
  21  -5  -4  379.56   43.00
 -21  -5   4  326.17   40.90
  21   5  -4  430.46   43.40
  21   5  -4  336.17   43.40
 -21   5   4  456.15   54.29
 -19  -5   4 1637.34   83.89
 -19  -5   4 1629.34   79.79
  19  -5  -4 1595.24   75.59
 -19  -5   4 1847.62  114.09
  19  -5  -4 1732.93   80.99
 -19  -5   4 1714.13   77.99
  19   5  -4 1563.04  103.39
 -19   5   4 1746.63   72.99
  19   5  -4 1651.43   75.79
  19   5  -4 1681.73   78.79
 -19   5   4 1602.14   84.99
  19   5  -4 1601.04   82.09
 -17  -5   4 2121.09   87.69
 -17  -5   4 1993.00   82.69
 -17  -5   4 1946.51   86.19
  17  -5  -4 2026.60   84.49
 -17  -5   4 2113.89   92.69
  17  -5  -4 2081.09   86.59
  17   5  -4 2148.89   96.99
 -17   5   4 2034.60   70.69
  17   5  -4 2037.40   83.09
  17   5  -4 2045.50   91.29
 -17   5   4 1969.10   91.89
  17   5  -4 2033.20   83.49
 -17   5   4 1860.91   79.29
 -15  -5   4   32.90   12.60
 -15  -5   4   16.20   12.50
  15  -5  -4    0.20    9.50
 -15  -5   4   13.10   11.20
  15  -5  -4   19.10   10.90
 -15  -5   4    4.50   12.90
  15   5  -4   20.90   16.20
  15   5  -4    5.80    9.50
 -15   5   4    1.60   12.40
 -15   5   4    2.50   10.20
 -15   5   4   10.50    6.10
  15   5  -4   17.90   10.60
 -15   5   4    9.30    6.10
  15   5  -4    8.60   14.50
 -15   5   4    9.60   14.40
  13  -5  -4 2889.01   94.89
 -13  -5   4 2900.31  104.39
 -13  -5   4 2847.71   90.59
  13  -5  -4 2904.41   99.59
  13  -5  -4 3067.39  102.29
 -13  -5   4 2894.61  107.29
 -13  -5   4 2907.11  101.19
 -13  -5   4 2922.01  110.09
 -13  -5   4 2789.32  102.79
 -13   5   4 2910.41   81.99
 -13   5   4 3031.50  103.69
  13   5  -4 2747.82  112.49
 -13   5   4 2868.61   86.39
  13   5  -4 2863.01  101.29
 -13   5   4 2917.21  109.89
 -13   5   4 3038.50  117.99
  13   5  -4 2990.40  100.59
 -11  -5   4  222.48   24.00
 -11  -5   4  286.07   32.00
  11  -5  -4  210.08   20.80
  11  -5  -4  241.28   22.40
  11  -5  -4  267.67   21.80
 -11  -5   4  255.37   25.60
 -11  -5   4  191.38   25.10
  11   5  -4  190.18   21.00
 -11   5   4  242.68   27.00
 -11   5   4  199.28   26.90
  11   5  -4  259.27   20.30
  11   5  -4  190.38   27.80
  11   5  -4  240.08   27.60
 -11   5   4  256.57   30.70
  11   5  -4  254.57   23.80
   9  -5  -4  414.36   24.20
  -9  -5   4  385.96   31.70
  -9  -5   4  430.46   29.40
   9  -5  -4  455.35   27.00
  -9  -5   4  498.65   29.80
   9  -5  -4  470.25   25.60
  -9  -5   4  395.76   31.40
  -9   5   4  421.26   32.50
   9   5  -4  425.36   31.80
   9   5  -4  430.56   34.60
   9   5  -4  449.86   25.90
  -9   5   4  417.36   29.90
   9   5  -4  438.56   24.00
  -9   5   4  474.95   32.10
   9   5  -4  438.36   26.40
   7  -5  -4 2196.48   76.29
  -7  -5   4 2195.58   85.59
  -7  -5   4 2174.08   84.69
  -7  -5   4 2256.07   77.39
   7  -5  -4 2211.28   82.19
   7  -5  -4 2125.39   69.19
  -7  -5   4 2343.17   77.99
   7  -5  -4 2126.39   77.59
   7  -5  -4 2125.09   81.99
   7   5  -4 2233.28   71.99
  -7   5   4 2214.38   84.29
   7   5  -4 2129.09   72.79
  -7   5   4 2282.47   81.89
   7   5  -4 2117.79   85.99
   7   5  -4 2329.57   84.99
  -7   5   4 2145.49   79.69
   5  -5  -4 4861.91  143.99
   5  -5  -4 4674.93  147.89
   5  -5  -4 4783.92  148.19
   5  -5  -4 4737.23  150.48
   5  -5  -4 4590.94  148.39
   5   5  -4 4643.54  162.28
   3  -5  -4 6869.81  210.88
  -1  -5   4 3060.19  105.09
   1  -5  -4 3179.98  105.49
   1  -5  -4 3041.70   94.59
   1  -5  -4 3256.47  104.49
   1  -5  -4 3246.48  109.79
  -1  -5   4 3026.00  108.89
   1  -5  -4 3359.76  104.89
  -1   5   4 3068.99  106.59
  -1   5   4 3247.88  105.69
   3  -5   4  257.97   18.00
  -3  -5  -4  271.27   13.90
  -3  -5  -4  260.07   24.60
   3  -5   4  261.37   23.10
  -3  -5  -4  263.17   20.00
   3  -5   4  324.67   34.30
  -3  -5  -4  275.67   23.10
   3  -5   4  268.17   19.40
  -3  -5  -4  271.97   12.70
  -3  -5  -4  265.97   22.10
  -3  -5  -4  263.07   12.80
   3  -5   4  296.07   29.80
  -3   5  -4  258.17   14.70
   3   5   4  331.67   30.10
   3   5   4  326.07   25.80
  -3   5  -4  322.77   28.30
  -3   5  -4  294.37   15.40
   3   5   4  276.77   21.50
  -3   5  -4  278.47   18.50
   3   5   4  280.17   21.70
  -7  -5  -4  481.05   18.90
  -7  -5  -4  442.76   28.10
   7  -5   4  446.96   28.60
  -7  -5  -4  464.85   24.60
   7  -5   4  420.36   28.00
  -7  -5  -4  446.26   23.60
  -7  -5  -4  445.86   34.30
   7  -5   4  445.46   32.00
  -7  -5  -4  458.15   24.30
   7   5   4  474.05   32.70
  -7   5  -4  482.05   22.10
  -7   5  -4  409.26   22.70
   7   5   4  445.96   30.70
  -7   5  -4  400.36   32.50
  -7   5  -4  450.65   23.60
   7   5   4  478.65   30.20
  -9  -5  -4 1879.81   67.49
  -9  -5  -4 1835.62   67.69
  -9  -5  -4 1946.81   59.69
   9  -5   4 1768.32   72.59
   9  -5   4 1995.80   74.49
  -9  -5  -4 2031.40   73.09
  -9  -5  -4 1855.21   61.59
   9   5   4 1888.51   76.09
  -9   5  -4 1880.81   65.09
  -9   5  -4 1977.20   75.79
   9   5   4 1855.11   73.99
   9   5   4 1901.91   77.69
  -9   5  -4 1935.31   81.09
  11  -5   4 1647.24   69.69
 -11  -5  -4 1723.83   65.99
  11  -5   4 1618.54   69.79
 -11  -5  -4 1650.13   65.79
 -11  -5  -4 1676.63   68.09
 -11  -5  -4 1597.54   56.29
  11   5   4 1698.13   70.99
 -11   5  -4 1602.84   61.39
 -11   5  -4 1686.33   62.99
  11   5   4 1726.93   54.69
  11   5   4 1740.53   74.19
  11   5   4 1768.62   73.69
 -11   5  -4 1714.13   77.29
  11   5   4 1715.73   54.39
 -13  -5  -4 1194.28   55.29
 -13  -5  -4 1125.39   54.19
  13  -5   4 1179.78   58.69
  13  -5   4 1193.78   58.09
 -13  -5  -4 1193.08   56.69
 -13  -5  -4 1184.88   46.40
  13   5   4 1172.88   58.49
  13   5   4 1175.68   45.30
 -13   5  -4 1152.38   50.19
 -13   5  -4 1191.58   51.79
 -13   5  -4 1078.29   61.29
  13   5   4 1165.28   61.19
  13   5   4 1210.78   60.69
  15  -5   4 2479.35   97.19
 -15  -5  -4 2320.97   91.59
 -15  -5  -4 2344.27   81.59
 -15  -5  -4 2381.36   92.19
  15  -5   4 2229.18   93.39
 -15  -5  -4 2291.47   92.19
 -15   5  -4 2325.87   87.09
 -15   5  -4 2313.27   85.09
  15   5   4 2381.86   81.29
 -15   5  -4 2424.46  103.39
  15   5   4 2366.96   95.39
  15   5   4 2297.17   96.99
 -17  -5  -4 2744.33   94.99
 -17  -5  -4 2711.43  106.59
 -17  -5  -4 2694.33  105.89
  17  -5   4 2521.35  106.09
  17  -5   4 2629.34  108.99
  17   5   4 2701.83  109.79
  17   5   4 2603.94  107.69
 -17   5  -4 2599.04   97.09
 -17   5  -4 2846.32  118.29
 -17   5  -4 2706.63   99.89
  17   5   4 2839.92   96.89
 -19  -5  -4  162.28   23.30
 -19  -5  -4  174.28   29.40
 -19  -5  -4  223.58   33.60
  19  -5   4  142.29   28.00
 -19  -5  -4  151.68   27.20
  19   5   4  197.18   33.10
  19   5   4  213.78   34.20
  19   5   4  165.18   26.80
 -19   5  -4  126.99   22.30
 -19   5  -4  114.79   29.10
  21  -5   4  716.63   56.69
 -21  -5  -4  686.93   53.99
 -21   5  -4  773.12   63.19
  21   5   4  524.45   52.09
 -21   5  -4  658.33   46.80
  23  -5   4  859.61   65.79
 -23  -5  -4  753.02   67.09
  23   5   4  812.72   60.39
 -23   5  -4  866.81   70.59
 -22  -6   4  371.76   70.79
  22  -6  -4  446.06   49.40
 -22  -6   4  420.56   45.80
  22   6  -4  427.96   49.70
 -22   6   4  415.66   55.19
 -20  -6   4  323.07   37.40
 -20  -6   4  479.55   53.39
 -20  -6   4  364.16   43.30
  20  -6  -4  408.96   45.10
  20   6  -4  280.27   43.00
 -20   6   4  382.66   50.19
 -18  -6   4   19.90   17.40
 -18  -6   4    8.80   14.40
 -18  -6   4   10.10   13.40
  18  -6  -4   19.30   15.70
  18  -6  -4    5.80   10.60
 -18   6   4   46.90   23.50
  18   6  -4   10.60   20.80
  18   6  -4   12.80   12.30
 -18   6   4   13.00   14.20
  16  -6  -4  147.79   23.60
 -16  -6   4  150.88   27.20
 -16  -6   4  141.29   25.10
 -16  -6   4  148.29   26.00
  16  -6  -4   95.29   19.20
 -16  -6   4  128.59   23.00
  16   6  -4  168.68   23.00
  16   6  -4  157.08   22.90
 -16   6   4  114.49   27.90
  16   6  -4  137.29   27.80
  16   6  -4  125.39   23.80
 -16   6   4  149.88   25.20
  16   6  -4  122.89   27.00
  14  -6  -4 2145.09   82.49
 -14  -6   4 1877.11   88.49
 -14  -6   4 2235.48   82.79
 -14  -6   4 2152.88   85.09
  14  -6  -4 2070.19   79.99
 -14  -6   4 1983.50   84.39
  14   6  -4 2109.49   78.09
  14   6  -4 2032.20   96.79
 -14   6   4 2091.09   85.39
  14   6  -4 2179.98   79.39
  14   6  -4 2113.49   79.09
 -14   6   4 1892.11   89.29
 -14   6   4 2084.09   91.49
  14   6  -4 1977.10   90.39
 -12  -6   4 6668.93  209.48
 -12  -6   4 6424.16  199.38
  12   6  -4 6700.83  209.18
  12   6  -4 6421.86  191.68
 -12   6   4 6245.38  207.08
  12   6  -4 6406.96  213.58
  10  -6  -4 2746.13   89.89
 -10  -6   4 2800.92  105.69
  10  -6  -4 2643.44   89.49
 -10  -6   4 2676.03   96.19
  10  -6  -4 2618.84   91.89
 -10  -6   4 2710.23   91.29
 -10  -6   4 2749.62   95.99
  10   6  -4 2598.04  107.19
 -10   6   4 2770.82  101.19
 -10   6   4 2640.24  103.99
  10   6  -4 2740.03  104.39
  10   6  -4 2625.04   88.59
  10   6  -4 2795.72   88.79
  10   6  -4 2565.54  101.59
 -10   6   4 2697.43  101.79
  10   6  -4 2764.32   88.09
  -8  -6   4 2129.99   76.89
   8  -6  -4 1990.60   68.39
  -8  -6   4 2105.89   86.19
   8  -6  -4 2086.59   75.59
   8  -6  -4 2065.49   68.99
  -8  -6   4 1987.60   75.09
  -8  -6   4 2042.40   76.39
   8   6  -4 2165.48   85.99
   8   6  -4 1960.90   68.09
  -8   6   4 2046.90   85.09
  -8   6   4 2145.89   81.79
   8   6  -4 2017.30   83.19
   8   6  -4 2097.89   89.29
   8   6  -4 2082.59   68.99
  -8   6   4 2137.29   83.69
   8   6  -4 2077.79   67.79
  -6  -6   4  342.97   34.70
  -6  -6   4  372.86   25.40
   6  -6  -4  331.57   33.90
   6  -6  -4  363.16   18.90
   6  -6  -4  329.57   17.80
  -6  -6   4  370.16   37.20
  -6  -6   4  359.06   25.40
   6   6  -4  336.97   18.00
   6   6  -4  283.97   31.80
  -6   6   4  332.37   29.20
   6   6  -4  366.46   19.00
  -6   6   4  359.26   35.40
   6   6  -4  362.96   20.10
   6   6  -4  273.47   30.00
   6   6  -4  385.96   33.30
  -6   6   4  339.67   24.70
  -6   6   4  370.26   27.40
   4  -6  -4 3480.55  117.49
  -4  -6   4 3335.47  118.99
   4  -6  -4 3221.18  106.09
  -4  -6   4 3313.97  106.59
  -4  -6   4 3361.36  107.79
   4  -6  -4 3263.17  118.29
   4  -6  -4 3297.27  115.29
  -4  -6   4 3344.67  111.99
   4  -6  -4 3324.47  110.99
  -4   6   4 3361.76  110.09
  -4   6   4 3298.97  108.49
   4   6  -4 3385.56  114.09
  -4   6   4 3347.57  117.09
  -4   6   4 3369.96  116.99
   4   6  -4 3481.35  122.19
   4   6  -4 3189.28  118.69
   2  -6  -4 2659.13   95.99
  -2  -6   4 2714.13   97.29
   2  -6  -4 2749.02  103.79
   2  -6  -4 2570.44   87.69
   2  -6  -4 2765.72   98.99
   2  -6  -4 2754.12   98.69
  -2  -6   4 2865.81   91.29
  -2  -6   4 2818.92  104.09
  -2  -6   4 2761.72   85.59
   2  -6  -4 2739.43   97.59
  -2   6   4 2841.22   97.09
   2   6  -4 2824.72   96.79
  -2   6   4 2722.43  100.99
   2   6  -4 2695.93  103.89
  -2   6   4 2871.51  100.49
  -2   6   4 2793.22   96.09
   0  -6  -4 1464.05   65.29
   0  -6  -4 1582.44   55.99
   0  -6   4 1569.74   67.19
   0  -6   4 1709.03   73.19
   0  -6  -4 1609.04   65.59
   0  -6  -4 1801.32   68.59
   0  -6   4 1651.33   57.39
   0  -6  -4 1567.44   71.99
   0  -6   4 1662.03   60.49
   0  -6  -4 1627.64   66.99
   0  -6   4 1687.33   61.69
   0   6   4 1693.63   67.19
   0   6   4 1638.74   67.39
   0   6   4 1727.23   66.79
   0   6  -4 1702.53   74.59
   0   6  -4 1529.15   62.59
   0   6   4 1666.13   71.09
  -2  -6  -4 4902.81  152.28
  -2  -6  -4 4638.74  151.58
  -2  -6  -4 4667.03  147.49
  -2   6  -4 4830.32  160.48
  -4  -6  -4  373.66   18.30
  -4  -6  -4  363.06   18.60
  -4  -6  -4  412.06   29.10
   4  -6   4  405.06   34.50
   4  -6   4  417.86   26.30
  -4  -6  -4  389.36   18.90
  -4  -6  -4  360.46   25.80
   4  -6   4  401.76   25.60
   4  -6   4  396.16   26.10
  -4   6  -4  412.46   35.80
   4   6   4  370.56   30.40
   4   6   4  354.76   27.90
   4   6   4  382.76   32.20
  -4   6  -4  378.56   23.80
   6  -6   4 3928.61  124.49
   6  -6   4 3863.31  124.09
  -6  -6  -4 3688.73  110.39
  -6  -6  -4 4062.49  127.79
   6  -6   4 3907.71  138.89
   6  -6   4 3808.52  123.59
  -6  -6  -4 3828.52  120.59
   6   6   4 4009.00  129.49
  -6   6  -4 3648.64  136.79
   6   6   4 3898.71  132.59
   6   6   4 4020.50  129.89
   6   6   4 3794.92  134.69
   8  -6   4 7745.42  225.58
  -8  -6  -4 7671.33  216.78
   8  -6   4 7587.04  225.28
   8   6   4 7601.14  260.07
  -8   6  -4 7441.06  238.58
 -10  -6  -4  976.10   41.80
 -10  -6  -4 1133.29   48.40
  10  -6   4 1110.59   54.29
 -10  -6  -4  923.21   63.29
 -10  -6  -4 1165.88   54.19
 -10  -6  -4 1085.19   39.30
  10  -6   4 1106.19   53.59
  10   6   4 1108.39   56.79
 -10   6  -4 1146.99   62.09
  10   6   4 1026.50   57.69
  10   6   4 1065.19   54.99
 -10   6  -4 1130.19   43.30
 -10   6  -4 1123.69   42.30
 -10   6  -4 1187.78   70.49
  12  -6   4  673.03   43.10
 -12  -6  -4  645.44   40.90
 -12  -6  -4  646.54   38.10
  12  -6   4  643.74   41.90
 -12  -6  -4  640.14   37.90
  12   6   4  646.84   46.40
  12   6   4  612.44   42.50
 -12   6  -4  656.93   32.00
 -12   6  -4  630.94   32.50
 -12   6  -4  662.13   49.40
  12   6   4  616.54   69.89
 -14  -6  -4 2755.32   89.59
  14  -6   4 2767.32  106.69
 -14  -6  -4 2775.72  102.29
 -14  -6  -4 2870.11  106.19
  14  -6   4 2871.71  108.49
 -14  -6  -4 2825.12  103.19
 -14   6  -4 2590.24  103.59
  14   6   4 2827.52  109.49
 -14   6  -4 2676.63  115.59
  14   6   4 2782.92  109.49
  14   6   4 2688.13  110.89
 -14   6  -4 2727.53   93.49
  16  -6   4 1073.69   61.19
 -16  -6  -4  999.20   56.29
 -16  -6  -4 1029.50   63.09
  16  -6   4 1056.29   59.69
 -16  -6  -4 1020.70   57.99
 -16   6  -4 1000.40   48.80
  16   6   4 1048.00   60.79
  16   6   4 1106.19   63.19
  16   6   4  962.40   61.59
 -16   6  -4  969.60   65.89
 -18  -6  -4  998.00   59.19
 -18  -6  -4  973.00   57.39
  18  -6   4 1087.19   64.49
 -18  -6  -4  923.11   57.69
  18   6   4  917.01   60.39
  18   6   4  923.41   62.79
 -18   6  -4  921.81   67.29
  18   6   4  881.61   59.39
 -20  -6  -4  584.54   49.70
 -20  -6  -4  557.64   47.90
  20  -6   4  616.44   52.79
 -20   6  -4  627.54   64.39
  20   6   4  645.04   53.49
  20   6   4  569.74   56.79
  22  -6   4  270.77   41.50
  22   6   4  237.38   39.70
 -22   6  -4  295.27   48.90
  22   6   4  343.37   45.30
 -21  -7   4  516.95   52.69
 -21  -7   4  587.04   47.20
 -21  -7   4  655.13   65.39
  21  -7  -4  665.93   54.09
 -21   7   4  633.24   64.79
 -19  -7   4  881.71   64.89
  19  -7  -4  958.50   60.79
 -19  -7   4 1052.39   57.99
 -19  -7   4  943.41   60.49
 -19   7   4 1077.29   73.19
  19   7  -4  882.41   65.99
  17  -7  -4  270.77   34.00
 -17  -7   4  207.38   34.50
 -17  -7   4  189.48   27.40
 -17  -7   4  252.97   34.10
 -17   7   4  252.37   40.80
 -17   7   4  261.17   35.10
  17   7  -4  228.58   38.50
 -15  -7   4 2042.00   81.59
  15  -7  -4 1962.70   81.79
  15  -7  -4 1845.52   78.59
 -15  -7   4 2077.39   93.99
 -15  -7   4 2061.59   85.79
 -15  -7   4 1742.33   82.99
  15   7  -4 1979.60   98.79
 -15   7   4 1886.21   92.29
 -15   7   4 1950.40   86.29
  15   7  -4 1953.90   76.69
  15   7  -4 1876.31   92.49
 -13  -7   4  950.70   60.49
 -13  -7   4 1065.29   56.29
  13  -7  -4 1060.99   50.99
  13  -7  -4 1034.90   51.89
 -13  -7   4 1135.49   56.39
 -13  -7   4 1107.69   53.39
  13   7  -4 1141.39   65.59
  13   7  -4 1088.29   49.20
 -13   7   4  968.10   58.29
  13   7  -4  999.50   64.89
  13   7  -4  987.20   60.89
 -11  -7   4  727.03   43.90
  11  -7  -4  733.73   39.60
 -11  -7   4  831.02   53.09
 -11  -7   4  779.32   44.10
 -11   7   4  763.22   50.09
  11   7  -4  785.42   38.50
  11   7  -4  695.23   50.69
 -11   7   4  789.42   56.39
  11   7  -4  777.72   51.39
  11   7  -4  705.93   53.09
  11   7  -4  815.32   33.70
  -9  -7   4 6210.48  189.68
  -9  -7   4 6405.76  202.98
   9  -7  -4 5986.70  179.38
  -9  -7   4 5697.83  212.28
  -9   7   4 6311.77  196.28
   9   7  -4 6185.38  207.28
  -9   7   4 6233.68  199.28
  -9   7   4 5933.51  200.78
   9   7  -4 6475.75  201.88
   7  -7  -4 2782.32  101.19
  -7  -7   4 3006.00  113.89
  -7  -7   4 2757.72  102.19
   7  -7  -4 2898.71   90.39
  -7  -7   4 2899.41  100.49
   7  -7  -4 2842.62   90.29
  -7  -7   4 2965.90  100.79
  -7   7   4 3045.10  112.49
   7   7  -4 2872.31   91.49
  -7   7   4 2922.81  105.69
  -7   7   4 3043.00  113.79
   7   7  -4 2920.61  113.39
   7   7  -4 2924.81  116.79
   7   7  -4 2865.41  109.69
  -5  -7   4  221.78   31.20
  -5  -7   4  195.38   21.60
   5  -7  -4  198.48   13.80
  -5  -7   4  183.28   30.90
   5  -7  -4  188.48   26.90
   5  -7  -4  211.18   26.30
   5  -7  -4  202.18   13.90
  -5   7   4  201.18   24.50
  -5   7   4  241.48   30.60
  -5   7   4  232.28   30.70
   5   7  -4  192.68   28.80
   5   7  -4  221.08   17.30
   5   7  -4  266.07   35.60
  -5   7   4  219.18   24.70
   5   7  -4  168.18   26.30
   3  -7  -4 3023.40  109.99
  -3  -7   4 2874.31   98.39
   3  -7  -4 2631.54   95.59
  -3  -7   4 2971.80  113.79
   3  -7  -4 2920.91   82.99
  -3  -7   4 2887.71   97.99
   3   7  -4 3105.69  155.98
  -3   7   4 2836.82  120.19
   3   7  -4 2997.40  106.69
  -3   7   4 3010.60  104.09
  -3   7   4 3087.19  112.69
  -1  -7   4 5163.78  157.68
  -1  -7   4 5329.07  176.38
  -1  -7   4 5286.87  159.18
   1  -7  -4 5372.16  169.78
  -1  -7   4 5281.97  154.18
  -1   7   4 5065.99  165.18
  -1   7   4 5203.08  165.28
  -1   7   4 5033.30  171.68
   1  -7   4 1649.93   61.69
   1  -7   4 1721.43   65.29
  -1  -7  -4 1667.73   50.09
   1  -7   4 1627.34   77.29
  -1  -7  -4 1593.64   58.29
   1  -7   4 1632.94   63.29
  -1  -7  -4 1635.24   71.29
  -1  -7  -4 1636.94   49.20
  -1   7  -4 1526.55   81.49
   1   7   4 1763.22   72.59
   1   7   4 1710.53   69.89
  -1   7  -4 1752.42   67.59
   3  -7   4  759.72   38.50
  -3  -7  -4  769.52   28.90
   3  -7   4  722.33   49.90
  -3  -7  -4  767.92   43.90
   3  -7   4  691.53   37.80
   3  -7   4  728.13   37.60
  -3  -7  -4  748.83   28.50
  -3  -7  -4  723.13   56.79
  -3   7  -4  713.93   49.90
   3   7   4  760.52   48.70
  -3   7  -4  697.43   37.80
   3   7   4  778.82   43.40
   5  -7   4   15.40    9.80
   5  -7   4   21.30   10.50
  -5  -7  -4   22.20    7.20
  -5  -7  -4   30.70   11.50
  -5  -7  -4   16.90    6.50
   5  -7   4   11.40   13.00
  -5  -7  -4   15.10   10.60
  -5   7  -4   18.60    9.30
   5   7   4    0.80   11.30
  -5   7  -4    7.10   14.60
   5   7   4   -0.50   12.50
   5   7   4    6.80   10.90
   7  -7   4  479.15   32.40
  -7  -7  -4  459.55   33.70
   7  -7   4  408.56   30.10
  -7  -7  -4  457.65   25.10
  -7  -7  -4  351.36   27.20
  -7  -7  -4  397.76   19.50
  -7  -7  -4  405.16   24.70
   7  -7   4  479.85   41.70
   7  -7   4  388.56   30.10
  -7   7  -4  404.96   24.60
   7   7   4  460.05   45.10
   7   7   4  442.46   39.60
  -7   7  -4  333.77   40.50
   7   7   4  416.76   34.10
   7   7   4  428.26   34.30
   9  -7   4   66.59   15.80
  -9  -7  -4   65.59   16.70
  -9  -7  -4   63.99    9.30
  -9  -7  -4   42.00   11.70
  -9  -7  -4   66.29   13.10
   9   7   4   48.40   18.80
   9   7   4   58.89   17.80
   9   7   4   52.59   16.90
  -9   7  -4   50.79    9.50
  -9   7  -4   40.30   20.00
  11  -7   4  763.12   46.70
 -11  -7  -4  861.41   43.20
 -11  -7  -4  741.73   41.20
  11  -7   4  816.22   48.10
 -11  -7  -4  802.92   47.40
  11   7   4  789.22   53.39
 -11   7  -4  835.22   56.69
 -11   7  -4  819.52   57.39
  11   7   4  765.92   49.60
  11   7   4  773.92   49.00
 -13  -7  -4 1368.06   66.19
 -13  -7  -4 1330.37   61.09
 -13  -7  -4 1339.17   61.49
  13  -7   4 1300.67   66.29
  13  -7   4 1179.48   63.79
  13   7   4 1290.27   68.49
  13   7   4 1202.38   66.19
 -13   7  -4 1287.67   75.29
 -13   7  -4 1398.36   76.89
  13   7   4 1384.76   73.39
 -15  -7  -4   94.99   19.60
  15  -7   4  155.68   26.70
 -15  -7  -4   77.69   24.00
  15  -7   4  113.09   24.70
  15   7   4   98.19   24.00
  15   7   4   49.60   18.70
 -15   7  -4   91.79   26.70
 -15   7  -4   40.10   22.20
  15   7   4  126.89   29.90
 -17  -7  -4  616.24   47.90
 -17  -7  -4  667.53   47.20
  17  -7   4  536.55   47.70
 -17  -7  -4  590.74   44.20
  17   7   4  636.94   50.09
  17   7   4  664.93   54.69
 -17   7  -4  651.13   56.49
 -17   7  -4  597.94   61.79
 -19  -7  -4  913.51   60.89
 -19  -7  -4  979.90   61.99
  19  -7   4 1144.29   69.69
 -19   7  -4  903.81   67.79
 -19   7  -4 1029.40   75.49
  19   7   4  961.00   67.69
  19   7   4  883.61   62.69
 -18  -8   4  578.24   68.59
 -18  -8   4  576.54   44.00
 -18  -8   4  587.24   48.00
 -18   8   4  613.04   62.39
 -18   8   4  559.74   59.19
  18   8  -4  492.05   59.49
 -16  -8   4 1021.40   59.99
 -16  -8   4  984.00   66.39
 -16   8   4 1106.59   93.39
  16   8  -4  911.91   67.19
 -16   8   4 1006.10   62.89
 -14  -8   4 1337.17   74.59
 -14  -8   4 1228.28   63.69
 -14  -8   4 1238.18   60.49
 -14  -8   4 1219.38   64.89
  14   8  -4 1183.08   71.39
 -14   8   4 1251.97   71.99
  14   8  -4 1158.18   72.99
 -14   8   4 1306.07   70.49
 -12  -8   4 1464.95   91.59
 -12  -8   4 1358.26   74.29
 -12  -8   4 1284.97   65.89
  12  -8  -4 1402.16   64.39
  12   8  -4 1215.08   77.49
 -12   8   4 1285.87   71.29
 -12   8   4 1262.87   70.39
  12   8  -4 1432.76   75.79
  12   8  -4 1320.57   75.09
  10  -8  -4 3535.05  111.69
 -10  -8   4 3480.95  119.09
 -10  -8   4 3235.88  118.69
 -10  -8   4 3194.28  129.69
  10   8  -4 3240.08  131.09
 -10   8   4 3429.66  130.59
  10   8  -4 3194.08  135.09
 -10   8   4 3411.16  127.39
  10   8  -4 3590.04  133.39
  10   8  -4 3224.88  130.89
  -8  -8   4  358.66   30.00
  -8  -8   4  345.67   41.10
   8  -8  -4  389.46   25.20
  -8  -8   4  329.67   29.10
   8  -8  -4  351.66   42.50
   8   8  -4  400.06   25.30
   8   8  -4  373.76   45.10
   8   8  -4  407.96   43.20
  -8   8   4  432.26   40.20
   8   8  -4  350.86   42.20
  -8   8   4  437.26   36.70
  -6  -8   4 5009.50  161.98
  -6  -8   4 5234.78  162.58
   6  -8  -4 5291.27  179.88
  -6  -8   4 5108.09  178.08
   6   8  -4 5053.99  173.28
   6   8  -4 5321.37  182.18
  -6   8   4 5292.57  178.28
  -6   8   4 4997.10  163.48
   6   8  -4 5146.49  183.98
   4  -8  -4 2556.14   92.29
  -4  -8   4 2698.33   94.89
   4  -8  -4 2588.44   80.19
  -4  -8   4 2672.23   94.79
   4  -8  -4 2549.24  106.89
  -4   8   4 2608.04  108.69
   4   8  -4 2836.22  105.29
  -4   8   4 2717.03  109.89
   4   8  -4 2751.32  113.89
  -2  -8   4  152.38   29.00
   2  -8  -4  109.89   22.40
   2  -8  -4   96.49    9.80
   2  -8  -4   86.79    9.30
  -2  -8   4   79.19   15.70
  -2  -8   4  104.99   17.60
  -2   8   4  117.89   21.70
  -2   8   4   63.19   21.60
   2   8  -4   87.09   19.70
   2   8  -4   88.59   24.40
   0  -8  -4 2664.73   77.49
   0  -8   4 2683.73   93.29
   0  -8  -4 2781.72  106.09
   0  -8  -4 2588.34   77.89
   0  -8   4 2685.33   94.29
   0  -8   4 2778.62  115.69
   0   8  -4 2585.64  111.89
   0   8   4 2506.45  107.19
   0   8   4 2587.04  101.29
   0   8   4 2617.34  101.99
   0   8  -4 2670.33   99.09
  -2  -8  -4   62.59   18.80
  -2  -8  -4   53.69    8.20
   2  -8   4   35.90   12.10
  -2  -8  -4   49.90    8.60
   2  -8   4   46.40   13.60
   2   8   4   42.80   16.10
   2   8   4   55.39   20.80
  -2   8  -4   34.40   19.00
   2   8   4   49.99   17.70
  -2   8  -4   47.80   15.20
   4  -8   4 3460.75  115.89
  -4  -8  -4 3545.85  125.19
  -4  -8  -4 3268.57  104.39
  -4  -8  -4 3440.96  103.09
   4  -8   4 3278.07  115.89
   4  -8   4 3382.16  135.29
  -4   8  -4 3576.94  137.79
   4   8   4 3529.25  128.59
  -4   8  -4 3516.45  115.69
   4   8   4 3505.65  133.09
   4   8   4 3347.17  122.69
   6  -8   4 2813.42  100.39
   6  -8   4 2887.21  119.89
  -6  -8  -4 2686.63   87.19
   6  -8   4 2641.54   98.19
  -6  -8  -4 2833.42  106.19
   6   8   4 2741.03  113.89
  -6   8  -4 2706.93  116.79
   6   8   4 2682.63  115.59
  -6   8  -4 2601.84   92.39
   6   8   4 2691.03  109.59
   8  -8   4  937.01   64.69
  -8  -8  -4 1030.50   44.90
  -8  -8  -4  949.60   54.69
   8  -8   4 1004.80   53.19
   8  -8   4  992.70   52.39
  -8   8  -4 1063.29   44.40
   8   8   4 1055.19   56.79
   8   8   4  929.71   56.39
   8   8   4 1097.69   63.39
   8   8   4 1069.29   65.69
  -8   8  -4  960.50   64.99
 -10  -8  -4  593.54   35.40
 -10  -8  -4  585.64   42.60
  10  -8   4  609.24   41.90
  10  -8   4  596.04   41.80
  10  -8   4  535.35   56.09
  10   8   4  602.14   49.60
  10   8   4  572.04   44.90
  10   8   4  627.64   44.90
 -10   8  -4  710.43   55.29
 -12  -8  -4  464.75   34.80
  12  -8   4  513.75   39.80
  12   8   4  450.25   48.40
  12   8   4  492.65   43.20
 -12   8  -4  534.05   57.89
  12   8   4  585.64   45.60
 -14  -8  -4 1266.77   68.19
 -14  -8  -4 1313.97   80.79
  14  -8   4 1247.48   68.29
 -14   8  -4 1280.27   79.49
 -14   8  -4 1361.96   81.39
  14   8   4 1314.37   71.39
  14   8   4 1385.56   78.69
 -16  -8  -4  649.83   49.60
  16  -8   4  690.83   52.09
 -16  -8  -4  712.03   48.10
  16   8   4  488.85   53.19
 -16   8  -4  618.64   63.79
 -16   8  -4  535.05   59.49
  16   8   4  666.73   52.09
 -18  -8  -4  594.54   48.50
  18  -8   4  587.74   51.59
  18   8   4  598.94   87.99
 -18   8  -4  540.05   60.39
  18   8   4  559.04   56.49
 -18   8  -4  498.25   63.49
 -15  -9   4  718.23   50.29
 -15  -9   4  664.73   56.99
 -15   9   4  740.13   56.99
 -15   9   4  711.93   58.49
  15   9  -4  534.05   65.79
 -13  -9   4  261.77   31.60
 -13  -9   4  283.77   34.20
 -13  -9   4  253.57   40.40
 -13   9   4  290.97   41.20
  13   9  -4  231.78   41.20
  13   9  -4  260.07   41.20
 -13   9   4  239.88   38.60
 -11  -9   4   27.10   13.90
  11  -9  -4   25.60   18.70
 -11  -9   4   12.30   16.30
 -11   9   4    8.40   16.70
  11   9  -4   14.20   19.30
 -11   9   4   -2.90   16.90
  11   9  -4   -1.20   17.80
  -9  -9   4  231.98   28.80
  -9  -9   4  266.97   39.60
   9  -9  -4  198.58   35.10
   9   9  -4  192.78   34.00
   9   9  -4  189.38   34.80
  -9   9   4  242.98   39.30
  -9   9   4  251.47   37.80
  -7  -9   4 1802.62   75.79
   7  -9  -4 1732.93   90.59
  -7  -9   4 1886.31   92.39
   7   9  -4 1880.51   88.59
  -7   9   4 1866.01   90.99
   7   9  -4 1811.62   93.19
  -5  -9   4 3310.57  113.89
  -5  -9   4 3040.90  142.69
  -5  -9   4 3305.37  132.39
   5  -9  -4 3351.06  131.89
  -5   9   4 3198.48  117.29
   5   9  -4 3297.47  134.89
  -5   9   4 3045.80  128.79
   5   9  -4 3268.57  125.19
  -3  -9   4  976.70   59.69
  -3  -9   4  969.80   64.29
  -3  -9   4 1061.79   51.59
   3   9  -4  953.70   56.99
   3   9  -4  921.11   64.99
  -3   9   4  990.80   55.89
  -3   9   4  961.60   62.99
  -1  -9   4  119.19   28.60
   1  -9  -4   86.89   23.00
  -1  -9   4  142.89   26.40
  -1  -9   4  105.69   18.80
   1   9  -4   92.19   21.20
  -1   9   4  110.19   23.40
  -1   9   4  125.59   27.10
   1   9  -4  117.69   29.40
   1  -9   4  381.36   45.50
   1  -9   4  594.84   37.50
  -1  -9  -4  529.75   43.70
   1   9   4  436.56   43.20
   1   9   4  548.15   55.59
   1   9   4  557.04   40.70
  -1   9  -4  482.85   53.39
  -1   9  -4  583.44   40.30
   3  -9   4 2028.10   98.99
  -3  -9  -4 2008.20   89.19
   3  -9   4 2057.79   80.69
  -3   9  -4 1850.91   96.89
   3   9   4 1768.02   86.89
   3   9   4 1981.60   95.99
   3   9   4 2013.60   84.59
   5  -9   4 2078.79   85.59
   5  -9   4 2252.17  106.59
  -5  -9  -4 2072.09   92.49
   5   9   4 2176.38   90.69
  -5   9  -4 2199.48  107.19
  -5   9  -4 2172.08   83.39
   5   9   4 2279.37   98.79
   5   9   4 2088.69  100.69
   7  -9   4  155.88   33.30
   7  -9   4  183.18   26.20
  -7   9  -4  172.28   25.20
   7   9   4  150.18   26.30
  -7   9  -4  178.08   36.50
   7   9   4  146.69   32.20
   7   9   4  123.39   28.70
   9  -9   4 1980.30  103.19
   9  -9   4 1931.41   83.39
  -9  -9  -4 1800.82   85.39
   9   9   4 1865.91   93.59
  -9   9  -4 1939.61  100.79
   9   9   4 1869.91   85.09
 -11  -9  -4  680.73   49.30
  11  -9   4  684.03   48.30
  11  -9   4  622.44   64.29
 -11   9  -4  696.23   60.19
  11   9   4  726.03   57.79
  11   9   4  596.24   47.20
  13  -9   4  258.57   35.30
 -13  -9  -4  307.47   38.70
  13  -9   4  349.27   53.69
 -13   9  -4  298.57   47.50
  13   9   4  228.18   34.90
  13   9   4  197.98   37.60
  15  -9   4 2062.49   98.79
  15  -9   4 2329.27  119.59
  15   9   4 1837.42  127.49
 -15   9  -4 1922.41  106.69
  15   9   4 1930.41   94.49
 -12 -10   4  178.18   42.40
  12 -10  -4  255.37   42.40
  12  10  -4  260.37   45.70
 -12  10   4  231.78   40.20
  12  10  -4  226.08   52.39
  10 -10  -4  209.68   38.80
 -10 -10   4  146.79   32.20
  10  10  -4  201.68   36.60
  10  10  -4  244.78   42.80
 -10  10   4  247.38   40.80
   8 -10  -4   21.00   18.50
  -8 -10   4   13.90   19.70
   8  10  -4   35.80   20.80
  -8  10   4   28.30   22.40
   8  10  -4   42.10   24.60
  -6 -10   4  160.88   33.80
   6 -10  -4  140.09   30.30
  -6  10   4  157.68   26.00
  -6  10   4  132.99   31.60
   6  10  -4  118.29   31.60
   6  10  -4  141.29   29.70
   4 -10  -4  263.67   40.10
  -4 -10   4  306.77   43.30
   4  10  -4  332.87   41.70
  -4  10   4  307.67   36.30
   4  10  -4  295.17   45.30
  -4  10   4  296.17   42.90
  -2 -10   4  354.36   47.70
   2 -10  -4  401.86   48.50
   2  10  -4  350.56   40.40
   2  10  -4  343.47   47.60
  -2  10   4  399.66   48.60
  -2  10   4  365.26   41.10
   0 -10  -4 1061.39   67.19
   0 -10   4 1136.89   74.29
   0  10  -4 1129.99   62.69
   0  10   4 1101.19   72.59
   0  10   4 1166.08   66.59
   0  10  -4  968.70   72.99
   2 -10   4 1011.70   71.09
  -2 -10  -4  935.41   60.59
   2  10   4  882.61   65.99
  -2  10  -4  749.23   64.89
   2  10   4  951.20   56.59
   2  10   4  946.41   60.89
  -2  10  -4  946.01   55.29
   4 -10   4  276.57   43.40
  -4 -10  -4  332.57   40.10
  -4  10  -4  273.87   43.60
  -4  10  -4  370.26   36.70
   4  10   4  272.27   34.50
   4  10   4  360.86   47.80
   4  10   4  338.67   43.60
  -6 -10  -4  825.92   57.39
   6 -10   4  819.72   67.19
   6  10   4  739.23   63.39
   6  10   4  838.22   60.49
   6  10   4  884.71   54.99
  -6  10  -4  870.31   68.59
  -8 -10  -4  281.97   37.80
   8 -10   4  442.46   59.19
   8  10   4  273.97   41.80
  -8  10  -4  228.28   43.70
   8  10   4  271.77   36.20
  10 -10   4  329.17   49.90
 -10 -10  -4  337.67   49.70
  10  10   4  315.27   46.90
  10  10   4  273.87   36.50
 -10  10  -4  317.67   48.90
   5 -11  -4  177.78   35.50
  -5 -11   4  219.18   40.50
  -5  11   4  185.98   38.70
   5  11  -4  336.87   55.59
   5  11  -4  185.28   34.30
  -5  11   4  240.58   34.50
  -3 -11   4  557.54   77.99
   3 -11  -4  569.54   59.79
  -3  11   4  543.05   60.89
  -3  11   4  624.24   49.70
   3  11  -4  518.35   52.39
  -1 -11   4  777.12  105.89
   1 -11  -4  788.62   61.89
   1  11  -4  828.32   57.59
  -1  11   4  775.02   66.99
  -1  11   4  801.42   58.09
   1 -11   4  298.97   53.49
  -1 -11  -4  331.57   44.60
   1  11   4  393.36   65.49
  -1  11  -4  271.07   37.70
   1  11   4  258.87   39.10
  -3 -11  -4  719.13   57.29
   3 -11   4  787.02   67.99
  -3  11  -4  720.43   81.89
   3  11   4  678.03  101.99
   3  11   4  817.32   60.59
  -3  11  -4  842.72   93.49
   5 -11   4  217.58   41.10
   5  11   4  214.08   32.50
  -5  11  -4  255.07   47.50
   5  11   4  241.58   49.10
   5  11   4  176.88   39.80
 -26   0   5   -7.80   14.80
 -26   0   5   21.30   21.50
  26   0  -5   -6.30   16.80
 -24   0   5   -4.70   17.40
  24   0  -5   -4.50   15.50
 -24   0   5    9.00   15.30
  22   0  -5   -9.20   12.90
 -22   0   5   10.10   16.80
 -22   0   5   -7.80   12.70
 -22   0   5    3.80   12.80
 -20   0   5  -12.50    9.40
 -20   0   5   -2.90   11.30
 -20   0   5    9.10    8.40
 -20   0   5    8.40   15.00
  20   0  -5   -2.20    9.40
  20   0  -5  -15.20   11.70
  20   0  -5    1.50   11.40
  18   0  -5   -2.70   10.20
 -18   0   5    1.20   11.80
 -18   0   5    5.50   10.90
  18   0  -5    1.90   11.50
 -18   0   5  -10.80    8.20
 -18   0   5    1.70    6.70
  18   0  -5  -12.80    7.60
 -16   0   5    9.00    8.40
 -16   0   5    3.30    9.20
  16   0  -5    4.00    9.20
 -16   0   5    0.20    7.10
 -16   0   5   -3.70    8.40
  16   0  -5    3.70    9.40
  16   0  -5    0.70    9.60
 -16   0   5    2.30   10.30
  14   0  -5   -1.20    6.70
 -14   0   5    2.00    7.50
 -14   0   5   20.30    7.70
 -14   0   5    6.50    8.20
  14   0  -5   -0.80    7.10
 -14   0   5   -3.40    6.80
  14   0  -5   -4.30    7.70
 -14   0   5    3.00    4.00
 -12   0   5    1.50    3.30
 -12   0   5    3.80    7.60
 -12   0   5   12.40    7.90
  12   0  -5    2.00    6.00
 -12   0   5    7.00    5.50
 -12   0   5   -4.20    6.30
  12   0  -5   -4.40    6.70
 -12   0   5    2.50    7.10
  12   0  -5   -1.00    6.50
  10   0  -5   32.20    8.60
 -10   0   5   23.30    8.80
 -10   0   5   16.70    5.80
 -10   0   5   20.90    7.40
 -10   0   5   20.70    8.00
 -10   0   5   11.00    6.10
  10   0  -5   18.20    7.40
  10   0  -5   27.10    8.20
 -10   0   5   34.10    4.10
  10   0  -5   14.30    6.80
  -8   0   5   12.70    6.30
  -8   0   5    8.90    6.00
   8   0  -5    6.30    5.30
  -8   0   5    4.60    4.10
   8   0  -5    3.60    4.20
  -8   0   5   19.00    6.50
  -8   0   5   -1.10    4.00
   8   0  -5    0.80    4.60
  -6   0   5    1.60    4.00
   6   0  -5    5.70    4.30
  -6   0   5    8.00    4.40
  -6   0   5    4.10    4.00
   6   0  -5    3.20    3.70
   6   0  -5    3.90    3.80
  -6   0   5    2.00    3.30
   4   0  -5   -0.10    2.70
  -4   0   5    4.40    3.40
  -4   0   5   -1.60    2.60
  -4   0   5    0.30    2.90
   4   0  -5    2.20    2.60
   4   0  -5   -1.00    2.70
   4   0  -5   -1.10    2.90
  -2   0   5   12.90    3.90
  -2   0   5    9.00    3.00
   2   0  -5   -2.20    2.10
  -2   0   5    1.20    2.40
  -2   0   5    3.20    2.70
   2   0  -5    1.20    2.70
   2   0  -5    3.90    2.90
   0   0   5   14.90    3.80
   0   0  -5   12.40    3.70
   0   0   5    7.20    3.20
   0   0  -5    5.40    3.30
   0   0   5   10.20    2.70
   0   0  -5    6.70    3.00
   0   0   5    6.90    3.10
   0   0  -5    6.90    2.30
  -2   0  -5    1.70    3.00
   2   0   5    2.00    3.00
   2   0   5    1.20    2.80
   2   0   5    2.20    3.00
  -2   0  -5    3.90    2.90
  -2   0  -5    1.50    3.10
  -4   0  -5    2.00    2.80
   4   0   5    7.30    3.30
   4   0   5   22.90    5.80
   4   0   5    7.50    4.20
   4   0   5   -0.20    3.30
  -4   0  -5    4.90    4.10
  -4   0  -5    2.40    3.50
   6   0   5    1.00    3.80
  -6   0  -5    0.80    4.10
  -6   0  -5    4.20    4.50
   6   0   5   -3.60    3.70
  -6   0  -5   -1.50    2.70
   6   0   5    7.90    4.70
  -6   0  -5   -0.10    3.60
   6   0   5    7.80    3.70
  -8   0  -5   -1.20    4.60
   8   0   5   11.60    5.70
   8   0   5    8.00    6.20
  -8   0  -5   -1.50    4.50
   8   0   5    1.90    4.50
   8   0   5   -2.20    3.80
  -8   0  -5    0.20    3.20
 -10   0  -5   23.60    8.50
  10   0   5   29.90    6.50
  10   0   5   17.40    7.00
  10   0   5   22.10    8.30
  10   0   5   23.90    8.10
 -10   0  -5   30.50    9.20
  10   0   5   21.40    7.70
  12   0   5   -3.30    6.10
  12   0   5    0.60    5.90
  12   0   5    2.10    5.10
 -12   0  -5   -5.90    6.60
  12   0   5   -3.50    6.80
 -12   0  -5   -7.80    6.70
  12   0   5   11.50    5.80
 -12   0  -5   -8.30    5.60
  14   0   5    2.60    7.70
  14   0   5   15.90   10.10
 -14   0  -5   -0.40    7.80
  14   0   5    7.20    9.70
  14   0   5    0.20    5.80
  14   0   5    6.60    5.50
 -14   0  -5   10.10    9.50
 -14   0  -5   17.40   10.70
  16   0   5   -8.00    8.40
 -16   0  -5    0.00   10.20
  16   0   5   -5.40    5.90
  16   0   5   -1.10    5.90
  16   0   5   -0.90   10.70
 -16   0  -5   -4.10    8.90
  16   0   5   -1.10    9.10
 -16   0  -5   -0.70    9.60
 -18   0  -5   -2.20   10.60
  18   0   5    4.10   11.50
  18   0   5    1.90   12.00
 -18   0  -5    2.00   12.20
 -18   0  -5   -8.90   10.10
  18   0   5    6.70    7.50
  18   0   5   -4.30    9.40
 -20   0  -5   -2.10   12.60
 -20   0  -5    4.10   12.50
  20   0   5    5.90   12.50
  20   0   5    2.60   12.10
  20   0   5   -0.10   14.20
  20   0   5    1.00    8.70
 -20   0  -5   -7.50   11.00
 -22   0  -5    8.00   15.40
 -22   0  -5    4.00   13.30
  22   0   5   -0.80   13.20
  22   0   5   12.30   15.70
 -24   0  -5  -11.10   14.10
  24   0   5   -5.00   16.60
 -24   0  -5  -15.10   14.70
  26   0   5   -1.00   19.00
 -26   0  -5   -3.90   15.30
 -26   0  -5  -17.60   16.90
 -25  -1   5   52.69   24.90
 -25  -1   5   14.40   18.10
  25  -1  -5   27.10   20.90
 -25   1   5   23.70   18.20
 -25   1   5   12.50   21.20
  25   1  -5   35.10   21.50
 -23  -1   5 1854.71   89.79
  23  -1  -5 2010.50   94.79
 -23  -1   5 1822.02   90.79
 -23   1   5 1742.43   83.89
  23   1  -5 1959.60   92.79
 -23   1   5 2021.60   96.69
 -23   1   5 1922.21   88.39
 -21  -1   5  188.88   27.70
  21  -1  -5  201.28   31.70
  21  -1  -5  241.98   31.30
 -21  -1   5  259.27   33.50
 -21  -1   5  284.57   37.20
  21  -1  -5  274.27   36.70
 -21   1   5  210.48   33.80
 -21   1   5  232.78   34.00
 -21   1   5  183.38   22.10
  21   1  -5  195.68   28.20
  21   1  -5  190.28   31.70
  21   1  -5  213.38   30.90
 -21   1   5  217.98   30.00
 -19  -1   5  129.89   14.70
 -19  -1   5  149.99   24.50
  19  -1  -5  143.99   24.00
 -19  -1   5  173.48   27.20
  19  -1  -5  156.78   26.50
 -19  -1   5  140.89   39.00
  19  -1  -5  211.78   46.30
  19   1  -5  107.49   23.10
  19   1  -5  159.28   37.10
 -19   1   5  145.69   19.80
 -19   1   5  136.09   22.90
  19   1  -5   86.59   19.10
 -19   1   5  158.18   23.60
 -19   1   5  114.49   27.20
  17  -1  -5   16.90   11.60
 -17  -1   5   13.40   11.90
 -17  -1   5   25.90   13.60
  17  -1  -5    7.30   11.20
  17  -1  -5    5.90   11.00
 -17  -1   5   11.20    7.30
 -17  -1   5   16.40    7.20
 -17  -1   5   10.90   10.70
 -17  -1   5   13.50   11.20
  17   1  -5   11.90   10.30
 -17   1   5   14.20   10.20
 -17   1   5   11.40   12.40
  17   1  -5   18.40   12.10
 -17   1   5   14.60    9.40
  17   1  -5    0.10   11.50
 -17   1   5    5.30    9.70
 -15  -1   5  699.93   43.10
 -15  -1   5  750.72   41.90
 -15  -1   5  720.63   30.70
 -15  -1   5  705.23   41.20
 -15  -1   5  742.03   30.90
  15  -1  -5  730.83   43.30
  15  -1  -5  710.53   39.90
  15  -1  -5  770.22   42.50
 -15  -1   5  708.33   40.60
 -15   1   5  722.53   35.70
  15   1  -5  803.92   43.60
 -15   1   5  656.13   41.70
 -15   1   5  722.73   39.90
  15   1  -5  654.63   39.40
 -15   1   5  707.03   38.80
 -13  -1   5 1232.08   44.80
 -13  -1   5 1259.27   43.50
  13  -1  -5 1182.68   52.49
  13  -1  -5 1136.89   50.69
 -13  -1   5 1337.47   56.89
 -13  -1   5 1208.08   52.69
 -13  -1   5 1192.68   52.79
 -13  -1   5 1301.87   53.59
  13  -1  -5 1119.69   53.69
 -13   1   5 1140.09   47.20
 -13   1   5 1182.78   54.19
  13   1  -5 1187.68   52.19
 -13   1   5 1118.99   49.60
  13   1  -5 1214.58   53.79
 -13   1   5 1261.07   51.79
  13   1  -5 1186.28   55.39
 -11  -1   5  501.35   21.10
 -11  -1   5  485.65   28.50
 -11  -1   5  439.06   29.00
  11  -1  -5  473.75   29.50
  11  -1  -5  459.45   27.00
  11  -1  -5  534.65   29.90
 -11  -1   5  466.25   22.10
 -11  -1   5  447.56   27.80
 -11  -1   5  471.85   28.00
  11  -1  -5  543.85   29.60
  11   1  -5  477.75   30.20
  11   1  -5  467.05   28.10
 -11   1   5  508.15   26.20
 -11   1   5  505.55   27.60
 -11   1   5  489.75   27.10
   9  -1  -5 2738.93   88.79
   7  -1   5   85.79   12.50
   7  -1   5   67.39   10.80
  -7  -1  -5   78.59   10.30
  -7  -1  -5   67.39   10.50
  -7  -1  -5  105.69   11.50
   7   1   5   66.39    8.70
   7   1   5   85.39   11.00
   7   1   5   66.79   10.10
  -7   1  -5   61.29   11.70
  -7   1  -5   63.99   10.80
   7   1   5   98.99   11.70
   7   1   5   57.59    8.60
  -7   1  -5   66.09   10.90
  -7   1  -5   78.49    6.10
   9  -1   5 3832.32  124.59
  11  -1   5  284.87   22.40
 -11  -1  -5  284.17   20.90
  11  -1   5  295.17   24.10
  11  -1   5  305.27   23.30
 -11  -1  -5  272.67   22.60
 -11  -1  -5  301.27   23.70
  11  -1   5  293.77   13.80
  11   1   5  284.47   19.50
  11   1   5  256.77   22.00
 -11   1  -5  305.97   23.60
 -11   1  -5  289.47   24.20
  11   1   5  300.47   21.80
  11   1   5  285.07   19.50
  11   1   5  293.27   21.40
 -11   1  -5  272.57   23.50
  13  -1   5  430.16   18.80
 -13  -1  -5  470.55   31.20
  13  -1   5  407.96   23.20
 -13  -1  -5  394.26   27.30
  13  -1   5  406.56   30.20
  13  -1   5  421.16   29.80
  13  -1   5  404.36   30.70
 -13  -1  -5  385.76   29.60
 -13   1  -5  461.85   31.00
  13   1   5  425.76   28.20
  13   1   5  420.16   15.90
  13   1   5  361.96   24.60
 -13   1  -5  384.26   30.10
  13   1   5  381.96   29.30
 -13   1  -5  417.66   30.80
  13   1   5  396.66   27.80
  13   1   5  452.95   26.00
 -15  -1  -5  188.08   22.80
  15  -1   5  158.58   22.90
 -15  -1  -5  209.88   25.70
  15  -1   5  171.18   23.80
  15  -1   5  182.48   18.20
 -15  -1  -5  178.98   25.00
  15  -1   5  122.19   20.90
  15  -1   5  196.38   19.60
  15   1   5  182.98   24.70
  15   1   5  149.19   18.50
  15   1   5  172.38   22.80
  15   1   5  184.38   22.60
 -15   1  -5  172.38   24.80
 -15   1  -5  138.69   21.00
 -15   1  -5  153.38   22.40
 -17  -1  -5 2299.77   92.79
  17  -1   5 2276.37   91.29
 -17  -1  -5 2277.07   88.09
 -17  -1  -5 2231.18   89.89
  17  -1   5 2167.18   69.39
  17  -1   5 2181.38   89.29
  17  -1   5 2184.58   92.39
  17   1   5 2254.17   80.09
 -17   1  -5 2055.69   87.19
  17   1   5 2324.97   88.09
  17   1   5 2217.58   88.39
 -17   1  -5 2275.97   92.59
  17   1   5 2306.27   91.59
 -17   1  -5 2295.97   92.69
  19  -1   5   13.00   12.90
 -19  -1  -5   17.70   13.30
  19  -1   5    0.30   11.10
 -19  -1  -5    7.30   12.80
 -19  -1  -5    4.30   13.50
  19  -1   5    2.50    6.50
  19  -1   5    0.00   13.50
  19   1   5   -5.40   10.10
 -19   1  -5   -0.50   12.70
  19   1   5    1.20   16.70
 -19   1  -5   10.30   15.00
  19   1   5    1.80    9.90
  19   1   5   20.60   13.60
 -21  -1  -5  228.28   33.50
  21  -1   5  243.28   34.10
  21  -1   5  204.88   31.60
 -21  -1  -5  192.38   30.50
  21  -1   5  218.68   37.20
  21   1   5  265.97   29.00
 -21   1  -5  210.88   33.50
  21   1   5  239.28   30.70
  21   1   5  253.27   34.20
 -21   1  -5  249.08   35.70
 -21   1  -5  198.08   29.80
  21   1   5  264.67   36.40
  23  -1   5    9.30   17.90
 -23  -1  -5    6.60   16.10
 -23  -1  -5    9.20   16.80
 -23   1  -5    3.70   14.30
 -23   1  -5    0.40   17.60
  23   1   5   11.80   15.90
  25  -1   5   24.20   22.10
 -25  -1  -5   27.00   21.20
 -25  -1  -5   42.20   19.90
 -25   1  -5   45.90   30.90
  25   1   5   97.69   28.20
 -25   1  -5   61.69   26.30
 -26  -2   5   38.00   23.40
 -26  -2   5   56.99   25.60
  26  -2  -5   38.40   22.20
 -26   2   5   35.70   24.60
 -26   2   5   55.59   21.80
  26   2  -5   16.40   20.10
  26   2  -5    2.20   18.50
  24  -2  -5 1083.39   70.69
 -24  -2   5 1154.68   69.79
 -24  -2   5 1106.29   68.49
  24   2  -5 1076.59   69.19
 -24   2   5 1005.90   62.69
 -24   2   5 1092.29   72.99
 -24   2   5  952.60   60.59
 -22  -2   5    3.80   13.50
  22  -2  -5    6.40   15.70
 -22  -2   5    2.80   15.90
 -22   2   5   -5.80   14.70
  22   2  -5    7.70   14.20
 -22   2   5    6.10   14.00
 -22   2   5   13.60   14.40
 -20  -2   5 2321.97   99.19
  20  -2  -5 2563.34  103.69
 -20  -2   5 2374.16  109.09
  20  -2  -5 2335.27   97.79
 -20  -2   5 2451.75  104.99
 -20  -2   5 2717.03  103.99
  20  -2  -5 2454.95  105.39
  20   2  -5 2501.55  107.49
  20   2  -5 2570.84  103.29
 -20   2   5 2544.65   95.69
  20   2  -5 2242.88   97.49
 -20   2   5 2400.36   90.69
 -20   2   5 2637.94  108.39
 -20   2   5 2561.44   98.49
 -18  -2   5   33.20   14.80
 -18  -2   5   76.29   20.70
  18  -2  -5   34.20   14.60
  18  -2  -5   56.79   16.60
 -18  -2   5   49.50   16.00
  18  -2  -5   46.50   16.50
 -18  -2   5   30.80   13.90
 -18  -2   5   55.69    9.10
  18   2  -5   52.39   16.00
 -18   2   5   46.70   16.60
  18   2  -5   56.49   18.70
  18   2  -5   50.59   16.50
 -18   2   5   28.90   13.70
 -18   2   5   36.10   13.30
 -18   2   5   45.10   14.20
 -16  -2   5  350.26   18.80
  16  -2  -5  337.07   34.00
 -16  -2   5  383.36   24.20
  16  -2  -5  346.57   28.90
 -16  -2   5  371.56   32.00
 -16  -2   5  345.17   30.00
 -16  -2   5  369.66   30.40
  16  -2  -5  355.96   35.00
 -16  -2   5  336.37   33.50
  16   2  -5  360.16   36.90
  16   2  -5  333.87   34.00
 -16   2   5  337.17   26.70
 -16   2   5  353.26   28.60
 -16   2   5  294.57   26.00
  16   2  -5  385.26   31.10
 -16   2   5  426.66   41.40
  14  -2  -5  396.96   25.80
  14  -2  -5  417.96   30.30
 -14  -2   5  384.76   29.80
 -14  -2   5  427.26   30.10
 -14  -2   5  377.06   23.30
 -14  -2   5  399.06   29.90
 -14  -2   5  377.36   19.60
 -14  -2   5  400.36   31.80
  14  -2  -5  397.16   31.00
  14  -2  -5  395.46   28.10
 -14   2   5  354.26   30.50
  14   2  -5  413.46   32.60
 -14   2   5  478.15   29.40
 -14   2   5  418.26   27.20
  14   2  -5  441.76   30.50
  14   2  -5  478.75   32.30
 -14   2   5  435.36   28.80
 -14   2   5  406.86   21.50
 -12  -2   5   55.89   10.30
  12  -2  -5   59.49   12.30
 -12  -2   5   60.09   13.40
 -12  -2   5   88.29   15.40
 -12  -2   5   75.49   13.30
  12  -2  -5   58.69   11.40
 -12  -2   5  108.69   17.10
  12  -2  -5   55.79   11.60
  12   2  -5   87.09   15.50
 -12   2   5   45.90   12.40
  12   2  -5   49.30   13.40
 -12   2   5   57.59   10.60
 -12   2   5   56.09   12.60
 -12   2   5   86.99   13.60
 -12   2   5   70.69   11.20
 -10  -2   5 1563.74   52.79
 -10  -2   5 1531.75   60.79
 -10  -2   5 1401.66   57.29
 -10  -2   5 1559.64   58.19
  10  -2  -5 1417.96   58.69
 -10  -2   5 1551.04   58.09
  10  -2  -5 1561.04   55.89
  10  -2  -5 1536.95   56.59
  10  -2  -5 1437.36   57.39
  10  -2  -5 1586.34   56.49
 -10   2   5 1593.34   60.29
 -10   2   5 1550.54   57.59
 -10   2   5 1490.35   53.09
  10   2  -5 1422.86   60.59
 -10   2   5 1509.75   53.89
  10   2  -5 1523.65   58.59
  10   2  -5 1547.65   58.69
   4  -2  -5  235.98   13.90
   4  -2  -5  270.07   16.10
   4  -2  -5  232.18   12.30
  -4  -2   5  233.18   15.70
   4  -2  -5  242.98   16.80
   4  -2  -5  255.07   16.30
   4  -2  -5  225.98   11.80
   4  -2  -5  270.37   14.70
   4   2  -5  240.38   15.50
  -4   2   5  228.28   14.30
  -4   2   5  250.57   16.20
   4   2  -5  233.38   15.80
  -4   2   5  264.97   17.00
  -4   2   5  230.08    8.90
   4   2  -5  262.27   16.00
  -4   2   5  232.98    8.90
   4   2  -5  244.28   17.70
  -4   2   5  262.47   13.90
   0  -2  -5   13.20    5.10
   0  -2  -5   17.10    2.90
   0  -2  -5   16.60    5.00
   0  -2  -5   15.20    2.70
   0  -2   5   18.30    5.20
   0  -2   5    6.10    4.30
   0  -2   5   11.50    5.00
   0  -2  -5   13.20    3.10
   0  -2  -5   18.80    5.90
   0  -2  -5   12.60    5.20
   0   2  -5    7.40    4.00
   0   2   5   20.80    3.10
   0   2   5   14.50    4.70
   0   2  -5   16.80    5.60
   0   2   5    6.30    4.80
   0   2   5   14.10    5.20
   0   2  -5   14.10    5.10
  -2  -2  -5   92.09    7.20
   2  -2   5   99.99   13.10
  -2  -2  -5  101.09   13.00
  -2  -2  -5   97.69    7.10
   2  -2   5   82.09   10.10
  -2  -2  -5   95.49    6.20
   2  -2   5   78.99    9.80
  -2  -2  -5   94.79   11.60
   2  -2   5  105.29   13.40
   2   2   5   84.59    8.90
  -2   2  -5  107.49   11.80
   2   2   5   84.59   11.20
   2   2   5   83.49    6.20
   2   2   5   73.89   10.50
   4  -2   5 3128.29   98.39
  -6  -2  -5  709.63   28.90
   6  -2   5  699.83   34.50
   6  -2   5  760.82   34.40
  -6  -2  -5  724.53   31.40
   6  -2   5  734.43   38.00
  -6  -2  -5  782.42   31.90
  -6  -2  -5  806.92   26.90
   6   2   5  835.72   34.50
  -6   2  -5  750.02   33.70
   6   2   5  752.92   25.50
   6   2   5  715.53   29.50
   6   2   5  779.62   26.90
   6   2   5  780.32   29.00
   6   2   5  714.93   29.20
  -6   2  -5  801.92   37.10
  -8  -2  -5 1178.88   45.20
  -8  -2  -5 1209.98   47.20
  -8  -2  -5 1297.57   43.00
   8  -2   5 1175.98   50.49
   8  -2   5 1179.78   49.50
   8  -2   5 1305.67   51.19
  -8  -2  -5 1128.19   46.80
   8   2   5 1216.38   41.10
  -8   2  -5 1222.58   48.90
  -8   2  -5 1239.18   52.09
   8   2   5 1171.48   47.50
   8   2   5 1212.98   46.00
   8   2   5 1403.36   46.90
   8   2   5 1183.28   44.10
  -8   2  -5 1310.67   50.39
  10  -2   5 2355.86   83.59
 -10  -2  -5 2363.66   81.69
  10  -2   5 2445.26   92.19
  10  -2   5 2344.77   83.99
 -10  -2  -5 2438.76   82.39
 -10  -2  -5 2412.46   86.99
  10   2   5 2284.37   79.79
  10   2   5 2272.47   79.29
  10   2   5 2314.17   78.79
 -10   2  -5 2396.76   82.29
  10   2   5 2383.56   73.99
  10   2   5 2318.27   77.29
 -10   2  -5 2272.77   82.49
 -10   2  -5 2385.76   86.19
 -12  -2  -5 2435.46   88.89
 -12  -2  -5 2453.45   88.39
  12  -2   5 2437.26   83.49
  12  -2   5 2375.86   89.09
 -12  -2  -5 2587.34   83.89
  12  -2   5 2580.14   92.19
  12   2   5 2546.55   86.39
  12   2   5 2379.16   86.39
  12   2   5 2545.65   84.89
 -12   2  -5 2484.35   88.69
  12   2   5 2527.05   86.59
  12   2   5 2502.65   80.99
 -12   2  -5 2446.36   89.49
 -12   2  -5 2580.04   93.79
  14  -2   5  224.98   22.20
  14  -2   5  190.58   24.30
 -14  -2  -5  186.18   23.50
 -14  -2  -5  266.77   29.10
 -14  -2  -5  184.08   21.30
  14  -2   5  216.48   27.50
  14   2   5  190.78   27.10
 -14   2  -5  173.58   25.30
 -14   2  -5  145.79   19.80
 -14   2  -5  244.18   27.50
  14   2   5  160.68   19.70
  14   2   5  222.08   23.80
  14   2   5  226.88   22.30
  14   2   5  182.98   22.80
 -16  -2  -5  352.36   28.30
 -16  -2  -5  368.56   36.30
  16  -2   5  248.08   28.40
  16  -2   5  295.07   32.50
  16  -2   5  336.97   24.70
 -16  -2  -5  351.56   34.70
  16  -2   5  213.58   28.30
  16   2   5  228.68   25.50
 -16   2  -5  282.77   33.00
  16   2   5  371.16   34.90
 -16   2  -5  323.67   33.30
  16   2   5  293.27   31.00
  16   2   5  302.27   26.50
 -16   2  -5  287.57   29.40
 -18  -2  -5  566.24   44.10
 -18  -2  -5  632.74   43.80
  18  -2   5  639.64   46.70
  18  -2   5  642.64   51.09
  18  -2   5  536.25   42.90
 -18  -2  -5  553.94   39.30
  18   2   5  594.74   38.20
 -18   2  -5  555.74   41.20
  18   2   5  507.25   39.30
  18   2   5  632.34   43.80
 -18   2  -5  616.54   44.40
 -18   2  -5  673.53   47.90
  18   2   5  636.94   40.50
 -20  -2  -5   46.30   17.50
  20  -2   5   47.60   19.40
 -20  -2  -5   87.99   21.00
  20  -2   5   41.70   20.10
 -20  -2  -5   79.29   22.70
  20  -2   5   42.70   16.60
  20   2   5   76.29   20.00
  20   2   5   54.69   17.20
  20   2   5   83.89   21.00
 -20   2  -5   71.69   19.70
 -20   2  -5   57.39   22.50
 -20   2  -5   55.99   19.60
  20   2   5   77.69   21.20
 -22  -2  -5  107.69   25.70
  22  -2   5   78.39   22.90
  22   2   5  114.69   27.40
  22   2   5   74.49   21.60
  22   2   5   97.19   22.20
 -22   2  -5   75.09   25.30
 -22   2  -5  101.99   24.60
  22   2   5  109.89   25.00
 -24  -2  -5   40.30   21.90
  24  -2   5   56.09   24.70
 -24  -2  -5   43.50   20.60
  24   2   5   47.70   21.20
 -24   2  -5   25.20   18.10
 -24   2  -5   55.79   25.40
 -25  -3   5  523.15   54.49
  25  -3  -5  657.93   84.69
 -25  -3   5  623.14   54.39
  25   3  -5  675.83   64.39
  25   3  -5  526.45   53.39
 -25   3   5  611.54   64.79
 -23  -3   5  161.88   30.70
  23  -3  -5  176.38   31.80
 -23  -3   5  189.28   33.00
 -23   3   5  178.08   36.40
  23   3  -5  205.98   34.40
 -23   3   5  192.48   29.20
  21  -3  -5   81.39   22.90
  21  -3  -5   64.29   18.50
 -21  -3   5   73.69   23.80
 -21  -3   5   84.79   23.40
 -21  -3   5   31.40   16.50
 -21   3   5   45.10   15.50
 -21   3   5   64.99   23.80
  21   3  -5   88.49   23.10
  21   3  -5   65.89   19.30
 -21   3   5   91.99   20.50
  19  -3  -5    7.30   14.00
  19  -3  -5   -2.00   11.60
 -19  -3   5   -6.30   12.00
 -19  -3   5   -1.70   11.50
  19  -3  -5   -1.20   12.20
 -19  -3   5   -2.80   11.10
 -19  -3   5   -2.00   12.30
  19   3  -5    1.30   12.90
 -19   3   5   -1.60   11.70
 -19   3   5   -0.70    8.70
  19   3  -5    2.50   10.80
 -19   3   5   -8.60    8.90
 -19   3   5    4.60   16.40
 -19   3   5    8.50   11.40
  19   3  -5    3.10   12.20
  17  -3  -5   39.70   13.40
  17  -3  -5   51.39   16.30
 -17  -3   5   40.50   15.70
  17  -3  -5   44.10   17.50
 -17  -3   5   35.30   13.90
 -17  -3   5   15.50   12.20
 -17  -3   5   53.69   16.90
  17   3  -5   41.00   14.50
 -17   3   5   32.70   11.30
 -17   3   5   32.20   10.30
  17   3  -5   34.90   15.10
 -17   3   5   24.80   15.40
 -17   3   5   47.80   14.00
 -17   3   5   49.99   15.60
  17   3  -5   47.10   15.20
  15  -3  -5  489.75   34.80
 -15  -3   5  515.35   22.60
  15  -3  -5  552.24   34.40
 -15  -3   5  500.15   34.40
 -15  -3   5  555.24   36.50
 -15  -3   5  549.15   39.30
 -15  -3   5  526.55   31.40
 -15  -3   5  463.95   34.40
  15  -3  -5  500.15   37.60
  15  -3  -5  462.25   31.30
 -15   3   5  518.15   35.20
  15   3  -5  520.55   39.50
  15   3  -5  507.05   34.90
 -15   3   5  518.55   28.30
 -15   3   5  516.05   31.40
 -15   3   5  518.25   38.70
  15   3  -5  568.64   37.50
 -15   3   5  506.05   30.10
  13  -3  -5  222.38   23.90
 -13  -3   5  204.78   21.80
  13  -3  -5  261.17   21.70
  13  -3  -5  288.97   24.00
 -13  -3   5  222.88   23.70
 -13  -3   5  252.87   29.20
 -13  -3   5  247.58   25.90
 -13  -3   5  191.08   22.30
  13  -3  -5  238.38   27.40
  13   3  -5  186.48   23.10
 -13   3   5  207.28   17.20
  13   3  -5  207.88   26.20
 -13   3   5  215.68   18.70
  13   3  -5  190.98   22.20
 -13   3   5  191.78   23.20
 -13   3   5  235.68   18.50
 -13   3   5  237.08   27.40
  11  -3  -5 5216.18  166.78
  11  -3  -5 5667.83  172.38
  11   3  -5 5415.96  171.58
   9  -3  -5 1224.18   46.20
  -9  -3   5 1257.57   53.89
   9  -3  -5 1158.58   49.30
   9  -3  -5 1245.38   57.99
   9  -3  -5 1215.88   49.99
  -9  -3   5 1248.48   50.89
  -9  -3   5 1291.47   50.59
  -9  -3   5 1253.47   49.30
   9  -3  -5 1252.97   46.80
   9  -3  -5 1232.48   46.80
  -9   3   5 1229.78   41.80
  -9   3   5 1267.17   41.70
   9   3  -5 1241.68   48.20
   9   3  -5 1216.48   50.19
  -9   3   5 1175.68   51.09
   9   3  -5 1260.27   55.49
  -9   3   5 1253.87   45.80
  -9   3   5 1225.98   51.59
   9   3  -5 1205.98   49.40
  -7  -3   5   14.50    6.90
   7  -3  -5   25.10    6.30
   7  -3  -5   14.20    4.90
   7  -3  -5    8.50    6.40
  -7  -3   5   16.70    6.70
  -7  -3   5   -0.50    5.20
  -7  -3   5    8.10    6.40
   7  -3  -5   19.20    7.40
   7  -3  -5    4.10    5.90
   7  -3  -5    5.00    5.30
  -7   3   5    6.10    2.40
  -7   3   5    9.00    2.60
  -7   3   5   23.40    8.80
   7   3  -5    9.80    6.10
  -7   3   5    6.70    6.00
   7   3  -5    1.70    5.30
  -7   3   5   17.70    6.40
   7   3  -5    2.60    5.60
   7   3  -5    3.20    5.90
   5  -3  -5    3.30    5.40
   5  -3  -5   11.50    3.90
  -5  -3   5    1.90    4.60
   5  -3  -5   10.10    3.80
   5  -3  -5   27.00    7.10
   5  -3  -5    4.10    5.50
  -5  -3   5    0.30    5.00
   5  -3  -5   12.00    6.80
   5  -3  -5   -2.90    4.10
  -5  -3   5    4.10    5.20
   5   3  -5   25.30    8.30
  -5   3   5   -2.50    4.00
  -5   3   5   25.90    7.20
   5   3  -5    2.20    2.30
  -5   3   5   38.30    9.60
   5   3  -5    3.40    4.70
   5   3  -5   -5.20    4.90
   5   3  -5   10.20    5.20
   1  -3  -5  210.38   16.80
   1  -3  -5  194.18   10.60
   1  -3  -5  221.38   15.70
  -1  -3   5  220.18   15.80
   1  -3  -5  206.78   16.40
  -1  -3   5  215.18    8.50
  -1  -3   5  211.08   15.10
   1  -3  -5  209.78   16.10
   1   3  -5  183.08   14.00
  -1   3   5  240.48   16.90
  -1   3   5  207.58   11.30
  -1   3   5  189.38   15.70
  -1   3   5  201.38   15.80
   1   3  -5  213.78   14.40
  -1   3   5  182.98   15.40
   1   3  -5  198.48   20.50
   1   3  -5  228.48   18.40
  -1  -3  -5  988.00   40.60
  -1  -3  -5 1022.00   38.00
   1  -3   5  988.80   38.60
   1  -3   5  973.20   39.00
  -1  -3  -5  950.60   28.30
   1  -3   5  978.90   41.90
   1  -3   5 1022.60   43.20
  -1  -3  -5  938.01   34.70
  -1  -3  -5 1066.79   42.40
  -1  -3  -5 1024.80   41.40
   1   3   5 1069.79   42.10
   1   3   5  982.70   40.30
  -1   3  -5  955.90   37.20
   1   3   5 1007.20   38.50
   1   3   5  958.90   40.80
  -3  -3  -5  793.42   29.20
   3  -3   5  769.12   35.90
  -3  -3  -5  806.32   26.50
  -3  -3  -5  757.72   30.30
  -3  -3  -5  750.92   34.50
   3  -3   5  661.23   32.20
  -3  -3  -5  791.32   26.90
  -3  -3  -5  767.12   36.20
   3  -3   5  823.22   34.00
   3   3   5  717.33   34.80
   3   3   5  701.03   28.90
  -3   3  -5  777.42   32.10
  -3   3  -5  757.02   31.70
   3   3   5  778.32   31.10
   5  -3   5   84.09   11.90
   5  -3   5  109.19   16.10
  -5  -3  -5   92.09   15.20
  -5  -3  -5   67.99    9.40
  -5  -3  -5   88.39   10.60
  -5  -3  -5   81.89   13.00
  -5  -3  -5   80.49    9.40
  -5   3  -5   74.09   10.60
   5   3   5   89.79   10.40
   5   3   5   82.59   10.40
  -5   3  -5   76.19   10.90
   5   3   5   81.39   13.70
  -5   3  -5   79.69   14.00
   5   3   5   84.69    5.60
   5   3   5   80.49    5.40
  -7  -3  -5 4383.86  134.89
   7  -3   5 4420.66  138.19
   9  -3   5  441.66   27.60
  -9  -3  -5  386.06   19.50
  -9  -3  -5  364.36   24.10
  -9  -3  -5  364.86   23.40
   9  -3   5  388.56   27.20
   9  -3   5  388.96   26.90
  -9  -3  -5  375.46   24.40
  -9   3  -5  383.56   24.90
   9   3   5  404.76   17.30
   9   3   5  407.26   24.50
  -9   3  -5  397.86   26.00
   9   3   5  408.46   27.20
  -9   3  -5  408.76   29.80
  11  -3   5 1413.76   59.09
 -11  -3  -5 1209.08   58.09
 -11  -3  -5 1373.26   55.99
 -11  -3  -5 1307.27   53.69
 -11  -3  -5 1336.77   55.39
  11  -3   5 1168.38   53.49
 -11  -3  -5 1386.66   49.00
  11  -3   5 1291.87   57.79
 -11   3  -5 1346.87   56.49
  11   3   5 1322.27   52.09
 -11   3  -5 1239.38   54.19
 -11   3  -5 1321.17   61.29
  11   3   5 1344.47   54.39
  11   3   5 1385.96   57.59
  11   3   5 1336.97   49.90
 -13  -3  -5 1574.84   66.19
 -13  -3  -5 1659.33   67.39
  13  -3   5 1528.25   69.89
 -13  -3  -5 1642.74   65.59
  13  -3   5 1644.14   69.99
  13  -3   5 1622.74   68.69
 -13  -3  -5 1535.65   58.99
 -13   3  -5 1573.74   66.49
  13   3   5 1566.94   65.79
 -13   3  -5 1729.63   74.19
  13   3   5 1660.93   65.59
 -13   3  -5 1535.15   64.59
  13   3   5 1642.54   63.69
  13   3   5 1549.45   60.29
 -15  -3  -5  731.23   43.90
 -15  -3  -5  739.93   38.00
  15  -3   5  611.74   38.00
 -15  -3  -5  659.33   42.00
  15  -3   5  757.32   46.60
  15  -3   5  721.83   44.00
  15   3   5  690.63   37.70
 -15   3  -5  587.14   44.70
  15   3   5  745.83   41.40
  15   3   5  712.23   42.00
 -15   3  -5  724.73   41.70
 -15   3  -5  851.21   45.90
  15   3   5  718.73   42.20
  17  -3   5 2912.31  127.09
 -17  -3  -5 2672.03  107.09
  17  -3   5 2684.93  108.59
 -17  -3  -5 2867.61  101.89
 -17  -3  -5 2852.21  110.19
  17   3   5 2911.91  108.29
 -17   3  -5 2930.11  116.49
 -17   3  -5 2906.41  106.59
  17   3   5 2770.32  104.89
  17   3   5 3059.79  107.19
  17   3   5 2893.11  101.89
 -17   3  -5 3065.49  110.29
  19  -3   5   97.69   24.10
 -19  -3  -5   78.59   18.90
  19  -3   5  105.79   23.50
 -19  -3  -5   71.49   19.60
 -19  -3  -5   97.59   21.70
  19  -3   5   55.59   19.50
 -19   3  -5   50.09   20.90
 -19   3  -5   66.29   19.90
 -19   3  -5   78.69   19.20
  19   3   5   56.19   18.00
  19   3   5   92.39   18.80
  19   3   5   85.99   20.50
  19   3   5  124.19   22.40
  21  -3   5  302.57   41.30
 -21  -3  -5  342.87   37.30
 -21  -3  -5  341.97   41.60
 -21   3  -5  328.97   46.20
  21   3   5  299.27   33.30
  21   3   5  383.86   40.80
 -21   3  -5  311.17   38.20
  21   3   5  288.67   34.50
 -21   3  -5  271.27   33.60
  21   3   5  255.37   34.40
 -23  -3  -5  645.44   53.89
 -23  -3  -5  679.33   49.30
  23  -3   5  692.93   58.09
  23   3   5  679.93   48.50
  23   3   5  674.93   52.89
 -23   3  -5  683.43   68.19
 -23   3  -5  665.33   52.49
 -25  -3  -5   31.90   22.80
 -25  -3  -5   12.50   16.80
  25  -3   5   17.70   21.20
  25   3   5    5.80   17.00
 -25   3  -5   -0.10   16.30
 -25   3  -5   24.70   23.50
 -24  -4   5  150.98   33.10
  24  -4  -5  136.39   30.70
 -24  -4   5  209.18   34.40
 -24   4   5  169.38   34.80
  24   4  -5  185.58   34.00
  24   4  -5  237.28   37.70
 -22  -4   5  174.98   34.70
 -22  -4   5  201.18   33.70
  22  -4  -5  164.98   32.40
 -22  -4   5  148.79   28.50
  22   4  -5  168.28   31.70
 -22   4   5  118.89   30.20
  22   4  -5  117.29   25.80
  20  -4  -5   45.50   16.50
 -20  -4   5   75.89   21.60
 -20  -4   5   34.90   18.30
 -20  -4   5   42.90   18.30
  20  -4  -5   46.00   18.30
 -20   4   5   49.20   18.80
 -20   4   5   49.30   22.10
 -20   4   5   31.40   13.90
  20   4  -5   70.79   19.40
  20   4  -5   41.90   17.30
 -18  -4   5  -18.90   10.10
  18  -4  -5   -8.60   12.90
  18  -4  -5    1.30   10.30
  18  -4  -5   -0.20   11.70
 -18  -4   5   14.30   14.80
 -18  -4   5    5.50   11.80
 -18  -4   5   -1.40   11.60
  18   4  -5    3.70   11.00
  18   4  -5  -12.10   10.00
 -18   4   5   18.70   10.90
 -18   4   5  -11.10   11.60
 -18   4   5    2.70    9.20
  18   4  -5   -8.10   10.50
 -18   4   5  -16.00   12.90
 -18   4   5    2.80    8.90
  16  -4  -5  774.02   44.20
  16  -4  -5  686.73   48.30
 -16  -4   5  776.52   45.40
 -16  -4   5  839.42   48.40
 -16  -4   5  761.32   47.30
 -16  -4   5  762.12   49.99
  16  -4  -5  839.92   47.70
 -16   4   5  849.72   39.70
  16   4  -5  848.92   48.10
 -16   4   5  778.32   51.09
  16   4  -5  752.82   45.50
 -16   4   5  822.62   38.20
  16   4  -5  811.52   52.79
 -16   4   5  799.62   48.60
 -16   4   5  864.71   41.40
 -14  -4   5  431.46   31.10
  14  -4  -5  439.36   27.00
 -14  -4   5  444.66   31.70
 -14  -4   5  459.65   33.80
  14  -4  -5  369.56   28.50
 -14  -4   5  504.85   34.10
  14  -4  -5  444.86   31.50
 -14  -4   5  465.65   36.30
 -14   4   5  454.25   24.50
 -14   4   5  473.95   37.00
 -14   4   5  470.45   28.90
 -14   4   5  441.96   34.00
  14   4  -5  420.86   31.40
  14   4  -5  424.66   36.70
  14   4  -5  441.76   32.30
 -14   4   5  438.96   27.70
  12  -4  -5 1247.58   51.29
 -12  -4   5 1295.97   61.29
  12  -4  -5 1288.67   53.29
 -12  -4   5 1386.06   56.89
 -12  -4   5 1352.86   58.49
 -12  -4   5 1378.66   58.09
  12  -4  -5 1247.18   59.29
 -12  -4   5 1239.88   56.09
  12  -4  -5 1351.56   54.79
 -12   4   5 1267.67   52.49
 -12   4   5 1308.87   44.80
 -12   4   5 1388.26   61.59
  12   4  -5 1260.37   55.49
  12   4  -5 1266.67   63.29
  12   4  -5 1318.57   56.89
  12   4  -5 1365.16   56.79
 -12   4   5 1327.97   60.59
 -12   4   5 1293.67   45.20
 -10  -4   5 1164.08   50.39
  10  -4  -5 1146.39   45.80
  10  -4  -5 1176.78   47.10
  10  -4  -5 1134.69   53.89
 -10  -4   5 1192.18   52.19
  10  -4  -5 1142.49   46.20
 -10  -4   5 1149.98   54.59
  10  -4  -5 1174.08   51.79
 -10  -4   5 1157.58   50.99
 -10   4   5 1161.98   52.99
  10   4  -5 1029.60   54.39
 -10   4   5 1256.17   49.10
 -10   4   5 1100.39   34.50
 -10   4   5 1159.68   53.99
  10   4  -5 1074.59   48.80
  10   4  -5 1166.98   50.49
  10   4  -5 1142.29   48.90
   8  -4  -5 3244.48  106.39
   8  -4  -5 3132.19  110.59
   8  -4  -5 3296.47  104.79
  -8  -4   5 3421.86  107.69
   8  -4  -5 3226.28  108.69
  -8  -4   5 3400.26  113.39
  -8  -4   5 3429.96  110.89
   8   4  -5 3690.43  147.99
  -8   4   5 3331.57  108.99
   8   4  -5 3209.18  108.49
  -8   4   5 3343.37  111.99
  -6  -4   5   97.69   15.90
   6  -4  -5  128.19   10.20
   6  -4  -5  113.39   14.30
  -6  -4   5  113.09   14.40
   6  -4  -5  158.78   18.60
  -6  -4   5  210.28   22.40
   6  -4  -5  115.59    9.70
   6  -4  -5  141.19   19.30
  -6  -4   5  153.58   17.20
   6  -4  -5  131.29   17.20
   6  -4  -5  152.68   17.60
  -6   4   5  110.99   16.60
  -6   4   5  124.79   15.70
   6   4  -5  146.39    9.50
   6   4  -5  117.49   13.40
   6   4  -5   97.09   16.20
   6   4  -5  105.09   13.50
   6   4  -5  176.88   21.60
  -6   4   5  103.19   14.20
   4  -4  -5  447.36   16.50
   4  -4  -5  417.76   15.50
  -4  -4   5  443.46   24.70
   4  -4  -5  383.96   26.50
   4  -4  -5  384.86   25.40
   4  -4  -5  397.86   26.40
  -4  -4   5  468.55   29.80
   4  -4  -5  444.06   22.30
  -4  -4   5  426.96   28.50
   4  -4  -5  424.16   25.50
  -4   4   5  485.95   28.30
   4   4  -5  438.96   15.60
  -4   4   5  458.85   26.90
  -4   4   5  455.35   26.50
   4   4  -5  429.76   29.60
  -4   4   5  439.76   25.00
   4   4  -5  422.56   22.20
  -4   4   5  392.66   26.60
   4   4  -5  484.35   29.70
   4   4  -5  455.35   23.90
  -2  -4   5   82.79   14.00
   2  -4  -5   84.09   13.00
   2  -4  -5  104.49   14.90
  -2  -4   5   73.19    6.30
  -2  -4   5  107.79   13.50
   2  -4  -5  104.39   15.80
   2  -4  -5  107.69   16.40
   2  -4  -5  112.09   11.30
  -2  -4   5   75.69   11.20
   2   4  -5   84.59   14.10
   2   4  -5   81.49   10.10
  -2   4   5  142.99   17.90
  -2   4   5   61.09   11.40
  -2   4   5   93.19   10.80
   2   4  -5   93.89   16.10
  -2   4   5  111.99   16.20
  -2   4   5   79.99   12.80
   2   4  -5   71.29   10.50
   0  -4  -5  527.05   20.10
   0  -4   5  530.55   20.90
   0  -4   5  517.75   27.30
   0  -4  -5  547.65   29.60
   0  -4   5  580.04   33.00
   0  -4  -5  516.85   29.60
   0  -4   5  578.74   27.60
   0  -4  -5  461.15   29.40
   0  -4  -5  528.25   26.40
   0  -4  -5  550.94   27.90
   0   4  -5  515.65   32.00
   0   4   5  535.95   28.60
   0   4   5  528.85   29.60
   0   4  -5  554.24   25.10
   0   4   5  545.85   30.40
   0   4   5  524.25   21.10
   0   4  -5  508.25   24.00
  -2  -4  -5   10.80    2.60
  -2  -4  -5   14.30    7.20
   2  -4   5   14.40    6.60
  -2  -4  -5    7.80    7.70
   2  -4   5    6.50    7.60
  -2  -4  -5   14.00    6.30
  -2  -4  -5   11.90    2.70
  -2  -4  -5    8.60    2.20
  -2  -4  -5   15.40    7.90
  -2  -4  -5   19.50    6.60
   2  -4   5   23.50    9.00
   2  -4   5    7.20    5.60
   2   4   5   17.80    9.30
  -2   4  -5   11.90    5.30
   2   4   5   27.70    8.30
  -2   4  -5   15.00    5.60
   2   4   5   10.80    7.10
   2   4   5   17.20    7.50
  -4  -4  -5   10.10    5.80
  -4  -4  -5   17.40    4.60
   4  -4   5   20.70    7.20
  -4  -4  -5   10.40    5.70
  -4  -4  -5   14.60    4.60
   4  -4   5    7.50    7.30
   4  -4   5    5.40    6.10
  -4  -4  -5   12.30    7.90
  -4  -4  -5    3.00    6.60
   4  -4   5    3.70    6.80
   4   4   5   12.20    6.50
   4   4   5   13.60    6.10
  -4   4  -5    5.90    4.40
  -4   4  -5   13.30    5.90
   4   4   5    8.70    7.20
   4   4   5   12.50    8.10
  -4   4  -5   14.50    6.20
  -6  -4  -5   16.00    6.60
  -6  -4  -5   29.40    7.00
  -6  -4  -5   18.70   12.00
  -6  -4  -5   40.90    7.80
  -6  -4  -5   31.80    3.80
   6  -4   5   26.30    8.40
  -6  -4  -5   43.60    8.30
   6   4   5   32.30   10.90
   6   4   5   33.10    8.90
  -6   4  -5   23.30    7.50
   6   4   5   13.20    8.30
  -6   4  -5   30.60    8.00
  -6   4  -5   28.50    5.20
  -6   4  -5   47.80   13.90
   6   4   5   28.20    7.70
  -8  -4  -5   21.70    7.80
  -8  -4  -5   32.90    5.60
   8  -4   5   28.30   10.00
  -8  -4  -5   24.50    9.90
   8  -4   5   22.50    9.10
  -8  -4  -5   20.80    9.10
  -8  -4  -5   10.60    9.60
   8  -4   5   33.50   11.90
   8   4   5   33.30    9.70
  -8   4  -5   13.80   10.00
   8   4   5   32.80    7.70
   8   4   5   24.80   10.80
   8   4   5   21.20    9.90
  -8   4  -5   16.30    7.50
   8   4   5   21.20    4.90
  -8   4  -5   26.20    8.80
   8   4   5   19.80    5.10
 -10  -4  -5  471.05   28.90
 -10  -4  -5  438.96   28.50
  10  -4   5  511.25   33.10
 -10  -4  -5  459.85   34.00
  10  -4   5  437.06   31.00
 -10  -4  -5  534.55   29.90
 -10  -4  -5  484.85   22.50
  10  -4   5  436.36   31.20
 -10   4  -5  475.95   28.70
 -10   4  -5  467.55   29.50
  10   4   5  488.15   23.10
  10   4   5  505.05   30.60
  10   4   5  486.25   33.40
 -10   4  -5  466.15   35.50
  10   4   5  485.15   24.10
  10   4   5  441.16   33.10
  12  -4   5  674.33   40.20
 -12  -4  -5  757.02   40.30
  12  -4   5  724.23   43.00
 -12  -4  -5  703.43   38.90
  12  -4   5  759.22   43.30
 -12  -4  -5  701.53   39.30
 -12   4  -5  710.33   39.10
 -12   4  -5  694.43   38.90
  12   4   5  648.74   41.40
  12   4   5  739.93   40.40
  12   4   5  791.32   34.30
 -12   4  -5  794.82   47.60
 -14  -4  -5  423.16   26.20
 -14  -4  -5  399.06   31.10
 -14  -4  -5  464.95   33.80
  14  -4   5  415.66   34.90
  14  -4   5  398.36   33.00
 -14  -4  -5  458.75   33.00
 -14   4  -5  405.36   29.80
  14   4   5  418.26   26.60
  14   4   5  394.66   33.50
  14   4   5  421.36   28.30
  14   4   5  401.76   31.90
 -14   4  -5  294.47   35.00
 -14   4  -5  402.06   31.40
 -16  -4  -5   -3.90    9.60
  16  -4   5   -0.60   13.10
 -16  -4  -5    1.90    8.90
 -16  -4  -5   10.20   11.00
  16  -4   5    1.00   10.60
 -16  -4  -5   10.70   11.00
  16   4   5   -4.00   11.60
  16   4   5   13.70   11.90
  16   4   5    1.80    9.10
 -16   4  -5    1.40    9.90
 -16   4  -5   -8.50    7.60
  16   4   5    1.30    7.60
 -18  -4  -5   14.30   13.90
  18  -4   5    7.50   11.50
 -18  -4  -5   10.60   11.80
 -18  -4  -5   44.20   16.20
  18  -4   5    5.10   13.00
  18   4   5   11.10   10.20
 -18   4  -5    8.30   16.20
 -18   4  -5   28.80   14.10
 -18   4  -5   28.40   13.30
  18   4   5    8.50   14.00
  18   4   5   11.90   12.90
  18   4   5   31.40   14.10
 -20  -4  -5   30.60   17.50
  20  -4   5   35.70   18.70
 -20  -4  -5   63.69   17.10
 -20   4  -5   41.30   17.20
 -20   4  -5   43.10   16.60
  20   4   5   26.00   16.90
  20   4   5   21.30   14.50
 -20   4  -5   19.80   18.60
  20   4   5   20.80   17.20
  22  -4   5  198.18   36.90
 -22  -4  -5  169.18   27.50
 -22  -4  -5  132.79   29.30
 -22   4  -5  149.39   28.10
  22   4   5  121.49   26.80
  22   4   5  207.28   30.10
 -22   4  -5  170.58   37.10
 -24  -4  -5  501.65   55.99
  24  -4   5  464.05   56.99
 -24   4  -5  482.05   50.69
 -24   4  -5  560.64   64.49
  24   4   5  490.85   50.99
 -23  -5   5    1.00   16.10
  23  -5  -5   25.10   19.20
 -23  -5   5   14.00   20.10
  23   5  -5    9.20   15.50
 -23   5   5   -6.60   18.30
  23   5  -5   -7.10   19.20
 -21  -5   5   19.40   16.00
 -21  -5   5   22.20   16.70
 -21  -5   5   33.90   19.20
  21  -5  -5   18.80   17.00
 -21   5   5   12.00   19.10
  21   5  -5   -7.40   17.20
  21   5  -5   21.00   16.50
  19  -5  -5   86.69   22.70
 -19  -5   5   55.19   20.40
  19  -5  -5   62.89   18.00
 -19  -5   5   44.10   18.20
 -19  -5   5   62.69   19.90
  19   5  -5   51.99   17.50
 -19   5   5   61.29   19.30
  19   5  -5   60.49   19.40
 -19   5   5   82.79   26.20
  19   5  -5   43.60   21.90
 -17  -5   5 1559.94   78.49
  17  -5  -5 1630.24   73.49
  17  -5  -5 1427.76   76.79
 -17  -5   5 1550.64   73.79
 -17  -5   5 1626.24   71.69
  17  -5  -5 1673.73   71.59
 -17  -5   5 1602.54   75.49
  17   5  -5 1580.04   82.49
  17   5  -5 1744.13   73.59
 -17   5   5 1576.04   79.69
  17   5  -5 1579.94   71.39
 -17   5   5 1450.65   74.59
 -17   5   5 1529.45   66.29
 -15  -5   5   75.19   17.50
 -15  -5   5   70.09   18.00
  15  -5  -5   96.99   18.50
 -15  -5   5  105.19   19.70
  15  -5  -5  102.89   19.70
  15   5  -5   68.19   20.60
 -15   5   5   90.99   18.20
 -15   5   5   95.39   22.80
  15   5  -5   67.99   16.20
 -15   5   5   74.29    9.60
 -15   5   5   76.49   11.30
 -15   5   5   65.99   20.40
  15   5  -5   79.59   17.40
  13  -5  -5   48.80   12.20
  13  -5  -5   34.10   12.00
 -13  -5   5   71.59   18.50
 -13  -5   5   56.89   15.40
 -13  -5   5   37.30   13.30
  13  -5  -5   51.59   12.70
 -13  -5   5   39.80   13.30
 -13  -5   5   41.70   14.90
  13   5  -5   33.40   14.90
 -13   5   5   55.79   17.20
 -13   5   5   39.40   13.30
 -13   5   5   30.70   25.40
  13   5  -5   36.50   12.10
  13   5  -5   37.60   12.40
  13   5  -5   26.30   13.30
  11  -5  -5 2031.80   72.89
 -11  -5   5 2114.49   79.39
 -11  -5   5 2077.29   83.29
  11  -5  -5 2151.48   74.79
 -11  -5   5 2158.48   86.49
  11  -5  -5 2062.89   74.49
 -11  -5   5 2126.89   80.29
 -11   5   5 2160.48   79.19
  11   5  -5 2076.39   76.99
 -11   5   5 2021.20   84.09
  11   5  -5 2043.20   70.59
 -11   5   5 2036.60   82.79
  11   5  -5 2096.79   75.89
  11   5  -5 2137.89   81.79
  11   5  -5 1900.11   86.39
  -9  -5   5 1610.74   68.29
  -9  -5   5 1548.25   60.89
  -9  -5   5 1542.25   61.29
   9  -5  -5 1462.45   53.49
   9  -5  -5 1346.67   56.79
   9  -5  -5 1505.65   54.09
  -9  -5   5 1314.27   63.19
  -9   5   5 1495.95   66.79
   9   5  -5 1396.46   62.79
   9   5  -5 1473.95   57.99
   9   5  -5 1517.55   56.69
   9   5  -5 1532.95   70.19
  -9   5   5 1421.36   60.69
   9   5  -5 1458.55   51.29
  -9   5   5 1612.34   64.39
   7  -5  -5   18.80    9.40
   7  -5  -5    1.40    6.50
  -7  -5   5   28.00   12.10
   7  -5  -5   15.70    6.00
  -7  -5   5   35.90   10.40
   7  -5  -5    9.80    5.10
   7  -5  -5    4.10    9.00
  -7  -5   5   20.10   10.70
  -7  -5   5   10.10    7.60
   7  -5  -5   22.10   11.70
  -7   5   5   22.30   10.40
   7   5  -5   12.60   10.20
  -7   5   5    9.30   10.90
   7   5  -5   11.10   10.40
  -7   5   5   18.10    9.70
   7   5  -5   10.60    6.90
   7   5  -5   19.30   11.10
   5  -5  -5  403.26   16.60
  -5  -5   5  378.76   29.90
   5  -5  -5  313.47   25.60
   5  -5  -5  383.56   26.30
   5  -5  -5  346.67   27.60
  -5  -5   5  412.76   25.60
  -5  -5   5  371.46   24.60
   5  -5  -5  341.87   27.20
   5  -5  -5  389.06   16.00
   5  -5  -5  343.27   24.90
  -5   5   5  331.47   26.00
  -5   5   5  383.56   29.40
   5   5  -5  367.16   16.60
  -5   5   5  356.66   24.00
   5   5  -5  407.96   22.70
   5   5  -5  380.56   29.60
  -5   5   5  332.67   23.50
   5   5  -5  371.46   21.00
   5   5  -5  444.66   32.50
   3  -5  -5 1032.90   46.80
  -3  -5   5 1020.60   43.80
   3  -5  -5 1084.79   48.10
  -3  -5   5 1102.09   45.20
   3  -5  -5 1031.50   46.80
  -3  -5   5 1023.90   51.39
   3  -5  -5 1037.70   40.70
   3  -5  -5 1030.90   49.99
   3  -5  -5 1037.20   55.19
   3   5  -5 1035.40   40.00
  -3   5   5 1064.69   46.80
  -3   5   5  980.90   47.80
   3   5  -5 1006.80   69.59
  -3   5   5 1103.09   50.39
   3   5  -5 1080.29   39.20
  -3   5   5 1101.69   48.70
  -3   5   5 1066.89   46.40
   3   5  -5 1135.79   53.49
   1  -5  -5  283.17   16.10
   1  -5  -5  253.17   22.60
   1  -5  -5  264.37   24.40
  -1  -5   5  274.57   20.40
   1  -5  -5  237.78   23.80
   1  -5  -5  266.27   21.80
   1  -5  -5  273.97   26.00
  -1  -5   5  228.28   18.80
  -1  -5   5  242.58   26.70
  -1  -5   5  238.78   14.30
   1   5  -5  283.47   16.80
  -1   5   5  219.78   22.80
  -1   5   5  259.17   16.70
  -1   5   5  276.17   22.20
   1   5  -5  286.87   16.20
  -1   5   5  219.48   23.60
   1   5  -5  266.27   28.90
  -1  -5  -5  164.98   22.50
   1  -5   5  178.68   18.30
  -1  -5  -5  169.98   20.60
  -1  -5  -5  184.48   20.10
  -1  -5  -5  216.18   22.80
   1  -5   5  245.58   28.00
   1  -5   5  189.58   18.80
   1  -5   5  182.38   25.40
   1  -5   5  158.18   13.10
  -1  -5  -5  164.18   10.80
  -1  -5  -5  149.69   18.30
  -1   5  -5  218.88   27.10
   1   5   5  193.08   22.20
   1   5   5  201.78   24.20
   1   5   5  214.58   22.60
  -1   5  -5  144.59   12.50
  -1   5  -5  149.69   12.50
  -1   5  -5  186.08   18.30
   1   5   5  190.58   22.10
   3  -5   5  330.87   20.20
  -3  -5  -5  307.17   22.30
   3  -5   5  346.17   23.10
  -3  -5  -5  336.97   25.90
  -3  -5  -5  319.67   27.00
   3  -5   5  318.77   32.30
   3  -5   5  341.97   23.60
  -3  -5  -5  345.67   15.00
  -3  -5  -5  332.07   25.90
  -3  -5  -5  345.57   14.40
  -3  -5  -5  342.67   22.50
   3   5   5  281.37   24.10
   3   5   5  389.06   24.90
  -3   5  -5  356.56   30.50
   3   5   5  346.27   27.70
   3   5   5  397.56   27.90
  -3   5  -5  338.07   20.70
  -3   5  -5  333.97   18.60
  -3   5  -5  313.87   18.40
   5  -5   5   73.39   16.50
  -5  -5  -5   68.39   14.90
  -5  -5  -5   60.19   15.30
   5  -5   5   82.69   13.60
  -5  -5  -5   63.49    8.50
  -5  -5  -5   66.19    9.20
   5  -5   5   62.79   15.80
  -5  -5  -5   71.69   12.20
   5  -5   5   75.49   13.30
  -5   5  -5   53.89    9.30
  -5   5  -5   72.99   10.40
  -5   5  -5   78.59   11.10
   5   5   5   62.99   12.10
   5   5   5   57.19   13.50
   5   5   5   70.99   15.90
   5   5   5   59.49   12.60
   5   5   5   84.59   16.60
   7  -5   5 4731.53  146.59
   7  -5   5 4611.14  151.88
  -7   5  -5 4691.53  154.58
  -9  -5  -5  245.18   20.70
   9  -5   5  218.88   25.00
  -9  -5  -5  233.58   23.90
   9  -5   5  195.08   23.20
  -9  -5  -5  264.17   14.00
  -9  -5  -5  247.08   20.20
   9   5   5  310.27   31.70
   9   5   5  254.47   29.30
   9   5   5  188.88   22.90
  -9   5  -5  233.68   19.50
  -9   5  -5  248.68   30.30
  -9   5  -5  226.38   19.90
 -11  -5  -5  279.97   24.30
 -11  -5  -5  293.97   17.60
 -11  -5  -5  292.57   25.20
 -11  -5  -5  310.27   25.10
  11  -5   5  261.67   28.00
  11  -5   5  353.46   29.40
  11   5   5  249.58   29.60
  11   5   5  309.07   36.60
 -11   5  -5  333.87   37.70
  11   5   5  289.27   15.50
 -11   5  -5  298.67   23.80
 -11   5  -5  291.27   22.90
  11   5   5  274.27   31.60
  11   5   5  287.57   15.80
 -13  -5  -5   64.79   14.90
  13  -5   5   33.40   14.50
  13  -5   5   23.60   12.90
 -13  -5  -5   32.50   12.50
 -13  -5  -5   34.90    9.60
 -13  -5  -5   48.20   14.30
  13   5   5   34.40   18.40
 -13   5  -5   25.60   15.30
 -13   5  -5   52.49   12.90
  13   5   5   38.10   14.00
 -13   5  -5   39.90   12.40
  13   5   5   29.00   15.30
  13   5   5   46.30    9.40
  13   5   5   33.30    9.20
 -15  -5  -5  246.48   21.30
 -15  -5  -5  233.08   29.00
  15  -5   5  203.38   31.10
 -15  -5  -5  233.88   27.90
  15  -5   5  329.37   36.20
 -15  -5  -5  220.98   27.60
 -15   5  -5  291.27   39.00
  15   5   5  260.17   30.80
 -15   5  -5  209.88   24.30
  15   5   5  264.17   22.10
  15   5   5  238.98   20.50
 -15   5  -5  244.28   26.90
  15   5   5  287.77   35.00
 -17  -5  -5  509.75   40.00
  17  -5   5  479.45   41.70
  17  -5   5  553.44   44.80
 -17  -5  -5  510.85   32.90
 -17  -5  -5  571.44   43.30
 -17  -5  -5  631.54   61.19
 -17   5  -5  488.55   37.70
 -17   5  -5  603.64   38.80
  17   5   5  619.14   44.90
 -17   5  -5  601.54   51.19
  17   5   5  539.45   44.40
 -19  -5  -5  217.08   31.60
  19  -5   5  249.97   37.70
 -19  -5  -5  248.58   33.70
 -19   5  -5  208.68   36.40
 -19   5  -5  200.98   28.20
  19   5   5  230.18   35.00
  21  -5   5  102.59   27.10
 -21  -5  -5   88.59   24.00
 -21   5  -5   89.39   22.40
  21   5   5   91.49   26.30
 -21   5  -5  111.69   32.20
 -23  -5  -5   23.20   17.90
  23  -5   5   20.60   20.90
 -23   5  -5   13.20   23.80
  23   5   5   23.80   20.80
 -22  -6   5  338.77   44.30
 -22  -6   5  331.57   40.10
  22  -6  -5  304.57   41.10
 -22  -6   5  251.07   40.30
 -22   6   5  277.67   44.40
  22   6  -5  287.07   43.00
 -20  -6   5   20.90   15.90
 -20  -6   5   -3.20   15.50
  20  -6  -5   -0.50   14.90
 -20  -6   5    9.90   16.00
 -20   6   5    1.30   18.80
  20   6  -5    8.70   15.20
  20   6  -5    3.20   18.40
  18  -6  -5  263.37   31.00
 -18  -6   5  252.27   36.70
 -18  -6   5  258.57   39.10
 -18  -6   5  264.77   33.50
  18  -6  -5  280.27   34.10
  18   6  -5  266.07   38.40
 -18   6   5  269.07   31.30
  18   6  -5  298.97   32.50
 -18   6   5  202.58   34.80
 -16  -6   5  211.28   29.60
 -16  -6   5  154.88   28.60
  16  -6  -5  179.18   24.90
 -16  -6   5  148.19   24.10
 -16  -6   5  214.48   29.20
  16  -6  -5  180.48   26.30
 -16   6   5  182.88   32.00
  16   6  -5  219.48   26.30
  16   6  -5  136.09   29.00
  16   6  -5  225.98   34.90
 -16   6   5  131.39   27.70
  16   6  -5  178.28   32.70
 -16   6   5  166.98   24.90
  16   6  -5  184.18   24.00
  14  -6  -5  327.27   31.90
 -14  -6   5  310.07   33.20
 -14  -6   5  254.47   33.70
 -14  -6   5  241.78   28.90
  14  -6  -5  308.87   30.10
 -14  -6   5  250.27   29.40
  14   6  -5  288.47   29.20
  14   6  -5  297.87   28.90
  14   6  -5  326.47   25.90
 -14   6   5  233.28   32.10
  14   6  -5  243.18   34.60
  14   6  -5  306.27   41.00
 -14   6   5  317.97   37.60
 -14   6   5  335.07   34.40
  12  -6  -5  251.47   29.00
 -12  -6   5  265.17   29.00
 -12  -6   5  267.47   29.40
 -12  -6   5  279.27   35.10
  12  -6  -5  282.37   26.70
  12   6  -5  279.47   32.50
  12   6  -5  197.98   30.60
 -12   6   5  227.88   28.20
 -12   6   5  308.27   36.40
 -12   6   5  290.97   33.60
  12   6  -5  229.08   31.60
  12   6  -5  267.87   26.00
  12   6  -5  293.37   24.10
  12   6  -5  271.87   21.60
 -10  -6   5  151.58   25.10
 -10  -6   5  199.88   23.00
  10  -6  -5  144.09   17.40
 -10  -6   5  184.08   23.80
  10  -6  -5  200.38   26.00
  10  -6  -5  149.99   17.70
 -10   6   5  143.89   25.30
  10   6  -5  150.98   24.90
  10   6  -5  161.98   18.90
  10   6  -5  192.08   19.50
  10   6  -5  123.19   22.40
 -10   6   5  127.79   21.70
  10   6  -5  213.78   31.20
 -10   6   5  157.98   23.00
  10   6  -5  168.28   17.40
  -8  -6   5   25.10   10.20
   8  -6  -5   27.60   10.50
   8  -6  -5   15.10    7.00
   8  -6  -5    7.90    5.90
  -8  -6   5   10.70   11.10
  -8  -6   5   29.00   10.70
   8   6  -5   10.20   12.70
   8   6  -5   19.80    6.70
  -8   6   5   19.20   11.50
   8   6  -5    1.50    9.90
   8   6  -5   15.50   12.90
  -8   6   5   60.59   28.70
  -8   6   5    7.80   10.20
   8   6  -5   14.20    7.40
   6  -6  -5 1627.44   52.69
  -6  -6   5 1600.74   63.69
  -6  -6   5 1765.12   74.69
   6  -6  -5 1572.94   51.89
   6  -6  -5 1552.24   64.59
   6  -6  -5 1509.75   61.69
   6   6  -5 1593.54   74.59
   6   6  -5 1606.84   73.39
   6   6  -5 1625.44   56.59
  -6   6   5 1597.74   71.59
   6   6  -5 1692.03   53.29
  -6   6   5 1694.13   70.69
  -6   6   5 1715.23   66.09
   6   6  -5 1652.63   55.69
   6   6  -5 1768.02   71.49
  -4  -6   5 1459.85   58.39
   4  -6  -5 1520.35   62.39
   4  -6  -5 1514.95   65.19
  -4  -6   5 1448.36   58.89
  -4  -6   5 1590.34   69.79
   4  -6  -5 1471.05   67.69
   4  -6  -5 1495.45   66.39
   4  -6  -5 1410.26   55.59
  -4   6   5 1404.26   65.59
   4   6  -5 1472.55   63.59
   4   6  -5 1562.44   71.19
  -4   6   5 1463.75   57.99
   4   6  -5 1526.55   69.29
  -4   6   5 1497.25   60.99
  -4   6   5 1558.54   66.59
   4   6  -5 1472.95   49.40
   2  -6  -5  223.88   25.20
  -2  -6   5  173.48   13.40
   2  -6  -5  198.98   23.00
   2  -6  -5  188.28   15.70
   2  -6  -5  149.69   21.30
   2  -6  -5  142.59   22.70
  -2  -6   5  156.88   18.40
  -2  -6   5  116.99   21.70
  -2  -6   5  204.28   21.00
   2  -6  -5  187.08   23.50
  -2   6   5  163.48   23.50
   2   6  -5  206.08   28.70
   2   6  -5  180.38   12.40
  -2   6   5  155.18   21.00
  -2   6   5  142.89   19.40
   2   6  -5  165.68   11.70
  -2   6   5  150.28   22.20
   2   6  -5  152.48   20.20
   0  -6   5 6612.04  208.08
   0  -6  -5 7152.28  224.08
   0  -6  -5 6730.63  207.48
   0  -6  -5 6865.91  207.18
   0  -6  -5 6866.61  204.48
  -2  -6  -5   78.49   16.20
  -2  -6  -5   79.39   14.40
  -2  -6  -5   68.49    9.00
   2  -6   5   78.29   18.70
  -2  -6  -5   67.79   14.00
   2  -6   5   94.79   14.70
   2  -6   5  128.49   15.90
   2  -6   5   87.39   14.80
   2   6   5   98.99   18.00
   2   6   5   96.69   19.70
   2   6   5  106.39   18.20
  -2   6  -5   92.99   20.00
  -2   6  -5   85.79    9.00
  -2   6  -5  103.79    9.60
   2   6   5   97.79   18.20
  -2   6  -5   90.09   14.70
   4  -6   5  770.22   39.00
   4  -6   5  760.92   36.40
   4  -6   5  810.92   40.50
  -4  -6  -5  809.02   30.10
  -4  -6  -5  775.32   27.40
  -4  -6  -5  818.72   40.90
   4  -6   5  778.52   48.30
  -4  -6  -5  765.92   29.10
  -4   6  -5  827.52   36.30
   4   6   5  817.82   44.20
  -4   6  -5  739.13   49.00
   4   6   5  781.12   44.60
  -4   6  -5  781.82   29.80
   4   6   5  854.51   48.20
   4   6   5  814.12   41.10
  -4   6  -5  748.23   29.60
   6  -6   5 1245.28   51.79
  -6  -6  -5 1178.98   37.00
  -6  -6  -5 1269.07   54.19
  -6  -6  -5 1254.77   45.60
   6  -6   5 1267.57   65.19
  -6  -6  -5 1179.78   38.30
   6  -6   5 1179.88   65.09
   6  -6   5 1297.57   55.49
  -6  -6  -5 1278.57   50.89
  -6  -6  -5 1204.78   44.30
  -6   6  -5 1184.08   64.19
  -6   6  -5 1271.27   46.10
  -6   6  -5 1186.08   43.20
   6   6   5 1250.87   58.29
   6   6   5 1141.49   54.09
   6   6   5 1255.47   60.29
  -6   6  -5 1205.58   43.60
   8  -6   5  434.06   30.70
  -8  -6  -5  360.26   23.50
   8  -6   5  350.66   29.20
  -8  -6  -5  360.46   24.20
  -8  -6  -5  382.46   15.90
  -8  -6  -5  386.76   16.80
  -8  -6  -5  410.96   28.90
  -8  -6  -5  343.87   23.70
  -8   6  -5  396.16   22.70
   8   6   5  284.17   32.60
  -8   6  -5  403.76   19.70
   8   6   5  361.86   29.50
   8   6   5  352.26   31.30
  -8   6  -5  376.36   21.60
 -10  -6  -5 1820.52   72.99
 -10  -6  -5 1859.61   56.29
  10  -6   5 1851.71   76.29
 -10  -6  -5 1842.72   68.69
  10  -6   5 1795.12   75.29
 -10   6  -5 1778.62   63.59
  10   6   5 1812.02   80.49
  10   6   5 1733.43   74.79
 -10   6  -5 1876.91   84.69
  10   6   5 1718.93   77.29
 -10   6  -5 1805.42   64.49
 -12  -6  -5    7.40   10.00
  12  -6   5    3.40   11.10
 -12  -6  -5    2.90    5.60
  12  -6   5   -7.70    8.20
 -12  -6  -5    0.80    7.90
 -12  -6  -5   18.20   10.20
 -12   6  -5    6.50    8.10
  12   6   5    8.90   12.90
 -12   6  -5    3.10    7.20
  12   6   5    9.40   14.50
  12   6   5   -4.50    9.20
 -14  -6  -5  261.07   30.70
 -14  -6  -5  253.17   28.40
 -14  -6  -5  182.48   24.60
  14  -6   5  249.18   31.70
  14  -6   5  308.57   44.80
 -14   6  -5  253.67   25.20
 -14   6  -5  304.57   42.00
 -14   6  -5  201.98   25.70
  14   6   5  262.17   36.70
  14   6   5  266.97   32.90
  14   6   5  225.88   31.50
  16  -6   5  729.43   50.89
  16  -6   5  695.43   48.80
 -16  -6  -5  624.04   44.10
 -16  -6  -5  861.31   85.19
 -16  -6  -5  603.14   43.60
 -16   6  -5  543.75   56.39
 -16   6  -5  597.34   38.20
  16   6   5  668.13   47.90
  16   6   5  619.44   49.30
  16   6   5  605.54   48.50
 -18  -6  -5  214.58   32.80
 -18  -6  -5  342.57   38.20
  18  -6   5  229.18   34.40
 -18  -6  -5  224.48   31.00
  18   6   5  256.27   36.70
 -18   6  -5  250.77   41.40
  18   6   5  297.87   41.00
 -20  -6  -5   38.40   19.00
 -20  -6  -5   16.90   16.80
  20  -6   5   26.50   19.60
  20   6   5   52.39   23.20
  20   6   5   23.70   20.20
 -20   6  -5   19.60   24.10
  21  -7  -5   13.80   17.10
 -21  -7   5   20.60   19.00
 -21  -7   5    4.60   16.50
 -21  -7   5   10.20   16.20
  21   7  -5   20.80   29.40
 -21   7   5   28.20   26.30
 -19  -7   5  244.38   36.00
 -19  -7   5  223.18   38.50
  19  -7  -5  198.48   32.80
 -19  -7   5  193.88   29.80
 -19   7   5  190.18   36.90
  19   7  -5  170.78   36.10
 -17  -7   5    4.60   13.20
 -17  -7   5    1.70   15.90
  17  -7  -5    4.70   12.60
 -17  -7   5   14.10   14.30
 -17   7   5   17.60   15.00
 -17   7   5   17.20   20.30
  17   7  -5   10.30   18.90
 -15  -7   5  202.78   32.40
  15  -7  -5  308.87   32.90
 -15  -7   5  307.47   33.20
 -15  -7   5  278.17   33.20
 -15  -7   5  247.58   32.30
 -15   7   5  288.97   35.30
  15   7  -5  289.97   40.10
 -15   7   5  236.48   36.10
 -13  -7   5  281.97   37.70
 -13  -7   5  234.78   28.60
 -13  -7   5  184.28   26.80
  13  -7  -5  281.47   28.70
  13  -7  -5  233.18   25.50
  13   7  -5  298.17   24.10
 -13   7   5  342.77   42.70
  13   7  -5  235.58   33.80
  13   7  -5  267.77   23.30
  13   7  -5  256.57   36.90
  13   7  -5  282.47   39.80
 -13   7   5  197.78   45.40
 -11  -7   5   60.79   16.10
  11  -7  -5  105.59   16.20
  11  -7  -5  105.19   16.70
 -11  -7   5   82.39   17.30
 -11  -7   5  110.29   23.40
 -11   7   5   85.99   25.10
 -11   7   5   80.09   21.60
  11   7  -5   65.29   20.70
  11   7  -5   84.19   13.90
 -11   7   5  122.29   24.30
  11   7  -5  112.59   24.80
  11   7  -5   94.19   14.00
   9  -7  -5   49.10   11.30
  -9  -7   5   63.79   15.30
   9  -7  -5   69.19   12.50
  -9  -7   5   90.49   21.80
  -9  -7   5   78.19   16.90
   9   7  -5   72.49   11.30
   9   7  -5   65.99   10.80
  -9   7   5   89.69   20.10
   9   7  -5   88.29   12.80
   9   7  -5   54.89   20.00
  -9   7   5   95.39   24.20
  -9   7   5   91.69   21.10
   9   7  -5   35.40   17.20
   9   7  -5   94.09   23.60
  -7  -7   5  402.46   29.80
   7  -7  -5  338.17   38.40
  -7  -7   5  295.47   33.90
   7  -7  -5  369.06   21.10
   7  -7  -5  357.36   20.80
  -7  -7   5  380.36   29.30
  -7   7   5  400.06   31.50
   7   7  -5  345.17   20.40
   7   7  -5  368.76   41.60
  -7   7   5  284.17   34.30
   7   7  -5  412.86   44.50
  -7   7   5  385.86   34.20
   7   7  -5  356.56   37.00
   7   7  -5  358.86   18.20
  -5  -7   5   21.10   14.70
  -5  -7   5    5.60    8.40
   5  -7  -5   27.20   13.30
   5  -7  -5   19.20    5.50
  -5  -7   5   16.30    9.50
   5  -7  -5   19.20    5.70
  -5   7   5   24.70   15.20
  -5   7   5   43.70   13.70
  -5   7   5   25.00   11.90
   5   7  -5   36.10   17.40
  -5   7   5   41.70   16.70
   5   7  -5    1.70   10.50
   3  -7  -5  377.06   33.70
  -3  -7   5  518.05   41.10
  -3  -7   5  543.95   32.80
   3  -7  -5  483.05   39.20
  -3  -7   5  512.05   37.10
  -3   7   5  496.65   36.00
  -3   7   5  492.05   34.50
  -3   7   5  500.05   38.90
   3   7  -5  483.25   41.40
   3   7  -5  483.95   35.20
  -1  -7   5   16.80    7.50
  -1  -7   5    6.30    8.70
  -1  -7   5    8.60    8.40
  -1  -7   5    2.00   12.00
   1  -7  -5   17.00   10.90
  -1   7   5    8.60   12.80
   1   7  -5    0.20   12.50
  -1   7   5    4.30   10.90
   1   7  -5    4.30   10.30
  -1   7   5    2.50   11.60
  -1   7   5    2.30   10.10
   1  -7   5  167.08   27.70
   1  -7   5  193.28   20.10
  -1  -7  -5  179.38   24.40
   1  -7   5  209.58   23.00
   1  -7   5  146.29   19.70
  -1   7  -5  159.48   21.40
   1   7   5  189.88   35.70
   1   7   5  179.38   24.80
   1   7   5  183.98   24.60
  -1   7  -5  119.99   25.50
   1   7   5  144.89   23.30
  -3  -7  -5  378.96   30.40
  -3  -7  -5  376.96   17.80
   3  -7   5  363.36   39.40
   3  -7   5  397.16   26.10
   3  -7   5  382.86   30.80
   3  -7   5  374.76   28.30
  -3  -7  -5  326.47   17.10
   3   7   5  429.76   37.00
  -3   7  -5  360.86   41.00
  -3   7  -5  396.86   27.60
   3   7   5  423.66   32.80
   3   7   5  393.66   33.50
  -5  -7  -5   38.30    8.30
  -5  -7  -5   64.29   15.20
  -5  -7  -5   45.00    8.60
   5  -7   5   45.60   13.20
   5  -7   5   36.10   11.90
  -5  -7  -5   58.39   14.90
   5  -7   5   64.69   19.10
   5   7   5   24.40   14.90
   5   7   5   41.60   15.10
  -5   7  -5   27.50   10.70
  -5   7  -5   39.20   19.70
   5   7   5   40.50   15.60
   7  -7   5  316.97   38.60
   7  -7   5  291.37   30.00
   7  -7   5  294.37   29.80
   7  -7   5  315.97   26.80
  -7  -7  -5  287.87   20.50
  -7  -7  -5  365.66   29.60
  -7  -7  -5  303.07   24.80
  -7  -7  -5  302.57   21.30
  -7  -7  -5  324.07   14.40
   7   7   5  324.17   34.30
  -7   7  -5  325.27   21.60
   7   7   5  308.97   33.00
  -7   7  -5  363.86   43.50
   7   7   5  307.97   35.70
  -9  -7  -5  132.69   21.50
  -9  -7  -5  106.89   16.00
   9  -7   5  124.39   21.60
   9  -7   5  104.99   19.20
   9  -7   5  162.48   30.30
  -9  -7  -5   86.09   14.50
   9   7   5  102.79   22.40
   9   7   5   83.69   18.50
  -9   7  -5   89.99   25.40
   9   7   5   90.29   22.20
  -9   7  -5  137.79   13.70
  -9   7  -5  105.99   10.80
  11  -7   5   75.99   19.10
 -11  -7  -5   96.99   17.50
 -11  -7  -5   45.60   15.80
 -11  -7  -5   68.29   15.40
  11   7   5   79.79   19.90
 -11   7  -5   77.79   24.00
  11   7   5   60.09   21.30
  11   7   5   62.89   20.00
  13  -7   5    3.60   11.30
 -13  -7  -5   -2.00   10.10
 -13  -7  -5   -0.60    9.80
 -13  -7  -5   15.50   12.40
 -13   7  -5   17.10   19.50
  13   7   5   15.50   13.60
 -13   7  -5   -2.70   17.30
  13   7   5   -6.70   15.90
  13   7   5   10.10   15.00
 -15  -7  -5   19.60   16.70
 -15  -7  -5   11.80   11.40
  15  -7   5    9.70   13.70
  15  -7   5   15.20   13.90
 -15  -7  -5    6.60   14.40
 -15   7  -5   10.50   20.80
  15   7   5    5.50   16.80
 -15   7  -5   40.10   23.40
  15   7   5    6.50   15.20
 -17  -7  -5  208.58   31.00
 -17  -7  -5  206.58   30.60
  17  -7   5  168.68   30.90
 -17  -7  -5  195.58   28.70
  17   7   5  189.68   33.60
 -17   7  -5  246.78   41.00
  17   7   5  167.68   33.80
 -17   7  -5  191.88   37.40
  19  -7   5   65.89   23.40
 -19  -7  -5   98.69   25.40
 -19  -7  -5   70.09   22.60
 -19   7  -5   67.49   28.20
  19   7   5   97.99   26.90
  19   7   5  105.59   30.80
 -19   7  -5   92.59   33.50
 -18  -8   5  102.59   23.90
 -18  -8   5  120.99   45.70
 -18  -8   5   49.50   20.30
  18   8  -5   60.09   41.60
 -18   8   5  100.59   29.30
 -16  -8   5   45.90   21.20
 -16  -8   5   45.50   18.50
 -16  -8   5   62.59   18.60
 -16   8   5   21.60   20.60
 -16   8   5   48.80   21.60
  16   8  -5   51.39   27.30
 -14  -8   5   17.00   13.40
 -14  -8   5   15.70   13.50
 -14  -8   5    9.80   13.20
 -14  -8   5   21.10   18.70
 -14   8   5   16.80   16.50
  14   8  -5   31.60   21.80
  14   8  -5   -1.90   17.30
 -14   8   5   11.00   17.20
 -12  -8   5  830.42   49.00
 -12  -8   5  730.43   57.39
 -12  -8   5  865.81   58.09
 -12   8   5  783.62   52.79
  12   8  -5  783.32   55.99
 -12   8   5  666.83   50.89
  12   8  -5  708.23   55.49
 -10  -8   5  630.24   41.10
 -10  -8   5  583.54   48.70
 -10  -8   5  604.84   41.10
  10   8  -5  582.54   49.10
 -10   8   5  650.73   46.40
 -10   8   5  551.34   45.30
  10   8  -5  599.94   51.89
  10   8  -5  562.14   48.10
   8  -8  -5 2386.36   96.29
  -8  -8   5 2453.95   91.69
   8  -8  -5 2459.05  105.19
  -8  -8   5 2571.34  107.29
  -8  -8   5 2370.76   91.79
  -8   8   5 2500.55   96.59
   8   8  -5 2243.28  106.69
   8   8  -5 2236.38  102.59
   8   8  -5 2315.07  100.39
  -8   8   5 2335.07  100.59
   6  -8  -5  663.43   48.20
   6  -8  -5  587.24   29.00
  -6  -8   5  507.75   36.00
  -6  -8   5  640.44   39.20
  -6  -8   5  628.14   48.50
   6   8  -5  597.04   44.90
   6   8  -5  473.35   57.69
  -6   8   5  617.54   40.10
   6   8  -5  704.53   52.29
  -6   8   5  647.64   47.70
  -6   8   5  693.03   66.69
  -4  -8   5  556.14   36.10
   4  -8  -5  575.44   24.10
   4  -8  -5  539.45   42.40
  -4  -8   5  561.24   46.30
  -4  -8   5  573.24   36.70
   4   8  -5  594.04   42.60
  -4   8   5  611.44   46.50
   4   8  -5  677.93   51.69
  -4   8   5  617.24   40.40
  -2  -8   5 2188.08   81.49
  -2  -8   5 1987.90   79.29
   2  -8  -5 2099.99   89.59
  -2  -8   5 2267.37  109.69
   2   8  -5 2079.19   85.69
  -2   8   5 2141.79   86.69
  -2   8   5 2070.99   86.29
   2   8  -5 2060.69   96.99
  -2   8   5 2134.29   93.59
   0  -8   5  205.08   24.80
   0  -8   5  150.78   33.50
   0  -8  -5  178.98   27.60
   0  -8  -5  171.58   10.70
   0  -8   5  180.08   23.00
   0   8   5  169.88   26.70
   0   8  -5  130.99   22.40
   0   8  -5  151.28   31.60
   0   8   5  129.69   25.40
   0   8   5  180.28   27.70
   2  -8   5 1218.78   56.19
   2  -8   5 1168.88   68.69
  -2  -8  -5 1214.88   60.89
   2  -8   5 1139.59   53.59
  -2  -8  -5 1179.98   39.80
   2   8   5 1157.88   61.99
  -2   8  -5 1114.89   68.99
   2   8   5 1099.19   64.09
   2   8   5 1178.68   59.49
  -2   8  -5 1139.29   55.29
   4  -8   5  248.48   27.30
   4  -8   5  254.47   27.70
   4  -8   5  249.48   37.10
  -4  -8  -5  277.87   31.10
  -4  -8  -5  234.68   16.30
  -4   8  -5  246.88   26.20
   4   8   5  205.48   32.90
   4   8   5  238.18   30.00
   4   8   5  230.18   32.50
  -4   8  -5  216.08   36.60
   6  -8   5 1273.07   61.19
   6  -8   5 1302.47   60.79
   6  -8   5 1314.47   75.89
  -6  -8  -5 1319.97   63.89
  -6  -8  -5 1346.67   49.50
   6   8   5 1277.07   64.79
  -6   8  -5 1277.97   53.99
   6   8   5 1296.67   72.69
  -6   8  -5 1215.48   74.09
   6   8   5 1249.38   68.49
   8  -8   5  733.63   45.80
   8  -8   5  715.73   57.29
  -8  -8  -5  759.72   37.00
  -8  -8  -5  780.02   47.40
   8  -8   5  731.73   45.30
   8   8   5  675.53   46.50
  -8   8  -5  762.82   36.10
  -8   8  -5  728.83   56.59
   8   8   5  776.02   53.99
   8   8   5  737.23   48.40
  10  -8   5  221.68   29.60
 -10  -8  -5  196.68   28.00
  10  -8   5  172.28   26.80
 -10  -8  -5  233.38   25.00
  10  -8   5  253.97   38.50
  10   8   5  219.18   34.90
  10   8   5  210.18   31.30
  10   8   5  201.98   30.20
 -10   8  -5  168.98   34.30
 -12  -8  -5   41.30   16.40
  12  -8   5   42.80   17.50
  12  -8   5   44.30   16.90
 -12  -8  -5   44.50   14.30
  12  -8   5   30.50   19.20
  12   8   5   55.69   20.20
 -12   8  -5   13.30   20.20
  12   8   5   37.40   20.00
 -14  -8  -5  214.88   35.60
 -14  -8  -5  170.88   28.60
  14  -8   5  187.88   30.30
  14  -8   5  193.38   30.50
  14   8   5  158.98   30.70
  14   8   5  209.18   35.30
 -14   8  -5  186.78   37.40
 -16  -8  -5   10.30   15.00
 -16  -8  -5    6.20   13.00
 -16   8  -5    3.50   20.80
  16   8   5    4.30   17.40
  16   8   5   -6.20   18.20
 -16   8  -5    4.10   21.00
 -18  -8  -5  -11.80   15.20
 -18   8  -5   -4.30   22.20
  18   8   5    0.10   17.00
 -18   8  -5    5.30   21.80
 -15  -9   5    1.20   13.10
 -15  -9   5   -9.10   11.50
 -15   9   5   15.10   18.50
 -15   9   5    5.30   18.70
 -13  -9   5  120.49   28.60
 -13  -9   5  114.39   23.60
 -13  -9   5   68.59   19.70
  13   9  -5  106.99   32.20
 -13   9   5   90.89   25.30
  13   9  -5   89.79   28.30
 -13   9   5   98.29   25.90
 -11  -9   5   33.20   20.30
 -11  -9   5   53.99   16.80
  11  -9  -5   15.50   18.40
  11   9  -5   82.39   27.50
 -11   9   5   43.60   21.60
 -11   9   5   46.00   21.50
  11   9  -5   17.80   19.20
   9  -9  -5  754.42   57.99
  -9  -9   5  782.42   67.79
  -9  -9   5  755.92   57.79
  -9   9   5  689.83   54.49
  -9   9   5  719.73   50.19
   9   9  -5  765.22   56.29
   9   9  -5  700.03   57.09
  -7  -9   5    4.80   10.40
   7  -9  -5    0.50   15.10
  -7  -9   5    8.80   11.00
  -7  -9   5    7.60   15.10
   7   9  -5   11.90   16.50
  -7   9   5    5.60   16.30
   7   9  -5   24.70   19.90
  -5  -9   5  128.99   29.50
  -5  -9   5  127.19   22.00
   5  -9  -5  165.58   30.00
  -5  -9   5  134.49   22.00
  -5   9   5  129.69   24.00
   5   9  -5  156.38   28.30
  -5   9   5  153.48   31.10
   5   9  -5  140.49   32.80
  -3  -9   5  341.27   42.40
  -3  -9   5  337.97   33.10
  -3  -9   5  340.37   32.90
   3  -9  -5  304.17   38.50
   3   9  -5  279.27   35.10
  -3   9   5  236.28   38.20
  -3   9   5  324.97   35.80
   3   9  -5  284.47   42.10
  -1  -9   5   99.39   18.40
   1  -9  -5   74.79   20.70
  -1  -9   5   73.69   16.70
  -1  -9   5   88.89   25.70
  -1   9   5   57.19   20.10
   1   9  -5  111.79   30.10
  -1   9   5   67.89   23.80
   1   9  -5   69.09   19.50
   1  -9   5  191.88   33.70
   1  -9   5  201.68   24.90
  -1  -9  -5  215.98   31.90
   1  -9   5  248.78   29.20
   1   9   5  158.88   27.40
   1   9   5  229.28   35.90
   1   9   5  165.68   28.80
  -1   9  -5  193.58   27.40
  -1   9  -5  252.17   42.10
   3  -9   5   52.99   17.20
   3  -9   5   63.09   16.30
  -3  -9  -5   35.80   16.80
   3  -9   5   42.60   19.30
   3   9   5   61.29   23.60
  -3   9  -5   73.89   26.70
  -3   9  -5   56.39   19.40
   3   9   5   48.70   20.00
   3   9   5   59.39   18.70
   5  -9   5  100.39   26.50
   5  -9   5  105.89   20.50
  -5  -9  -5  107.79   23.10
   5   9   5  118.39   27.10
   5   9   5  118.99   29.80
  -5   9  -5  116.69   19.80
   5   9   5  104.39   22.70
  -5   9  -5  122.39   31.00
  -7  -9  -5  536.75   42.20
   7  -9   5  534.35   40.30
   7  -9   5  659.93   65.19
   7   9   5  554.44   54.19
   7   9   5  440.76   50.19
   7   9   5  513.05   42.60
  -7   9  -5  444.96   52.69
   9  -9   5   72.29   27.00
  -9  -9  -5   65.69   20.30
   9   9   5   89.79   27.30
  -9   9  -5   54.99   25.70
   9   9   5   81.99   22.50
  11  -9   5   -7.30   11.70
 -11  -9  -5    2.30   12.90
  11  -9   5    5.50   18.20
  11   9   5   13.90   16.40
  11   9   5    2.30   17.80
 -11   9  -5   -1.80   20.10
  13  -9   5   63.59   21.20
 -13   9  -5   66.69   29.30
  13   9   5   79.89   24.20
  13   9   5   46.40   23.70
  15  -9   5   64.29   29.60
  15  -9   5   73.89   22.90
  15   9   5   46.70   21.60
 -15   9  -5   39.60   25.50
  15   9   5   73.69   28.30
 -12 -10   5  142.99   33.10
  12 -10  -5  137.79   33.10
 -12  10   5  127.69   32.40
  12  10  -5  110.39   33.30
  12  10  -5  111.99   36.30
  10 -10  -5   33.80   21.30
 -10 -10   5   15.00   17.40
  10  10  -5   26.50   22.10
  10  10  -5    2.60   22.70
 -10  10   5   15.80   20.50
   8 -10  -5    3.90   17.50
  -8 -10   5   23.60   19.90
   8  10  -5   21.10   19.60
   8  10  -5   -3.00   19.30
  -8  10   5   -2.70   19.60
  -6 -10   5   89.79   27.20
   6 -10  -5   66.89   24.30
   6  10  -5   55.89   27.80
  -6  10   5   57.79   25.60
   6  10  -5   49.90   21.00
   4 -10  -5   94.49   25.90
  -4 -10   5   77.79   26.40
  -4  10   5   61.19   20.50
   4  10  -5   69.09   23.50
  -4  10   5   54.29   24.60
   4  10  -5   65.79   28.20
   2 -10  -5   35.20   18.50
  -2 -10   5   48.70   22.60
  -2  10   5   55.89   24.10
   2  10  -5   60.69   21.20
   2  10  -5   47.10   25.30
  -2  10   5  105.09   25.10
   0 -10   5   33.50   21.40
   0 -10  -5   -5.10   13.40
   0  10  -5   12.90   20.60
   0  10   5  -12.60   16.30
   0  10   5    8.20   16.20
   0  10  -5   27.10   15.80
  -2 -10  -5  100.59   25.10
   2 -10   5  141.89   31.70
  -2  10  -5  138.09   34.40
   2  10   5   81.49   27.00
  -2  10  -5  160.88   27.20
   2  10   5  174.18   32.80
   2  10   5  152.18   28.30
   4 -10   5   54.99   24.70
  -4 -10  -5   73.89   20.70
  -4  10  -5   52.49   28.50
   4  10   5   49.40   21.70
   4  10   5   46.50   24.00
   4  10   5   47.50   19.40
  -4  10  -5   87.89   21.30
   6 -10   5  -10.50   15.30
  -6 -10  -5    7.90   14.70
   6  10   5  -20.70   14.50
   6  10   5   14.60   22.30
   6  10   5    1.90   14.60
  -6  10  -5   19.20   21.70
   8 -10   5   14.50   21.30
   8  10   5  -10.20   12.80
  -8  10  -5  -15.90   18.50
   8  10   5   17.20   20.70
  10 -10   5    2.20   19.80
 -10  10  -5    2.70   20.70
  10  10   5   13.50   32.90
  10  10   5   21.10   16.80
   5 -11  -5   29.40   21.50
  -5 -11   5    2.20   17.70
  -5  11   5    1.00   15.20
   5  11  -5   23.90   20.00
   5  11  -5   32.30   27.30
  -5  11   5   13.10   23.80
   3 -11  -5   25.20   20.50
  -3 -11   5   23.30   22.00
   3  11  -5   38.20   32.10
  -3  11   5   53.39   21.60
   3  11  -5   33.30   20.20
  -3  11   5   61.49   28.40
   1 -11  -5   52.19   23.60
  -1 -11   5   52.79   24.90
  -1  11   5   70.69   29.80
  -1  11   5   52.39   22.00
   1  11  -5   54.29   45.60
   1  11  -5   63.39   23.40
   1 -11   5   57.09   25.90
   1  11   5  121.19   29.90
  -1  11  -5  111.19   39.80
  -1  11  -5   84.29   24.20
   3 -11   5   78.89   28.40
  -3  11  -5   55.99   29.00
   3  11   5   45.40   20.60
   3  11   5   42.40   28.10
   3  11   5   43.10   23.90
 -26   0   6   12.60   23.10
 -26   0   6    8.70   16.70
  26   0  -6   37.30   23.00
  24   0  -6   15.00   17.60
 -24   0   6    8.40   20.40
 -24   0   6   27.90   17.80
 -22   0   6 3211.78  125.69
  22   0  -6 3333.17  130.19
 -22   0   6 3232.78  123.59
 -22   0   6 3317.27  130.69
 -20   0   6 3386.06  110.79
 -20   0   6 3593.74  132.39
  20   0  -6 3641.64  132.19
  20   0  -6 3269.17  125.59
 -20   0   6 3560.54  128.39
 -20   0   6 3625.84  127.29
  20   0  -6 3349.47  131.59
  18   0  -6  173.48   27.40
 -18   0   6  145.79   26.00
  18   0  -6  179.58   24.70
  18   0  -6  102.59   21.80
 -18   0   6  126.29   22.10
 -18   0   6  194.28   20.00
 -18   0   6  133.59   22.70
  16   0  -6 3831.72  133.59
 -16   0   6 3731.63  127.39
 -16   0   6 3750.12  127.89
  16   0  -6 3924.01  131.59
  16   0  -6 3804.42  128.89
 -16   0   6 3930.31  132.39
 -14   0   6   20.90    4.70
  14   0  -6   18.60   10.20
 -14   0   6   20.50    8.00
  14   0  -6   18.50   10.10
  14   0  -6   28.50   10.70
 -14   0   6   13.40    9.70
 -14   0   6   19.40    9.10
 -14   0   6   35.30   11.50
  -8   0   6 1302.07   50.29
  -8   0   6 1350.86   49.40
   8   0  -6 1342.67   50.89
  -8   0   6 1422.76   49.40
   8   0  -6 1324.17   49.60
  -8   0   6 1220.98   49.20
  -8   0   6 1348.67   46.90
  -6   0   6  301.87   17.10
   6   0  -6  271.27   17.20
  -6   0   6  275.17   17.50
   6   0  -6  317.07   18.30
  -6   0   6  287.17   17.70
  -6   0   6  279.77   17.10
   6   0  -6  271.07   16.00
   6   0   6   89.39   11.00
  -6   0  -6   92.29   12.50
   6   0   6   85.29   11.50
  -6   0  -6   90.59    9.70
  -6   0  -6  114.99   13.90
  -6   0  -6   99.09   12.10
   6   0   6   79.99   11.20
   6   0   6  108.39   12.50
  10   0   6   92.99   13.90
 -10   0  -6   96.59   15.50
 -10   0  -6   65.49   12.90
  10   0   6   75.89    9.70
  10   0   6   45.60   10.50
  10   0   6   63.49   12.30
 -10   0  -6   55.79   11.50
  14   0   6 5884.31  181.68
 -14   0  -6 5842.42  184.88
 -14   0  -6 5932.51  183.58
 -16   0  -6 7727.83  239.88
  16   0   6 7833.52  238.38
  16   0   6 8204.98  240.08
 -18   0  -6 2012.10   84.69
  18   0   6 1917.51   83.09
 -18   0  -6 1927.41   87.69
 -18   0  -6 1932.51   83.79
  18   0   6 1976.40   67.89
  18   0   6 1860.91   80.69
  18   0   6 1861.81   94.89
  20   0   6 2991.20  114.29
  20   0   6 2665.93  108.89
 -20   0  -6 2813.62  112.79
 -20   0  -6 2997.40  118.19
 -20   0  -6 2770.72  113.09
  20   0   6 2872.31  116.29
  20   0   6 2842.92   93.39
 -22   0  -6  564.04   48.30
 -22   0  -6  436.46   49.00
  22   0   6  608.44   50.69
  22   0   6  558.84   45.90
 -24   0  -6 3770.22  150.78
 -24   0  -6 3727.73  147.19
  24   0   6 3680.73  149.19
 -25  -1   6 1682.63   90.39
  25  -1  -6 1955.90   98.69
 -25  -1   6 1893.11   96.29
 -25   1   6 1815.02   90.09
 -25   1   6 1811.92   97.59
  25   1  -6 1932.71   96.99
 -23  -1   6  418.56   46.60
  23  -1  -6  302.77   40.60
 -23  -1   6  371.96   44.00
 -23   1   6  358.16   39.40
 -23   1   6  302.97   43.80
 -23   1   6  464.95   46.70
  23   1  -6  421.06   46.40
  21  -1  -6 1137.79   66.29
 -21  -1   6 1184.28   66.09
 -21  -1   6 1094.69   62.89
  21  -1  -6 1273.77   68.19
  21  -1  -6 1120.49   61.29
 -21  -1   6 1027.80   60.69
  21   1  -6 1137.99   67.29
  21   1  -6 1190.58   66.59
 -21   1   6 1050.79   66.99
 -21   1   6 1094.19   51.79
 -21   1   6 1187.38   68.19
 -21   1   6 1140.49   61.89
  21   1  -6 1106.29   62.19
 -19  -1   6    8.90   11.40
  19  -1  -6   21.40   14.70
  19  -1  -6    1.40   12.00
  19  -1  -6   10.10   11.30
 -19  -1   6    5.80   13.10
 -19  -1   6   23.20    8.80
 -19   1   6   -0.70   10.50
  19   1  -6   18.60   14.50
  19   1  -6    7.60   13.20
  19   1  -6   12.10   11.70
 -19   1   6   22.20   12.90
 -19   1   6   12.80   10.30
 -19   1   6   28.50   29.30
[truncated: 765,829 more chars]
