# Supplementary material for: The crystal structure of tetra­kis­(5-phenyl-1H-imidazole-κN3)zinc(II) dinitrate
Source: Acta Crystallogr E Crystallogr Commun. 2026 Jan 1;82(Pt 1):99–102. doi: 10.1107/S2056989025010874 (PMC12810271; doi:10.1107/S2056989025010874)
Supplement: Supplementary file 2 [file e-82-00099-Isup3.hkl]

data_I                                                                          
_shelx_title ' 25_zm_nm0012_a.res in C2/c'                                      
_shelx_refln_list_code          4                                               
_shelx_F_calc_maximum      120.44                                               
_exptl_crystal_F_000      1584.00                                               
_reflns_d_resolution_high  0.7489                                               
                                                                                
loop_                                                                           
 _space_group_symop_operation_xyz                                               
 'x, y, z'                                                                      
 '-x, y, -z+1/2'                                                                
 'x+1/2, y+1/2, z'                                                              
 '-x+1/2, y+1/2, -z+1/2'                                                        
 '-x, -y, -z'                                                                   
 'x, -y, z-1/2'                                                                 
 '-x+1/2, -y+1/2, -z'                                                           
 'x+1/2, -y+1/2, z-1/2'                                                         
                                                                                
_cell_length_a    20.2757                                                       
_cell_length_b     8.5411                                                       
_cell_length_c    20.2328                                                       
_cell_angle_alpha  90.000                                                       
_cell_angle_beta   94.908                                                       
_cell_angle_gamma  90.000                                                       
                                                                                
_shelx_F_squared_multiplier     1.000                                           
                                                                                
loop_                                                                           
 _refln_index_h                                                                 
 _refln_index_k                                                                 
 _refln_index_l                                                                 
 _refln_F_squared_calc                                                          
 _refln_F_squared_meas                                                          
 _refln_F_squared_sigma                                                         
 _refln_observed_status                                                         
  12   0   0       7471.00       7140.93       216.33 o                         
  14   0   0       4196.86       4429.58        68.35 o                         
  16   0   0       1647.01       1451.62        30.46 o                         
  18   0   0      10407.85      10592.08       163.87 o                         
  20   0   0       4922.97       4924.27        71.40 o                         
  22   0   0       1827.06       1756.92        36.20 o                         
  24   0   0       2082.29       2171.98        69.22 o                         
  26   0   0        711.55        684.23        52.51 o                         
   7   1   0       2241.47       2476.05        28.99 o                         
  11   1   0       1939.16       1794.26        18.72 o                         
  13   1   0       6526.72       6318.08       101.45 o                         
  15   1   0       2683.31       2761.65        30.06 o                         
  17   1   0        116.49         87.97         5.90 o                         
  19   1   0        188.72        189.23         9.20 o                         
  21   1   0        290.15        274.27        11.26 o                         
  23   1   0        611.73        612.73        24.29 o                         
  25   1   0        765.57        863.94        32.78 o                         
   2   2   0        412.37        283.57         4.98 o                         
   8   2   0       3147.15       2737.01        33.19 o                         
  10   2   0       3081.64       2717.31        28.67 o                         
  12   2   0        212.94        200.39         8.81 o                         
  14   2   0       3831.40       3631.08        32.86 o                         
  16   2   0       3636.37       3732.81        34.87 o                         
  18   2   0       2931.00       3030.32        33.46 o                         
  20   2   0       1574.78       1636.86        23.97 o                         
  22   2   0         42.18         28.18         7.40 o                         
  24   2   0       2882.50       2984.23        53.69 o                         
  26   2   0        386.22        339.06        23.56 o                         
   1   3   0       1164.65        994.84         9.42 o                         
  11   3   0       3217.32       3199.30        27.92 o                         
  13   3   0       6620.92       6327.75        63.79 o                         
  15   3   0       5217.75       5473.46        45.47 o                         
  17   3   0       3058.58       3150.97        31.67 o                         
  19   3   0       1330.84       1452.59        23.15 o                         
  21   3   0       2395.07       2384.05        34.93 o                         
  23   3   0       1736.20       1741.10        35.75 o                         
  25   3   0        160.62        160.92        15.56 o                         
   2   4   0        254.21        104.35         3.31 o                         
   4   4   0       4540.58       4635.53        82.21 o                         
   8   4   0       2387.39       2287.24        18.90 o                         
  12   4   0       5110.80       5211.90        47.96 o                         
  14   4   0       1893.43       1971.05        21.49 o                         
  16   4   0       1695.74       1686.10        23.05 o                         
  18   4   0       5013.37       5078.63        55.81 o                         
  20   4   0       3928.74       3802.66        43.30 o                         
  22   4   0       2326.09       2288.37        41.10 o                         
  24   4   0         68.46         49.78        14.61 o                         
   1   5   0       1261.00        995.47        11.84 o                         
   3   5   0       1487.95       1237.66        12.36 o                         
   7   5   0      10014.71      10184.50       218.20 o                         
   9   5   0        767.53        790.68         9.23 o                         
  11   5   0       1760.05       1625.59        16.52 o                         
  13   5   0       2832.68       2777.34        27.01 o                         
  15   5   0       1830.96       1801.35        23.24 o                         
  17   5   0       2252.73       2211.62        28.78 o                         
  19   5   0       2334.49       2419.89        34.75 o                         
  21   5   0       1178.79       1239.27        30.98 o                         
  23   5   0        571.07        573.30        28.65 o                         
   0   6   0        458.10        432.19        10.30 o                         
   2   6   0       6181.78       6130.77        59.50 o                         
   4   6   0       6980.11       6685.73        74.71 o                         
   6   6   0       1479.42       1396.38        18.12 o                         
   8   6   0         53.58         55.99         5.17 o                         
  10   6   0        674.94        596.81        10.14 o                         
  12   6   0         20.47         35.53         4.50 o                         
  14   6   0       4322.05       4484.46        44.23 o                         
  16   6   0        578.43        633.07        16.81 o                         
  18   6   0        919.82        933.80        21.29 o                         
  20   6   0         38.23         52.60        10.62 o                         
  22   6   0       1496.18       1690.93        59.79 o                         
   1   7   0       5011.84       5151.07        53.10 o                         
   3   7   0      11301.30      10888.30       185.95 o                         
   5   7   0       1657.70       1633.32        19.94 o                         
   7   7   0       2063.35       2086.45        25.14 o                         
   9   7   0      14505.08      14664.12       446.13 o                         
  11   7   0       8701.36       8653.77        88.25 o                         
  13   7   0       1339.12       1530.62        26.06 o                         
  15   7   0       2576.67       2515.58        35.66 o                         
  17   7   0        111.38        122.41         9.96 o                         
  19   7   0        247.49        240.54        17.48 o                         
  21   7   0          8.46         13.69        10.68 o                         
   0   8   0      11524.14      11408.95       249.66 o                         
   2   8   0       3017.05       2891.90        33.72 o                         
   4   8   0        748.55        780.21        15.56 o                         
   6   8   0       3895.59       3861.51        44.34 o                         
   8   8   0         54.35         47.25         5.98 o                         
  10   8   0       1641.14       1636.64        25.51 o                         
  12   8   0       2292.90       2234.24        33.70 o                         
  14   8   0        658.23        636.03        21.28 o                         
  16   8   0        537.25        527.24        24.11 o                         
  18   8   0        522.55        545.14        27.74 o                         
   1   9   0       1934.34       2112.61        36.61 o                         
   3   9   0         19.64         14.02         6.30 o                         
   5   9   0        839.63        880.60        28.70 o                         
   7   9   0         51.89         44.43         8.33 o                         
   9   9   0       2277.15       2368.81        41.86 o                         
  11   9   0        128.00        152.39        14.57 o                         
  13   9   0        266.13        321.06        23.94 o                         
  15   9   0        923.53        870.72        62.92 o                         
   0  10   0       3463.91       3598.79        98.64 o                         
   2  10   0        560.24        498.93        26.47 o                         
   4  10   0       1366.14       1572.11        40.72 o                         
   6  10   0        485.51        405.72        29.58 o                         
   8  10   0       1308.63       1327.91        45.27 o                         
  10  10   0        591.13        556.65        32.66 o                         
  12  10   0       1488.40       1593.19        64.02 o                         
   1  11   0        161.15        175.36        18.32 o                         
   3  11   0       1032.91       1040.43        37.68 o                         
   5  11   0        367.04        342.36        26.75 o                         
   7  11   0        464.67        450.56        37.71 o                         
 -25   1   1        828.06        817.81        32.68 o                         
 -23   1   1        130.75        114.52        13.41 o                         
 -21   1   1         73.24         71.98         7.34 o                         
 -19   1   1         10.45          4.20         4.79 o                         
 -17   1   1        562.66        560.23        12.10 o                         
 -15   1   1         52.82         72.74         5.11 o                         
 -13   1   1        370.50        288.32         8.83 o                         
 -11   1   1         73.55         77.82         3.97 o                         
  -9   1   1        572.83        580.64        10.32 o                         
  -7   1   1         49.01         37.28         2.07 o                         
   3   1   1         16.73         51.33         2.06 o                         
   9   1   1       1591.32       1463.46        16.32 o                         
  11   1   1         10.39          5.86         2.05 o                         
  13   1   1       7120.61       7125.87       114.45 o                         
  15   1   1       4356.06       4636.95        42.52 o                         
  17   1   1        396.78        360.07        12.26 o                         
  19   1   1        113.82        110.39         7.40 o                         
  21   1   1          2.05          3.39         4.71 o                         
  23   1   1         60.79         55.31        10.48 o                         
  25   1   1       1164.56       1207.95        37.23 o                         
 -26   2   1        382.65        382.71        27.83 o                         
 -24   2   1        891.94        961.29        30.00 o                         
 -22   2   1         98.97         83.69         9.11 o                         
 -20   2   1         56.32         54.37         6.62 o                         
 -18   2   1       2891.79       3000.76        33.19 o                         
 -16   2   1        976.16        957.62        15.08 o                         
 -14   2   1        243.68        297.30        12.40 o                         
 -12   2   1          7.01          2.57         2.33 o                         
 -10   2   1       2796.03       2958.81        26.52 o                         
  -8   2   1       4655.69       4382.23        99.01 o                         
  -6   2   1          1.43         21.15         1.81 o                         
   0   2   1       2778.09       2714.58        86.52 o                         
   2   2   1       2299.48       2330.22        74.08 o                         
   6   2   1         49.17          8.09         1.28 o                         
  10   2   1         15.30         27.99         2.65 o                         
  12   2   1       2296.84       2537.65        24.00 o                         
  14   2   1        278.38        270.79         7.92 o                         
  16   2   1        223.02        231.81         8.40 o                         
  18   2   1        706.21        696.39        13.41 o                         
  20   2   1         50.57         51.99         6.80 o                         
  22   2   1       2213.10       2186.16        37.34 o                         
  24   2   1       1050.02       1105.30        31.33 o                         
  26   2   1         22.91         21.64        11.75 o                         
 -25   3   1        158.46        174.80        16.56 o                         
 -23   3   1          3.52          0.90         7.90 o                         
 -21   3   1         37.10         27.70         7.24 o                         
 -19   3   1         51.96         60.91         6.67 o                         
 -17   3   1       1505.79       1523.43        19.81 o                         
 -15   3   1         91.36         60.49         5.28 o                         
 -13   3   1       1249.17       1298.30        16.56 o                         
 -11   3   1        142.96        119.26         4.43 o                         
  -9   3   1       5934.39       6337.29       196.84 o                         
  -7   3   1        117.62         36.83         2.50 o                         
  -1   3   1        849.22        784.79         7.94 o                         
   1   3   1       2666.47       2542.46        29.80 o                         
   3   3   1       1287.87       1163.99        12.04 o                         
   7   3   1       5332.51       5486.38       124.57 o                         
  11   3   1         22.62         23.85         2.71 o                         
  13   3   1       2929.95       3271.21        32.05 o                         
  15   3   1       1007.47        988.17        15.19 o                         
  17   3   1       1141.82       1058.49        17.16 o                         
  19   3   1          0.05         -1.02         4.67 o                         
  21   3   1         37.82         44.47         7.86 o                         
  23   3   1        950.28        950.41        26.50 o                         
  25   3   1         11.48         -3.10         9.12 o                         
 -24   4   1         59.36         56.06        14.31 o                         
 -22   4   1         45.35         24.23         8.29 o                         
 -20   4   1         95.23         82.20         7.94 o                         
 -18   4   1        117.35         77.03         7.22 o                         
 -16   4   1         61.11         68.43         6.04 o                         
 -14   4   1        184.58        149.17         6.21 o                         
 -12   4   1          4.65          2.55         2.46 o                         
 -10   4   1         52.64         40.01         3.14 o                         
  -8   4   1       1454.63       1363.24        12.93 o                         
  -6   4   1       3884.24       4264.64        46.44 o                         
  -4   4   1       1008.85       1353.64        13.18 o                         
  -2   4   1       4720.80       4955.63        84.87 o                         
   0   4   1        725.85        755.51         7.77 o                         
   2   4   1        279.35        339.03         5.45 o                         
   4   4   1        154.58        226.36         5.13 o                         
   6   4   1        550.42        576.69         8.98 o                         
   8   4   1        814.03        869.54        10.17 o                         
  10   4   1       2184.92       2323.26        20.85 o                         
  12   4   1        433.83        394.35         9.18 o                         
  14   4   1       1520.29       1564.82        19.93 o                         
  16   4   1         35.26         12.43         4.28 o                         
  18   4   1        545.58        482.53        15.05 o                         
  20   4   1          1.65          5.42         5.29 o                         
  22   4   1        300.50        302.59        20.23 o                         
  24   4   1         29.66         29.64        12.14 o                         
 -23   5   1         24.08         28.56        11.84 o                         
 -21   5   1         10.15         -1.77         8.18 o                         
 -19   5   1          4.16         -3.31         5.07 o                         
 -17   5   1         39.18         34.69         5.45 o                         
 -15   5   1       4179.63       3940.30        38.80 o                         
 -13   5   1        438.89        348.27         8.12 o                         
 -11   5   1         86.71        100.98         4.41 o                         
  -9   5   1         61.92         90.70         4.38 o                         
  -7   5   1        586.37        669.41         8.95 o                         
  -5   5   1       1104.79       1127.80        12.87 o                         
  -3   5   1       7170.88       8299.00       149.33 o                         
  -1   5   1        113.21         98.86         4.19 o                         
   1   5   1       1123.75       1003.42        11.05 o                         
   3   5   1         52.59         56.68         3.06 o                         
   5   5   1          9.51          4.33         2.17 o                         
   7   5   1       1346.01       1257.51        14.35 o                         
   9   5   1        319.04        384.22         6.97 o                         
  11   5   1        746.79        700.06        10.54 o                         
  13   5   1       1264.67       1258.14        17.82 o                         
  15   5   1        453.30        460.40        11.99 o                         
  17   5   1        209.88        153.57         8.81 o                         
  19   5   1        716.87        718.47        18.92 o                         
  21   5   1         23.41          8.92         9.52 o                         
  23   5   1        637.52        642.44        34.16 o                         
 -22   6   1          0.69         -3.71         9.69 o                         
 -20   6   1         75.98         62.32        11.04 o                         
 -18   6   1        285.19        213.39        12.58 o                         
 -16   6   1        661.92        630.85        16.78 o                         
 -14   6   1        391.09        393.83        12.00 o                         
 -12   6   1        102.31        108.61         7.78 o                         
 -10   6   1          0.42          6.34         3.00 o                         
  -8   6   1       1011.50        890.08        14.39 o                         
  -6   6   1       5215.62       5340.82        59.35 o                         
  -4   6   1       4551.33       4731.84        42.19 o                         
  -2   6   1        383.19        422.22        10.44 o                         
   0   6   1          2.37          7.24         2.23 o                         
   2   6   1       1777.50       1798.69        17.81 o                         
   4   6   1        108.15         96.67         4.86 o                         
   6   6   1       1361.99       1402.64        17.77 o                         
   8   6   1        289.56        254.92         8.30 o                         
  10   6   1         70.99         71.01         5.53 o                         
  12   6   1          9.00         -0.49         2.64 o                         
  14   6   1          2.00          3.31         4.53 o                         
  16   6   1        404.06        319.22        13.23 o                         
  18   6   1        566.15        516.33        17.69 o                         
  20   6   1        136.35        129.38        13.37 o                         
  22   6   1        227.91        198.77        19.30 o                         
 -21   7   1        154.80        158.11        19.51 o                         
 -19   7   1         27.55         13.39         8.48 o                         
 -17   7   1        154.23        148.14        10.75 o                         
 -15   7   1          0.70          8.07         5.97 o                         
 -13   7   1        323.88        318.47        12.67 o                         
 -11   7   1        702.24        535.04        14.12 o                         
  -9   7   1       1062.77        949.61        18.23 o                         
  -7   7   1         56.96         54.89         5.10 o                         
  -5   7   1          0.48          3.28         3.17 o                         
  -3   7   1         95.35         72.17         5.91 o                         
  -1   7   1       2728.48       2717.15        36.76 o                         
   1   7   1        849.69        860.37        13.19 o                         
   3   7   1        185.08        177.81         7.10 o                         
   5   7   1        636.73        688.51        14.37 o                         
   7   7   1          0.72          2.96         3.37 o                         
   9   7   1        173.13        166.18        13.43 o                         
  11   7   1        229.54        250.87        10.95 o                         
  13   7   1         87.76         98.65         7.93 o                         
  15   7   1         36.63          7.23         5.74 o                         
  17   7   1        150.15        146.28        11.33 o                         
  19   7   1         52.78         50.30        11.09 o                         
  21   7   1          4.83         -1.27         9.66 o                         
 -18   8   1        124.49         97.31        14.14 o                         
 -16   8   1        353.64        367.55        20.35 o                         
 -14   8   1         37.06         36.82         7.50 o                         
 -12   8   1        316.04        277.70        12.55 o                         
 -10   8   1        341.75        403.26        15.85 o                         
  -8   8   1        988.32        985.37        17.77 o                         
  -6   8   1       4841.53       4612.50        48.56 o                         
  -4   8   1        257.14        237.06         9.71 o                         
  -2   8   1       1608.97       1510.35        23.45 o                         
   0   8   1          1.58         11.70         4.36 o                         
   2   8   1        335.47        320.36         9.93 o                         
   4   8   1        523.70        494.37        13.23 o                         
   6   8   1          0.30          4.89         4.31 o                         
   8   8   1        109.73        113.71         8.03 o                         
  10   8   1       1593.34       1553.03        24.15 o                         
  12   8   1        104.74         91.94         8.75 o                         
  14   8   1        201.09        189.42        14.36 o                         
  16   8   1        811.81        898.74        28.54 o                         
  18   8   1         73.51         66.12        12.14 o                         
 -15   9   1        423.20        439.17        27.76 o                         
 -13   9   1       1934.84       2004.77        50.23 o                         
 -11   9   1        362.61        352.40        21.65 o                         
  -9   9   1         39.57         51.48         9.19 o                         
  -7   9   1        113.17        101.06        10.30 o                         
  -5   9   1         46.65         47.59         8.44 o                         
  -3   9   1        146.58        121.63        11.69 o                         
  -1   9   1       1112.81        998.86        26.42 o                         
   1   9   1        240.35        227.32        14.93 o                         
   3   9   1        457.88        482.95        18.82 o                         
   5   9   1        325.37        278.09        15.01 o                         
   7   9   1         84.76         94.81        10.93 o                         
   9   9   1          0.26          0.93         8.10 o                         
  11   9   1         30.28         11.16         9.75 o                         
  13   9   1        833.24        818.32        34.07 o                         
  15   9   1         36.31         30.97        15.93 o                         
 -12  10   1         20.51         56.17        17.82 o                         
 -10  10   1         54.41         36.68        14.19 o                         
  -8  10   1         61.92         71.76        15.50 o                         
  -6  10   1        247.29        175.14        17.06 o                         
  -4  10   1          5.04         10.34         9.98 o                         
  -2  10   1        382.35        456.68        25.38 o                         
   0  10   1         45.40         49.01        12.56 o                         
   2  10   1        722.69        784.19        30.71 o                         
   4  10   1        128.55        137.25        13.95 o                         
   6  10   1        968.63       1035.71        30.17 o                         
   8  10   1          1.00          3.81        10.63 o                         
  10  10   1        103.46         85.68        16.22 o                         
  12  10   1        186.27        231.17        27.18 o                         
  -7  11   1          5.13          9.83        15.23 o                         
  -5  11   1          3.46          3.31        11.53 o                         
  -3  11   1        262.01        303.39        22.97 o                         
  -1  11   1          0.86          6.45        10.89 o                         
   1  11   1         38.82         26.37        11.81 o                         
   3  11   1          4.55          8.71        11.75 o                         
   5  11   1        239.57        222.04        27.79 o                         
 -26   0   2       2700.47       2729.99        85.74 o                         
 -24   0   2       2363.24       2342.74        59.16 o                         
 -22   0   2        974.12        983.05        29.74 o                         
 -20   0   2         15.91         10.79         9.40 o                         
 -18   0   2       2846.47       2943.72        66.47 o                         
 -16   0   2        191.84        172.94        12.49 o                         
 -14   0   2       3179.84       3263.11        49.34 o                         
 -10   0   2         33.92         32.64         3.98 o                         
   8   0   2       2238.10       1920.51        26.57 o                         
  10   0   2       3901.78       3759.54        71.42 o                         
  12   0   2       5252.04       4404.17        59.77 o                         
  16   0   2       1928.88       1840.88        28.14 o                         
  18   0   2        837.76        807.73        24.22 o                         
  20   0   2         67.53         49.98         8.32 o                         
  22   0   2        831.07        907.83        26.84 o                         
  24   0   2        113.84         78.59        18.97 o                         
  26   0   2       1521.85       1606.64        62.18 o                         
 -25   1   2        981.81        994.84        30.74 o                         
 -23   1   2         13.85         10.69         7.86 o                         
 -21   1   2        739.78        679.98        18.20 o                         
 -19   1   2        591.51        515.54        15.23 o                         
 -17   1   2       9013.18       9418.71        97.28 o                         
 -15   1   2      12784.25      12790.25       374.41 o                         
 -13   1   2       3267.43       3350.06        33.78 o                         
  -9   1   2       2773.92       3007.49        31.83 o                         
   5   1   2        278.51        317.26         7.79 o                         
   7   1   2       3700.25       3459.42       111.12 o                         
  11   1   2       3557.01       3656.87        31.83 o                         
  13   1   2        479.39        387.20         8.89 o                         
  15   1   2        300.65        294.91         9.23 o                         
  17   1   2       2551.29       2512.23        26.88 o                         
  19   1   2       2441.93       2340.41        28.26 o                         
  21   1   2       4606.75       4697.34        50.06 o                         
  23   1   2        333.64        329.16        18.85 o                         
  25   1   2        454.23        441.44        25.50 o                         
 -26   2   2         18.91          2.96        10.52 o                         
 -24   2   2       1584.65       1542.98        36.91 o                         
 -22   2   2        367.61        409.59        24.32 o                         
 -20   2   2        603.40        571.05        23.98 o                         
 -18   2   2       6735.42       7085.43        65.68 o                         
 -16   2   2       5214.53       5421.70        46.16 o                         
 -14   2   2         46.65         64.33         4.43 o                         
 -12   2   2       3021.93       2817.15        25.98 o                         
 -10   2   2       3519.44       3687.69        35.17 o                         
  -4   2   2        349.82        391.85         4.82 o                         
   0   2   2       2550.56       2340.30        74.67 o                         
   4   2   2       2337.55       2112.49        26.93 o                         
   8   2   2       3872.09       3657.68        48.48 o                         
  10   2   2       2266.00       2044.27        19.05 o                         
  14   2   2         31.44         42.38         3.71 o                         
  16   2   2       5227.19       5295.30        46.21 o                         
  18   2   2       6760.26       7173.04        66.20 o                         
  20   2   2       1107.88       1059.84        19.74 o                         
  22   2   2       1644.01       1703.51        30.71 o                         
  24   2   2        968.36        923.54        29.36 o                         
  26   2   2        708.79        623.64        31.64 o                         
 -25   3   2        343.85        322.58        21.25 o                         
 -23   3   2       1537.64       1556.57        34.72 o                         
 -21   3   2       8190.38       8575.20        83.20 o                         
 -19   3   2       2718.63       2682.41        32.38 o                         
 -17   3   2       2849.13       2882.76        30.72 o                         
 -15   3   2       3178.19       3027.46        29.53 o                         
 -13   3   2       2294.14       2331.73        25.07 o                         
 -11   3   2       3843.95       3561.16        30.46 o                         
  -9   3   2        124.23         86.38         4.24 o                         
  -5   3   2         98.85         41.45         2.45 o                         
   7   3   2       7320.14       7020.62       213.22 o                         
   9   3   2       4778.18       4579.16        56.83 o                         
  11   3   2       5373.08       4983.11        51.29 o                         
  13   3   2       2859.08       2817.43        27.90 o                         
  15   3   2       4357.33       4520.81        41.14 o                         
  17   3   2       2319.56       2316.38        26.72 o                         
  19   3   2        807.12        775.06        16.81 o                         
  21   3   2        972.05        997.05        25.08 o                         
  23   3   2       3116.59       3311.54        53.61 o                         
  25   3   2         90.67        105.42        13.65 o                         
 -24   4   2       1469.86       1469.35        43.88 o                         
 -22   4   2       1944.77       2024.78        36.73 o                         
 -20   4   2       5220.66       5466.83        55.95 o                         
 -18   4   2        873.08        948.16        17.89 o                         
 -16   4   2       1568.61       1637.26        21.88 o                         
 -14   4   2       2703.48       2875.36        27.74 o                         
 -12   4   2       4376.66       4574.50        35.72 o                         
  -8   4   2        941.01        881.81         9.93 o                         
  -6   4   2       2036.89       1959.74        17.53 o                         
  -2   4   2        527.86        308.57         5.32 o                         
   0   4   2        404.64        750.79         8.18 o                         
   2   4   2       1718.92       1549.08        13.04 o                         
  10   4   2       2888.56       2991.63        31.04 o                         
  12   4   2       2154.49       1922.64        21.20 o                         
  14   4   2       6524.54       6469.98        59.17 o                         
  16   4   2       1768.22       1768.50        25.95 o                         
  18   4   2        227.30        228.54        11.11 o                         
  20   4   2       1550.88       1667.32        25.91 o                         
  22   4   2         46.20         39.11        10.27 o                         
  24   4   2        263.73        251.23        18.38 o                         
 -23   5   2         39.74         36.51        11.23 o                         
 -21   5   2       1199.94       1165.34        31.23 o                         
 -19   5   2       1884.75       1823.97        28.24 o                         
 -17   5   2        463.35        459.02        18.43 o                         
 -15   5   2        516.60        460.78        11.52 o                         
 -13   5   2       2574.21       2887.29        27.03 o                         
 -11   5   2       1136.89       1100.25        13.03 o                         
  -9   5   2       2742.67       2701.73        23.44 o                         
  -7   5   2       1046.20        967.44        11.17 o                         
  -5   5   2       7724.86       7715.63       105.41 o                         
  -3   5   2        232.04        220.33         6.31 o                         
  -1   5   2       3417.96       3039.63        26.56 o                         
   1   5   2         77.93        157.87         5.21 o                         
   3   5   2       8554.17       8295.78       177.05 o                         
   5   5   2       7335.06       7636.94       119.58 o                         
   9   5   2       5678.11       5640.62        59.29 o                         
  11   5   2        221.44        198.62         7.10 o                         
  13   5   2       2651.65       2607.46        28.66 o                         
  15   5   2       5211.94       5566.89        53.03 o                         
  17   5   2       2066.49       2108.60        27.78 o                         
  19   5   2       1503.33       1608.40        31.26 o                         
  21   5   2        660.26        588.47        26.51 o                         
  23   5   2        895.00        966.69        52.84 o                         
 -22   6   2       1912.45       1965.28        48.67 o                         
 -20   6   2        397.85        367.84        22.85 o                         
 -18   6   2       1594.83       1457.52        26.29 o                         
 -16   6   2       1432.00       1544.18        28.29 o                         
 -14   6   2        315.50        344.12        12.10 o                         
 -12   6   2       4437.20       4320.35        41.30 o                         
 -10   6   2       5793.63       6037.05        54.51 o                         
  -8   6   2      14325.32      14716.43       440.35 o                         
  -6   6   2      12373.60      12139.78       250.15 o                         
  -4   6   2       3811.40       3773.40        36.26 o                         
  -2   6   2       5616.53       5828.82        61.81 o                         
   0   6   2      12696.88      12982.54       266.21 o                         
   2   6   2       7543.93       7929.52       146.76 o                         
   4   6   2       1873.03       1775.13        19.27 o                         
   6   6   2        658.95        587.80        11.24 o                         
   8   6   2       2249.79       2210.31        26.46 o                         
  10   6   2       2733.47       2897.42        29.82 o                         
  12   6   2       6876.90       7061.41        58.81 o                         
  14   6   2       3210.09       3097.56        37.86 o                         
  16   6   2       1933.11       1924.02        42.99 o                         
  18   6   2       1244.45       1248.31        24.46 o                         
  20   6   2         68.33         71.54        12.09 o                         
  22   6   2        178.72        174.61        19.22 o                         
 -21   7   2        691.48        787.31        50.06 o                         
 -19   7   2        216.16        206.39        14.87 o                         
 -17   7   2        567.78        585.65        19.16 o                         
 -15   7   2       2593.48       2448.45        38.48 o                         
 -13   7   2       4078.33       4234.82        49.25 o                         
 -11   7   2       3897.05       3852.71        44.65 o                         
  -9   7   2        615.87        496.10        15.21 o                         
  -7   7   2         39.78         65.19         5.51 o                         
  -5   7   2         66.00         60.38         4.90 o                         
  -3   7   2       7044.96       6889.59        79.27 o                         
  -1   7   2       9834.90       9588.62       169.81 o                         
   1   7   2       1562.14       1637.28        19.72 o                         
   3   7   2      11496.50      11105.12       234.37 o                         
   5   7   2       5658.63       5570.70        54.66 o                         
   7   7   2        460.08        470.82        11.48 o                         
   9   7   2        699.89        616.56        15.47 o                         
  11   7   2       1859.22       1913.22        27.52 o                         
  13   7   2        391.85        373.18        13.43 o                         
  15   7   2        299.89        312.03        16.33 o                         
  17   7   2        575.91        492.85        18.90 o                         
  19   7   2         17.54          5.83         9.38 o                         
  21   7   2       1581.45       1528.46        54.55 o                         
 -18   8   2        174.08        195.81        19.05 o                         
 -16   8   2        877.53        820.15        27.14 o                         
 -14   8   2        449.26        447.78        17.56 o                         
 -12   8   2        806.05        750.66        18.23 o                         
 -10   8   2        761.20        680.89        24.57 o                         
  -8   8   2        111.65        119.77         8.11 o                         
  -6   8   2       5786.85       5697.93        56.73 o                         
  -4   8   2       1675.47       1728.24        26.17 o                         
  -2   8   2       4354.58       4297.28        48.35 o                         
   0   8   2       3146.64       2884.63        34.24 o                         
   2   8   2       1818.34       1874.51        25.62 o                         
   4   8   2         35.12         38.22         5.36 o                         
   6   8   2        466.08        480.75        15.37 o                         
   8   8   2       2268.29       2124.97        28.44 o                         
  10   8   2         87.58        101.65         8.85 o                         
  12   8   2       2041.27       1885.30        35.07 o                         
  14   8   2         62.63         74.68        10.66 o                         
  16   8   2       1761.67       1773.15        39.56 o                         
  18   8   2       1105.56       1102.68        35.10 o                         
 -15   9   2       2178.80       2371.03        57.30 o                         
 -13   9   2       1314.54       1252.90        38.93 o                         
 -11   9   2         28.41         52.16        12.73 o                         
  -9   9   2       1354.47       1209.40        31.84 o                         
  -7   9   2       1593.33       1721.34        35.91 o                         
  -5   9   2        575.35        584.83        22.62 o                         
  -3   9   2       4426.28       4665.47        68.12 o                         
  -1   9   2        364.30        368.24        18.21 o                         
   1   9   2       2831.90       3085.83        59.59 o                         
   3   9   2       1812.15       1742.97        38.84 o                         
   5   9   2        146.38        137.11        11.93 o                         
   7   9   2       2755.68       2647.20        43.45 o                         
   9   9   2       4502.94       4581.54        65.45 o                         
  11   9   2        349.39        327.43        19.50 o                         
  13   9   2         25.28         30.46        13.43 o                         
  15   9   2       1159.44       1172.11        41.74 o                         
 -12  10   2       3059.39       3345.59        95.50 o                         
 -10  10   2        437.72        484.36        31.07 o                         
  -8  10   2       2192.40       2261.83        57.60 o                         
  -6  10   2       1278.47       1304.53        37.11 o                         
  -4  10   2        395.07        344.38        22.24 o                         
  -2  10   2        311.44        336.45        24.79 o                         
   0  10   2        616.17        688.86        30.40 o                         
   2  10   2       1040.43       1235.42        36.16 o                         
   4  10   2        253.57        241.96        18.66 o                         
   6  10   2       1296.88       1569.41        36.98 o                         
   8  10   2       1251.23       1142.28        35.65 o                         
  10  10   2       2083.82       2331.47        68.53 o                         
  12  10   2       3365.47       3741.00        89.97 o                         
  -5  11   2        222.45        197.67        19.77 o                         
  -3  11   2        377.70        437.00        27.40 o                         
  -1  11   2        310.44        242.57        21.53 o                         
   1  11   2        221.13        200.88        19.29 o                         
   3  11   2       1056.09       1085.20        40.80 o                         
   5  11   2        659.07        693.65        40.90 o                         
 -25   1   3         25.37         22.06        10.15 o                         
 -23   1   3        269.61        252.59        16.97 o                         
 -21   1   3        296.70        276.49        13.06 o                         
 -19   1   3        146.47        166.16         9.45 o                         
 -17   1   3       1649.82       1809.25        22.79 o                         
 -15   1   3          1.23          0.20         3.03 o                         
 -13   1   3        630.37        547.12         9.20 o                         
 -11   1   3         25.56         57.09         3.66 o                         
  -7   1   3       2709.00       3171.94        72.91 o                         
  -1   1   3        111.28        120.95         2.78 o                         
   1   1   3        786.89        694.02         7.80 o                         
   9   1   3       3281.90       3440.19        42.79 o                         
  11   1   3         17.43         13.87         2.29 o                         
  13   1   3        700.34        724.31        11.38 o                         
  15   1   3         28.97         18.99         3.52 o                         
  17   1   3        997.28        952.62        17.91 o                         
  19   1   3       1832.42       1816.63        26.38 o                         
  21   1   3       1462.38       1431.61        23.72 o                         
  23   1   3        123.54        143.26        13.64 o                         
  25   1   3        377.72        351.72        24.58 o                         
 -26   2   3        553.09        500.15        35.35 o                         
 -24   2   3       1028.29        940.81        29.48 o                         
 -22   2   3        294.84        279.40        15.43 o                         
 -20   2   3         35.69         34.93         6.61 o                         
 -18   2   3        517.84        474.77        15.18 o                         
 -16   2   3         17.59         16.04         3.11 o                         
 -14   2   3        101.42        113.31         5.38 o                         
 -12   2   3       1344.62       1668.92        17.65 o                         
  -8   2   3        431.83        344.61         6.07 o                         
  -6   2   3        934.60        568.59         7.26 o                         
   0   2   3         18.53          5.66         1.20 o                         
   4   2   3        179.30        224.23         5.31 o                         
   6   2   3       4467.87       5046.88       156.17 o                         
   8   2   3        389.50        417.95         6.78 o                         
  10   2   3       1323.86       1537.18        16.77 o                         
  12   2   3       3907.71       4521.02        49.82 o                         
  14   2   3        866.29        910.64        17.54 o                         
  16   2   3          7.28          6.37         3.11 o                         
  18   2   3        548.73        580.91        12.79 o                         
  20   2   3        803.48        838.00        18.54 o                         
  22   2   3        635.80        593.46        21.21 o                         
  24   2   3        445.85        464.16        28.76 o                         
  26   2   3        109.34        141.56        19.80 o                         
 -25   3   3        116.66        120.49        15.18 o                         
 -23   3   3          0.19         -0.90         8.57 o                         
 -21   3   3       1510.37       1593.63        36.91 o                         
 -19   3   3       1648.17       1624.44        25.06 o                         
 -17   3   3         14.00         17.89         4.24 o                         
 -15   3   3       6243.17       6910.87        61.71 o                         
 -13   3   3       3467.76       3672.81        35.01 o                         
 -11   3   3        301.60        195.90         6.08 o                         
  -9   3   3       2401.68       2503.51        20.60 o                         
  -7   3   3         14.47         32.95         2.59 o                         
  -5   3   3        560.82        461.40         6.36 o                         
  -3   3   3       1242.50       1360.05        12.43 o                         
  -1   3   3        387.98        468.79         6.14 o                         
   1   3   3        198.30        157.31         4.98 o                         
   3   3   3       2300.79       2302.36        24.17 o                         
   5   3   3       3002.08       3490.54        50.55 o                         
   7   3   3        923.74       1022.81        10.58 o                         
   9   3   3       1646.46       1945.75        19.59 o                         
  11   3   3         65.46        112.26         5.38 o                         
  13   3   3         85.73         67.15         4.96 o                         
  15   3   3        625.93        588.85        12.23 o                         
  17   3   3          9.97         14.38         4.76 o                         
  19   3   3         77.11        100.67         7.79 o                         
  21   3   3       1364.73       1345.25        26.49 o                         
  23   3   3         13.83         -2.21         8.77 o                         
  25   3   3         36.88         52.35        11.41 o                         
 -24   4   3          2.08         -5.94        11.17 o                         
 -22   4   3        251.33        226.75        14.43 o                         
 -20   4   3         10.96          6.72         5.46 o                         
 -18   4   3          1.30         -1.97         4.37 o                         
 -16   4   3         14.07         17.46         4.09 o                         
 -14   4   3        102.38        103.37         4.99 o                         
 -12   4   3       1355.41       1478.35        16.47 o                         
 -10   4   3        207.51        179.07         5.28 o                         
  -8   4   3          8.13         11.12         2.51 o                         
  -6   4   3       2380.11       2373.31        20.39 o                         
  -4   4   3        170.07        165.40         4.11 o                         
  -2   4   3       1009.79        975.20         9.85 o                         
   2   4   3       1810.28       2043.36        16.66 o                         
   4   4   3        455.17        502.34         6.87 o                         
   6   4   3        111.35        145.78         5.09 o                         
   8   4   3        165.29        139.36         4.88 o                         
  10   4   3          1.67          1.38         2.40 o                         
  12   4   3        813.45        862.43        13.21 o                         
  14   4   3         28.60         28.15         4.32 o                         
  16   4   3         19.53         28.88         4.95 o                         
  18   4   3       2023.23       2001.94        27.48 o                         
  20   4   3          0.13          0.94         6.10 o                         
  22   4   3        449.77        465.37        22.40 o                         
  24   4   3        251.06        207.98        17.14 o                         
 -23   5   3          1.14         14.86        10.31 o                         
 -21   5   3        789.51        682.54        26.88 o                         
 -19   5   3         14.77         23.36         6.25 o                         
 -17   5   3         80.46         68.30         6.63 o                         
 -15   5   3        736.53        784.45        13.91 o                         
 -13   5   3        249.77        269.04         7.06 o                         
 -11   5   3        643.73        633.32        10.22 o                         
  -9   5   3          1.60          3.38         2.57 o                         
  -7   5   3       3961.91       4076.74        37.16 o                         
  -5   5   3        351.66        390.54         7.67 o                         
  -3   5   3          3.39          6.28         1.82 o                         
  -1   5   3        204.69        275.21         7.14 o                         
   3   5   3          2.20          1.89         1.55 o                         
   5   5   3       1298.45       1372.11        13.61 o                         
   7   5   3       1699.98       1770.71        17.00 o                         
   9   5   3        686.72        829.43        12.60 o                         
  11   5   3        114.34         81.72         5.92 o                         
  13   5   3          0.69          4.03         3.34 o                         
  15   5   3        236.31        197.84         8.88 o                         
  17   5   3       2258.75       2028.65        27.66 o                         
  19   5   3        317.26        363.00        14.76 o                         
  21   5   3        204.53        266.74        17.79 o                         
  23   5   3         89.27         63.39        20.64 o                         
 -22   6   3        537.09        579.10        43.72 o                         
 -20   6   3        965.77        876.40        29.36 o                         
 -18   6   3        974.25        948.23        22.34 o                         
 -16   6   3          0.59          3.01         4.95 o                         
 -14   6   3        437.87        355.17        12.04 o                         
 -12   6   3          0.17         10.38         3.96 o                         
 -10   6   3        118.53        110.70         5.59 o                         
  -8   6   3        127.37        117.92         5.47 o                         
  -6   6   3        171.72        243.74         6.83 o                         
  -4   6   3       1533.39       1572.35        16.10 o                         
  -2   6   3       1163.28       1155.07        14.65 o                         
   0   6   3        442.97        466.00         9.31 o                         
   2   6   3         28.91         48.38         4.73 o                         
   4   6   3        304.16        319.07         9.79 o                         
   6   6   3        234.86        258.84        11.09 o                         
   8   6   3       2626.73       2789.66        25.06 o                         
  10   6   3         76.18         87.29         5.37 o                         
  12   6   3       4857.18       4741.25        48.29 o                         
  14   6   3       1322.84       1267.65        20.99 o                         
  16   6   3        551.63        448.82        15.09 o                         
  18   6   3        144.76        116.30        11.02 o                         
  20   6   3        320.61        327.53        27.40 o                         
  22   6   3        183.24        184.01        19.57 o                         
 -21   7   3          0.26          1.37        11.27 o                         
 -19   7   3          5.63         -1.90         8.64 o                         
 -17   7   3          3.04         -1.96         6.77 o                         
 -15   7   3        918.86        893.33        20.13 o                         
 -13   7   3        137.74        150.32         9.17 o                         
 -11   7   3        692.93        614.76        14.76 o                         
  -9   7   3          2.48          5.57         4.27 o                         
  -7   7   3        160.81        138.91         6.71 o                         
  -5   7   3       4937.79       4829.44        44.92 o                         
  -3   7   3        177.26        139.94         7.61 o                         
  -1   7   3       1761.10       1782.35        20.89 o                         
   1   7   3         28.33         27.41         3.42 o                         
   3   7   3        424.92        435.39         9.36 o                         
   5   7   3       3436.87       3310.40        34.24 o                         
   7   7   3       1875.33       1733.76        21.73 o                         
   9   7   3        425.85        447.66        12.81 o                         
  11   7   3          7.07          8.96         4.83 o                         
  13   7   3         24.30         26.49         6.50 o                         
  15   7   3        105.36         77.37         9.38 o                         
  17   7   3        289.87        250.62        15.05 o                         
  19   7   3        106.96        100.92        13.20 o                         
 -18   8   3        551.73        614.30        32.02 o                         
 -16   8   3          8.68         10.85         9.15 o                         
 -14   8   3          0.31         12.53         7.05 o                         
 -12   8   3        404.32        338.40        13.82 o                         
 -10   8   3         16.71         17.23         5.76 o                         
  -8   8   3        102.75         85.49         7.90 o                         
  -6   8   3       1682.17       1680.49        24.77 o                         
  -4   8   3        826.53        986.63        18.35 o                         
  -2   8   3        170.25        189.98         9.02 o                         
   0   8   3         47.77         26.87         4.46 o                         
   2   8   3        582.04        575.59        13.35 o                         
   4   8   3         60.42         55.97         5.99 o                         
   6   8   3         28.71         17.08         4.75 o                         
   8   8   3        931.73        861.10        19.06 o                         
  10   8   3          6.48         20.54         6.89 o                         
  12   8   3        908.97        900.87        22.93 o                         
  14   8   3        335.81        321.42        16.87 o                         
  16   8   3         42.71         38.25        10.18 o                         
  18   8   3          3.42          3.75         9.53 o                         
 -15   9   3         59.94         59.15        14.30 o                         
 -13   9   3        160.87        142.96        13.83 o                         
 -11   9   3         39.16         54.72        10.88 o                         
  -9   9   3         21.20         46.75        11.05 o                         
  -7   9   3         17.76         38.62         9.25 o                         
  -5   9   3        522.26        510.48        32.36 o                         
  -3   9   3         38.55         34.18         8.46 o                         
  -1   9   3        769.04        743.74        41.40 o                         
   1   9   3        550.70        482.88        20.67 o                         
   3   9   3         35.55         42.18         9.32 o                         
   5   9   3          9.77         24.20         8.04 o                         
   7   9   3         17.81         21.15         7.98 o                         
   9   9   3        556.42        542.09        29.61 o                         
  11   9   3        227.47        167.65        18.26 o                         
  13   9   3         15.60          3.76         9.70 o                         
  15   9   3        333.33        324.94        33.53 o                         
 -12  10   3        118.53         89.94        21.81 o                         
 -10  10   3         16.90          7.32        12.30 o                         
  -8  10   3        111.64        106.32        17.11 o                         
  -6  10   3         51.64         24.79        11.01 o                         
  -4  10   3        172.81        153.74        16.33 o                         
  -2  10   3          8.01          2.11         9.85 o                         
   0  10   3        207.73        194.01        17.49 o                         
   2  10   3        164.99        205.57        17.81 o                         
   4  10   3        339.29        352.84        20.35 o                         
   6  10   3        319.62        340.99        22.49 o                         
   8  10   3        152.88        165.15        17.42 o                         
  10  10   3         40.22         98.28        17.72 o                         
  12  10   3         97.11         93.41        20.41 o                         
  -5  11   3         41.49         49.18        14.94 o                         
  -3  11   3        304.96        317.10        25.24 o                         
  -1  11   3        180.46        182.13        19.11 o                         
   1  11   3         71.52         73.86        15.72 o                         
   3  11   3        679.18        723.71        41.71 o                         
   5  11   3          9.47         10.23        13.18 o                         
 -26   0   4        976.13       1037.41        50.21 o                         
 -24   0   4       3912.43       4218.38       104.11 o                         
 -22   0   4         25.71         35.49        10.20 o                         
 -20   0   4         56.86         42.55         7.97 o                         
 -18   0   4      10499.47      10892.87       168.19 o                         
  -8   0   4       3092.81       3263.48        61.42 o                         
  -4   0   4         31.19         82.40         8.40 o                         
   4   0   4        597.40        541.71         9.56 o                         
   6   0   4       2503.62       2417.10        46.51 o                         
  12   0   4        336.26        402.08        12.35 o                         
  14   0   4       1121.06       1047.79        19.20 o                         
  16   0   4        188.15        217.07        10.56 o                         
  18   0   4        463.19        408.24        25.91 o                         
  20   0   4        470.04        464.24        25.07 o                         
  22   0   4        263.50        225.71        21.33 o                         
  24   0   4       1614.59       1544.25        58.66 o                         
  26   0   4         13.79         -6.97        15.15 o                         
 -25   1   4        802.14        797.70        32.75 o                         
 -23   1   4        462.07        444.11        21.64 o                         
 -21   1   4       1200.31       1174.70        23.03 o                         
 -19   1   4       2812.83       2797.00        33.02 o                         
 -17   1   4        698.66        683.43        13.69 o                         
 -15   1   4       7175.89       7613.18        85.29 o                         
 -13   1   4       2563.54       2465.99        23.63 o                         
 -11   1   4        386.91        305.53         6.79 o                         
  -7   1   4         76.95         82.15         3.51 o                         
   1   1   4       1781.45       1682.74        32.88 o                         
   7   1   4       2037.38       2493.24        25.77 o                         
   9   1   4       3709.97       3267.90        33.73 o                         
  11   1   4       2846.35       2632.67        24.95 o                         
  13   1   4       1449.72       1311.21        17.50 o                         
  17   1   4       4446.29       4432.25        42.66 o                         
  19   1   4       6548.48       6744.99        64.73 o                         
  21   1   4       2500.53       2433.72        32.45 o                         
  23   1   4       1510.38       1558.34        40.26 o                         
  25   1   4        149.07        154.77        19.73 o                         
 -26   2   4         16.16          7.06        10.27 o                         
 -24   2   4        322.06        291.03        18.92 o                         
 -22   2   4       1385.24       1362.01        34.86 o                         
 -20   2   4         23.87         26.40         5.88 o                         
 -18   2   4       2550.78       2487.72        29.17 o                         
 -16   2   4        108.24        105.04         5.23 o                         
 -12   2   4        111.51         90.70         4.60 o                         
 -10   2   4       8565.39       8390.86       248.92 o                         
  -6   2   4       1347.70       1332.72        12.51 o                         
   0   2   4        618.46        441.59         6.17 o                         
  10   2   4        595.10        440.43         7.96 o                         
  14   2   4       4808.74       4899.11        46.03 o                         
  16   2   4         33.69         28.44         4.53 o                         
  18   2   4       5951.22       6088.87        61.24 o                         
  20   2   4       3972.85       4069.54        45.07 o                         
  22   2   4        284.78        303.99        17.04 o                         
  24   2   4        783.71        824.16        32.56 o                         
 -25   3   4       1048.22       1120.25        34.55 o                         
 -23   3   4       1779.00       1869.43        40.36 o                         
 -21   3   4       3866.25       3880.00        48.61 o                         
 -19   3   4       4137.57       4287.87        45.75 o                         
 -17   3   4         74.66         54.59         5.05 o                         
 -15   3   4       2756.91       2913.36        26.36 o                         
 -13   3   4       3565.82       3569.02        31.02 o                         
 -11   3   4       1954.94       2017.28        20.80 o                         
  -9   3   4       9203.79       8692.38       260.18 o                         
  -3   3   4       3270.13       2860.66        32.25 o                         
   1   3   4       5541.01       4801.52       148.46 o                         
   3   3   4        482.77        445.65         6.73 o                         
   5   3   4       3941.80       3449.87        52.15 o                         
   7   3   4       6579.02       6234.73       136.71 o                         
  13   3   4       1204.64       1141.76        15.82 o                         
  15   3   4       2546.01       2370.46        26.94 o                         
  17   3   4        332.11        356.31        12.91 o                         
  19   3   4         59.55         48.15         6.50 o                         
  21   3   4        185.64        217.38        12.56 o                         
  23   3   4        337.54        285.78        18.36 o                         
  25   3   4        800.08        723.19        32.25 o                         
 -24   4   4       1313.14       1468.29        39.92 o                         
 -22   4   4       2370.72       2394.81        43.42 o                         
 -20   4   4       1119.18       1103.72        21.34 o                         
 -18   4   4       6725.15       6677.44        58.85 o                         
 -16   4   4       4279.55       4459.49        38.45 o                         
 -14   4   4         83.56         83.62         5.66 o                         
 -12   4   4       4566.96       4682.04        39.06 o                         
 -10   4   4       4797.71       4964.43        52.18 o                         
  -8   4   4       3527.26       2940.19        25.71 o                         
  -6   4   4        553.09        373.45         6.42 o                         
  -2   4   4        587.88        538.22         7.47 o                         
   4   4   4       8304.91       8865.05       186.80 o                         
   8   4   4       3420.61       3268.01        30.71 o                         
  10   4   4       8230.77       8091.38       179.42 o                         
  12   4   4       2533.10       2475.38        26.19 o                         
  14   4   4       1662.93       1696.85        22.23 o                         
  16   4   4       1800.73       1928.38        25.84 o                         
  18   4   4         70.21         72.58         6.81 o                         
  20   4   4        983.04        956.85        22.23 o                         
  22   4   4       1630.71       1669.21        37.59 o                         
  24   4   4        704.41        618.07        29.97 o                         
 -23   5   4        751.01        746.84        31.58 o                         
 -21   5   4        587.06        579.61        32.77 o                         
 -19   5   4       2421.39       2470.26        35.21 o                         
 -17   5   4       2966.67       3007.29        35.00 o                         
 -15   5   4         20.89         16.24         3.83 o                         
 -13   5   4       4176.63       4313.21        36.06 o                         
 -11   5   4        344.40        350.10        10.32 o                         
  -9   5   4        763.31        651.23        10.92 o                         
  -7   5   4       3279.95       3261.29        29.32 o                         
  -5   5   4       6642.56       6995.12        90.68 o                         
  -3   5   4      10572.72      10179.83       312.49 o                         
  -1   5   4       4567.03       4692.66        53.95 o                         
   3   5   4        347.29        409.78         6.32 o                         
   7   5   4        696.36        671.89         9.70 o                         
   9   5   4       2909.75       2821.37        28.94 o                         
  11   5   4       2571.96       2492.97        25.70 o                         
  13   5   4       1693.57       1737.28        22.38 o                         
  15   5   4       3488.13       3476.54        38.83 o                         
  17   5   4       3887.30       3992.28        46.52 o                         
  19   5   4        284.19        247.40        13.81 o                         
  21   5   4        893.87        996.33        47.65 o                         
  23   5   4       1340.43       1221.27        48.64 o                         
 -22   6   4        729.58        626.39        34.74 o                         
 -20   6   4        457.96        551.80        33.54 o                         
 -18   6   4         21.11         21.53         7.20 o                         
 -16   6   4        215.12        206.61        10.01 o                         
 -14   6   4       2960.77       3080.23        33.56 o                         
 -12   6   4       9796.12       9600.47       123.80 o                         
 -10   6   4       3994.30       4000.17        35.54 o                         
  -8   6   4       2942.31       3063.31        28.36 o                         
  -6   6   4        582.08        517.72         8.89 o                         
  -4   6   4       4982.46       4942.82        42.05 o                         
  -2   6   4       4135.73       4089.10        35.87 o                         
   0   6   4       2695.20       2431.66        23.54 o                         
   2   6   4       7134.57       7051.57       113.17 o                         
   4   6   4        605.29        569.91         9.88 o                         
   6   6   4       6120.47       5736.80        54.36 o                         
   8   6   4      11015.63      11285.26       153.67 o                         
  10   6   4       1742.91       1621.04        22.34 o                         
  12   6   4        897.68        955.15        18.18 o                         
  14   6   4       4189.68       4096.92        44.55 o                         
  16   6   4       1402.59       1521.60        27.77 o                         
  18   6   4       1367.10       1416.02        31.87 o                         
  20   6   4        784.42        887.51        32.33 o                         
  22   6   4        406.28        426.34        32.18 o                         
 -21   7   4        922.22        903.57        36.78 o                         
 -19   7   4       1302.42       1438.69        44.78 o                         
 -17   7   4        345.48        351.60        19.16 o                         
 -15   7   4       2912.22       2882.68        38.30 o                         
 -13   7   4       1580.20       1564.22        25.69 o                         
 -11   7   4       1039.83       1140.29        20.13 o                         
  -9   7   4       9758.22       9141.84        98.77 o                         
  -7   7   4       4063.43       4305.21        40.90 o                         
  -5   7   4        351.09        307.72         8.60 o                         
  -3   7   4       4538.10       4339.88        47.54 o                         
  -1   7   4       7859.37       7734.52        86.16 o                         
   1   7   4       2588.85       2462.21        27.14 o                         
   3   7   4       1162.74       1099.75        16.78 o                         
   5   7   4         29.71         21.80         4.21 o                         
   7   7   4        764.40        620.71        13.70 o                         
   9   7   4         80.11         84.89         6.30 o                         
  11   7   4       1185.97       1180.52        22.73 o                         
  13   7   4       2005.78       1938.72        31.54 o                         
  15   7   4        152.91        144.88        13.82 o                         
  17   7   4        868.14        920.17        26.43 o                         
  19   7   4       1408.09       1443.18        40.24 o                         
 -18   8   4        845.93        846.81        33.23 o                         
 -16   8   4       1585.68       1481.53        44.81 o                         
 -14   8   4       1922.65       1839.18        35.78 o                         
 -12   8   4       2074.84       1979.71        36.37 o                         
 -10   8   4       4781.62       4988.32        67.06 o                         
  -8   8   4        508.84        566.98        15.18 o                         
  -6   8   4       7366.62       7643.11        85.52 o                         
  -4   8   4       3816.92       3939.37        48.92 o                         
  -2   8   4        195.45        142.25         8.73 o                         
   0   8   4       3727.73       3925.59        43.05 o                         
   2   8   4         56.77         72.73         6.05 o                         
   4   8   4       4835.77       5089.13        53.61 o                         
   6   8   4       4006.01       4034.54        48.90 o                         
   8   8   4       1425.08       1502.40        24.57 o                         
  10   8   4        955.86        894.54        22.01 o                         
  12   8   4        679.93        749.20        26.20 o                         
  14   8   4       2067.05       1936.64        41.92 o                         
  16   8   4        952.22        947.45        37.81 o                         
  18   8   4        813.73        840.38        35.26 o                         
 -15   9   4        967.58       1021.88        41.77 o                         
 -13   9   4        386.62        389.27        21.15 o                         
 -11   9   4         29.15         18.17         9.42 o                         
  -9   9   4        282.99        335.03        19.64 o                         
  -7   9   4       2754.09       2711.46        53.18 o                         
  -5   9   4       4399.43       4794.64        66.77 o                         
  -3   9   4       1705.78       1457.97        33.01 o                         
  -1   9   4        150.69        166.00        12.55 o                         
   1   9   4        819.99        786.49        31.71 o                         
   3   9   4       2738.91       2913.45        50.28 o                         
   5   9   4       3420.08       3202.87        49.53 o                         
   7   9   4        235.37        239.17        16.26 o                         
   9   9   4       2674.77       2806.49        55.01 o                         
  11   9   4        952.71        990.11        32.29 o                         
  13   9   4        348.19        401.26        29.89 o                         
  15   9   4       2839.09       2998.13       107.40 o                         
 -12  10   4        362.38        346.30        29.20 o                         
 -10  10   4        267.09        311.09        24.97 o                         
  -8  10   4         65.06         40.67        13.84 o                         
  -6  10   4        222.07        213.42        18.27 o                         
  -4  10   4        552.74        447.24        24.98 o                         
  -2  10   4        482.74        546.63        27.36 o                         
   0  10   4       1684.69       1630.96        41.74 o                         
   2  10   4       1346.15       1370.59        34.48 o                         
   4  10   4        590.98        476.68        22.80 o                         
   6  10   4       1176.85       1236.36        37.16 o                         
   8  10   4        431.84        437.07        40.21 o                         
  10  10   4        494.48        460.68        30.06 o                         
  -5  11   4        352.88        327.95        27.82 o                         
  -3  11   4        871.67        842.50        38.48 o                         
  -1  11   4       1091.71       1184.14        43.30 o                         
   1  11   4        444.75        447.08        29.98 o                         
   3  11   4       1003.85       1137.60        43.64 o                         
   5  11   4        346.69        325.55        26.93 o                         
 -25   1   5         29.67         39.26        12.36 o                         
 -23   1   5       2765.52       2818.57        51.22 o                         
 -21   1   5        352.45        326.45        12.58 o                         
 -19   1   5        242.85        208.12         9.40 o                         
 -17   1   5          9.31         18.13         3.79 o                         
 -15   1   5       1034.94       1069.77        14.86 o                         
 -13   1   5       1625.43       1787.39        18.96 o                         
 -11   1   5        657.16        720.30        10.33 o                         
  -9   1   5       4158.29       4058.61       131.57 o                         
   7   1   5         90.83        112.87         4.94 o                         
   9   1   5       5211.67       5678.81       184.62 o                         
  11   1   5        373.06        428.25         8.06 o                         
  13   1   5        622.87        615.70         9.28 o                         
  15   1   5        292.57        255.36         8.42 o                         
  17   1   5       3318.52       3315.06        34.59 o                         
  19   1   5          8.30          7.42         4.68 o                         
  21   1   5        357.41        344.51        13.99 o                         
  23   1   5         27.53         10.09         9.86 o                         
  25   1   5         58.22         71.88        14.43 o                         
 -26   2   5         47.62         49.13        12.29 o                         
 -24   2   5       1489.20       1577.14        37.74 o                         
 -22   2   5          1.51          7.39         8.16 o                         
 -20   2   5       3588.21       3673.22        44.49 o                         
 -18   2   5         78.72         70.05         5.60 o                         
 -16   2   5        555.82        525.50        10.81 o                         
 -14   2   5        581.73        607.01         9.64 o                         
 -12   2   5        132.41        100.84         5.88 o                         
 -10   2   5       1951.36       2251.76        20.56 o                         
  -4   2   5        237.22        359.54         4.77 o                         
   0   2   5         37.17         22.02         1.48 o                         
   2   2   5        101.89        135.33         3.63 o                         
   4   2   5       4054.70       4635.57       145.80 o                         
   6   2   5        925.53       1123.87        13.32 o                         
   8   2   5       1746.84       1825.75        22.11 o                         
  10   2   5       3096.06       3489.48        32.43 o                         
  12   2   5       3449.48       3694.41        34.53 o                         
  14   2   5        295.16        298.21        11.43 o                         
  16   2   5        479.73        454.37        16.62 o                         
  18   2   5        862.05        886.50        18.49 o                         
  20   2   5         78.58         95.16         8.06 o                         
  22   2   5        167.46        142.14        12.64 o                         
  24   2   5         66.02         64.64        13.04 o                         
 -25   3   5        908.18        884.68        36.54 o                         
 -23   3   5        291.46        273.69        19.56 o                         
 -21   3   5         93.28        102.11         9.38 o                         
 -19   3   5          3.71         -0.47         4.38 o                         
 -17   3   5         59.19         57.36         5.37 o                         
 -15   3   5        800.22        764.31        11.55 o                         
 -13   3   5        423.46        333.15         8.61 o                         
 -11   3   5       7843.38       8053.36       164.32 o                         
  -9   3   5       1933.13       1830.93        16.60 o                         
  -7   3   5         14.08         14.21         2.11 o                         
  -5   3   5         16.18         11.26         3.33 o                         
  -1   3   5        225.09        308.65         5.08 o                         
   1   3   5       1257.70       1469.17        14.72 o                         
   3   3   5        993.26       1133.45        12.66 o                         
   5   3   5        109.57        122.54         3.65 o                         
   7   3   5       6395.51       6522.82       143.04 o                         
   9   3   5        539.63        583.58         9.88 o                         
  11   3   5       1948.41       1959.49        21.02 o                         
  13   3   5       2401.90       2375.37        26.11 o                         
  15   3   5        930.77       1058.14        19.33 o                         
  17   3   5       4307.28       4267.22        46.49 o                         
  19   3   5        145.17        124.57         8.35 o                         
  21   3   5        461.69        462.17        17.57 o                         
  23   3   5        982.68        998.98        30.17 o                         
  25   3   5         26.12         20.64        11.46 o                         
 -24   4   5        289.61        272.84        20.52 o                         
 -22   4   5        237.10        232.79        17.12 o                         
 -20   4   5         85.23         71.81         8.44 o                         
 -18   4   5         13.42         -2.87         4.19 o                         
 -16   4   5       1397.79       1191.02        17.56 o                         
 -14   4   5        603.66        660.18        11.50 o                         
 -12   4   5       2086.54       1941.12        19.27 o                         
 -10   4   5       1698.02       1701.82        17.57 o                         
  -8   4   5       4267.88       4930.34        50.34 o                         
  -6   4   5        227.49        193.89         8.03 o                         
  -4   4   5        597.82        645.36         8.00 o                         
  -2   4   5        182.32        133.57         5.68 o                         
   0   4   5        736.56        789.09         9.47 o                         
   2   4   5         18.28         18.86         1.65 o                         
   4   4   5         38.40         16.52         2.16 o                         
   6   4   5         51.81         45.17         2.82 o                         
   8   4   5         39.08         36.17         2.81 o                         
  10   4   5        655.37        707.29        10.75 o                         
  12   4   5       1191.09       1077.85        17.20 o                         
  14   4   5        698.80        611.10        12.75 o                         
  16   4   5          1.97          2.39         4.17 o                         
  18   4   5         38.19         24.86         5.61 o                         
  20   4   5         35.66         50.78         8.41 o                         
  22   4   5        199.59        245.50        16.88 o                         
  24   4   5        694.75        737.65        36.58 o                         
 -23   5   5         11.53          8.53        10.78 o                         
 -21   5   5         27.15         25.23         9.67 o                         
 -19   5   5        115.15         90.37         9.35 o                         
 -17   5   5       2414.98       2348.03        30.51 o                         
 -15   5   5        129.00        120.85         6.63 o                         
 -13   5   5         65.90         64.14         5.34 o                         
 -11   5   5       3031.12       3085.75        30.17 o                         
  -9   5   5       2224.79       2197.28        26.64 o                         
  -7   5   5          2.35         21.97         3.03 o                         
  -5   5   5        500.50        556.30         8.89 o                         
  -3   5   5       1511.76       1564.92        16.49 o                         
  -1   5   5        278.86        386.95         7.21 o                         
   1   5   5        193.66        261.32         7.70 o                         
   3   5   5        495.89        502.26         7.42 o                         
   5   5   5         80.72        101.33         4.37 o                         
   7   5   5       6711.73       6934.55       129.10 o                         
   9   5   5        373.36        358.51        10.18 o                         
  11   5   5        411.72        435.03         9.20 o                         
  13   5   5         59.36         58.71         4.95 o                         
  15   5   5        424.19        368.78        11.46 o                         
  17   5   5        877.14        815.46        21.40 o                         
  19   5   5        441.43        333.61        20.14 o                         
  21   5   5        166.21        141.62        17.11 o                         
  23   5   5         23.48         30.44        15.21 o                         
 -22   6   5        459.15        446.47        25.46 o                         
 -20   6   5          1.34          8.64         9.08 o                         
 -18   6   5        433.79        392.82        16.93 o                         
 -16   6   5        297.83        269.88        10.94 o                         
 -14   6   5        442.79        433.51        12.72 o                         
 -12   6   5        400.35        397.25        11.36 o                         
 -10   6   5        291.43        245.56         9.09 o                         
  -8   6   5         17.98         24.35         3.85 o                         
  -6   6   5       2568.96       2425.31        24.04 o                         
  -4   6   5       2204.12       2204.90        23.04 o                         
  -2   6   5        260.45        255.45         8.21 o                         
   0   6   5       9857.45      10137.73       139.12 o                         
   2   6   5        113.90        135.04         5.11 o                         
   4   6   5       1091.72       1167.92        13.45 o                         
   6   6   5       2062.95       1812.02        17.73 o                         
   8   6   5        583.23        560.83        11.19 o                         
  10   6   5       2705.99       2684.49        31.66 o                         
  12   6   5          5.23          5.52         3.86 o                         
  14   6   5        370.10        365.12        13.65 o                         
  16   6   5       1007.99        954.36        32.06 o                         
  18   6   5        409.80        386.04        21.32 o                         
  20   6   5         35.27         42.99        12.12 o                         
 -21   7   5         47.89         22.21        11.62 o                         
 -19   7   5        301.09        303.74        20.95 o                         
 -17   7   5          0.82         14.21         8.48 o                         
 -15   7   5        444.04        405.90        17.92 o                         
 -13   7   5        443.89        388.30        15.36 o                         
 -11   7   5        144.43        138.56         7.80 o                         
  -9   7   5         87.64        108.46         6.37 o                         
  -7   7   5        460.65        537.23        11.26 o                         
  -5   7   5         19.48         31.14         4.30 o                         
  -3   7   5        816.65        728.89        17.18 o                         
  -1   7   5          6.49         10.56         4.51 o                         
   1   7   5        198.94        256.57        10.60 o                         
   3   7   5        541.67        559.10        11.52 o                         
   5   7   5         70.03         64.55         5.35 o                         
   7   7   5        453.13        467.77        10.06 o                         
   9   7   5        208.05        166.33         8.77 o                         
  11   7   5        133.89        108.42         9.73 o                         
  13   7   5          0.16          7.43         6.36 o                         
  15   7   5         23.95         19.08         7.54 o                         
  17   7   5        271.29        292.29        17.18 o                         
  19   7   5        136.77        126.76        14.88 o                         
 -18   8   5         93.87        126.73        19.12 o                         
 -16   8   5         63.74         68.73        12.58 o                         
 -14   8   5         13.48         21.62         8.26 o                         
 -12   8   5       1069.08       1143.49        33.36 o                         
 -10   8   5        839.02        887.64        24.12 o                         
  -8   8   5       3541.53       3545.45        46.61 o                         
  -6   8   5        983.21        905.76        25.37 o                         
  -4   8   5       1049.56        866.67        18.74 o                         
  -2   8   5       3274.60       3125.88        43.86 o                         
   0   8   5        322.05        251.21        10.06 o                         
   2   8   5       1863.11       1727.40        26.61 o                         
   4   8   5        409.46        357.93        12.82 o                         
   6   8   5       1956.70       1916.16        29.46 o                         
   8   8   5       1046.59       1102.32        21.49 o                         
  10   8   5        329.78        311.80        14.91 o                         
  12   8   5         67.97         58.12         9.28 o                         
  14   8   5        280.75        279.25        18.03 o                         
  16   8   5          1.74          6.04        10.16 o                         
  18   8   5          2.46         -4.96        13.57 o                         
 -15   9   5          0.27          2.19        10.70 o                         
 -13   9   5        180.44        145.97        14.22 o                         
 -11   9   5         45.22         59.51        11.28 o                         
  -9   9   5       1005.06       1091.09        31.81 o                         
  -7   9   5          2.97         12.37         7.78 o                         
  -5   9   5        207.65        208.63        13.91 o                         
  -3   9   5        543.32        462.39        19.28 o                         
  -1   9   5        110.64        119.90        10.94 o                         
   1   9   5        266.33        305.47        14.92 o                         
   3   9   5         98.41         80.63         9.45 o                         
   5   9   5        140.91        165.08        12.66 o                         
   7   9   5        813.93        779.99        31.14 o                         
   9   9   5         76.55        108.47        15.95 o                         
  11   9   5          0.38          2.86         9.25 o                         
  13   9   5        109.52         95.30        17.87 o                         
  15   9   5        106.78         87.92        16.59 o                         
 -12  10   5        168.91        189.77        22.24 o                         
 -10  10   5         14.00         27.70        13.60 o                         
  -8  10   5         37.02         12.43        12.67 o                         
  -6  10   5         94.77         94.52        16.43 o                         
  -4  10   5        103.01        104.84        14.80 o                         
  -2  10   5         87.09         89.01        13.54 o                         
   0  10   5         13.48         13.56        10.06 o                         
   2  10   5        186.21        206.92        16.24 o                         
   4  10   5        124.29         90.83        12.56 o                         
   6  10   5          3.10          0.38         9.88 o                         
   8  10   5          2.64         -0.94        12.72 o                         
  10  10   5          4.73         14.98        15.32 o                         
  -5  11   5         10.00         22.35        11.98 o                         
  -3  11   5         82.70         56.43        13.97 o                         
  -1  11   5         99.36         85.06        15.70 o                         
   1  11   5        149.41        137.11        21.07 o                         
   3  11   5         75.03         77.43        16.78 o                         
 -26   0   6         39.33         27.16        17.28 o                         
 -24   0   6         27.88         25.90        15.81 o                         
 -22   0   6       4802.88       4849.03        94.42 o                         
 -20   0   6       5283.58       5168.54        80.29 o                         
 -18   0   6        190.41        232.94        16.96 o                         
 -16   0   6       5794.94       5672.50        78.78 o                         
 -14   0   6         21.90         31.75         4.29 o                         
  -8   0   6       2746.74       1975.14        27.63 o                         
  -6   0   6        375.14        424.21         9.65 o                         
   6   0   6         84.90        140.27         6.09 o                         
  10   0   6        109.87        106.35         9.24 o                         
  14   0   6       8548.76       8723.23       156.88 o                         
  16   0   6      11282.71      11746.17       204.85 o                         
  18   0   6       2731.29       2864.09        45.99 o                         
  20   0   6       4248.90       4223.00        61.64 o                         
  22   0   6        693.96        813.30        42.17 o                         
  24   0   6       5270.67       5521.69       127.50 o                         
 -25   1   6       2615.81       2738.39        57.36 o                         
 -23   1   6        499.72        563.79        30.18 o                         
 -21   1   6       1586.68       1678.95        26.04 o                         
 -19   1   6         19.83         18.44         4.96 o                         
 -17   1   6       2005.05       1949.87        20.89 o                         
 -15   1   6       3699.94       3759.01        37.38 o                         
 -11   1   6       4413.31       4266.02        42.80 o                         
  -5   1   6       3108.18       2757.79        69.55 o                         
   1   1   6        374.00        284.51         6.05 o                         
   7   1   6        664.90        422.49         6.90 o                         
   9   1   6        798.06        717.03        10.96 o                         
  13   1   6       7189.87       7256.57       101.01 o                         
  15   1   6       4174.05       4191.55        40.51 o                         
  17   1   6       2693.91       2580.05        37.38 o                         
  19   1   6         21.34         27.71         5.65 o                         
  21   1   6       2132.01       2135.03        34.38 o                         
  23   1   6         36.44         37.81        11.32 o                         
  25   1   6         25.88         15.29        11.04 o                         
 -26   2   6        936.23        815.11        33.57 o                         
 -24   2   6        773.19        779.00        35.37 o                         
 -22   2   6       2864.42       3068.26        65.85 o                         
 -20   2   6        691.72        640.79        16.74 o                         
 -18   2   6       7891.72       8161.27        77.94 o                         
 -16   2   6       8002.71       8062.59        74.52 o                         
 -14   2   6       2325.79       2512.81        23.73 o                         
 -10   2   6        742.20        994.58        10.77 o                         
  10   2   6        466.91        578.70         9.72 o                         
  12   2   6       2774.44       2425.00        25.47 o                         
  14   2   6       3497.24       3595.41        36.65 o                         
  16   2   6       1547.24       1387.08        19.92 o                         
  18   2   6       6283.76       6286.69        63.51 o                         
  20   2   6       1234.90       1181.07        22.49 o                         
  22   2   6        783.03        791.48        25.99 o                         
  24   2   6         18.93          1.09        12.57 o                         
 -25   3   6        712.39        713.94        36.95 o                         
 -23   3   6        102.68        107.49        13.07 o                         
 -21   3   6        506.22        533.35        17.62 o                         
 -19   3   6       4492.34       4684.45        51.36 o                         
 -17   3   6         77.72         78.31         5.36 o                         
 -15   3   6       2665.21       2751.30        26.63 o                         
 -13   3   6       6005.77       6122.13        57.13 o                         
 -11   3   6       3120.67       2982.61        24.94 o                         
  -9   3   6        474.21        669.46         9.20 o                         
  -7   3   6       4281.87       4285.37        47.04 o                         
  -3   3   6        103.67         76.98         3.10 o                         
   1   3   6       2713.29       2893.55        31.40 o                         
   5   3   6       8516.69       8527.17       256.47 o                         
   9   3   6       7018.19       7456.08       132.86 o                         
  11   3   6       6514.47       6838.62        97.57 o                         
  13   3   6       1300.60       1209.08        19.37 o                         
  15   3   6        168.53        123.41         7.04 o                         
  17   3   6       2600.77       2617.53        35.56 o                         
  19   3   6         27.91         15.57         5.65 o                         
  21   3   6       1668.92       1513.19        28.56 o                         
  23   3   6       2758.32       3026.29        54.44 o                         
 -24   4   6        224.60        192.93        16.87 o                         
 -22   4   6       1511.75       1539.79        40.03 o                         
 -20   4   6       2068.10       2038.82        36.20 o                         
 -18   4   6         92.72         81.01         6.73 o                         
 -16   4   6       4710.14       4913.12        46.64 o                         
 -14   4   6        424.68        388.86         9.35 o                         
 -12   4   6        883.81        908.74        12.27 o                         
 -10   4   6      12527.56      12420.27       375.15 o                         
  -8   4   6         78.94         85.00         4.22 o                         
  -6   4   6       1205.17        824.09        11.34 o                         
   0   4   6       2436.89       2504.69        24.40 o                         
   2   4   6       8643.03       8099.57       173.90 o                         
   4   4   6       1134.30        794.82        10.64 o                         
   6   4   6         26.48         30.80         3.19 o                         
   8   4   6      11183.51      10264.78       267.07 o                         
  10   4   6       5370.46       5590.51        55.18 o                         
  12   4   6       1328.33       1312.98        17.73 o                         
  14   4   6       4018.05       4126.62        41.28 o                         
  16   4   6         42.38         58.16         6.30 o                         
  18   4   6        469.10        576.15        17.00 o                         
  20   4   6       2361.36       2292.62        41.82 o                         
  22   4   6       1398.10       1574.20        45.31 o                         
  24   4   6        362.86        385.40        41.37 o                         
 -23   5   6          9.41         22.92        10.42 o                         
 -21   5   6        355.17        332.95        18.65 o                         
 -19   5   6       1783.21       1817.04        33.47 o                         
 -17   5   6       2743.52       2627.21        32.88 o                         
 -15   5   6       2976.23       2937.12        34.06 o                         
 -13   5   6        758.34        809.88        14.15 o                         
 -11   5   6      10101.82      10293.15       141.32 o                         
  -9   5   6       6397.10       6610.03        75.88 o                         
  -7   5   6      14397.52      14816.73       441.24 o                         
  -5   5   6       5733.49       5798.29        66.75 o                         
  -1   5   6      11477.52      11475.81       250.98 o                         
   1   5   6       4408.70       4481.77        54.48 o                         
   3   5   6       1803.26       1598.09        15.73 o                         
   5   5   6       5834.86       6022.09        73.69 o                         
  11   5   6       8592.85       8370.87        93.60 o                         
  13   5   6        992.15        974.92        15.06 o                         
  15   5   6        748.28        699.46        14.79 o                         
  17   5   6       1740.57       1712.30        26.96 o                         
  19   5   6       2285.95       2402.52        57.13 o                         
  21   5   6         26.56         25.44        11.83 o                         
 -22   6   6        757.80        812.32        32.64 o                         
 -20   6   6        638.88        590.23        25.21 o                         
 -18   6   6       1273.01       1285.08        27.55 o                         
 -16   6   6       3085.49       2980.07        34.18 o                         
 -14   6   6       3145.31       3238.07        36.16 o                         
 -12   6   6       2204.62       2121.80        27.76 o                         
 -10   6   6        840.65        809.70        13.62 o                         
  -8   6   6         18.78         24.43         3.87 o                         
  -6   6   6       7534.66       7395.00        84.48 o                         
  -4   6   6        144.45        122.08         7.70 o                         
  -2   6   6       4556.10       4331.48        39.46 o                         
   0   6   6        684.33        682.40        10.55 o                         
   2   6   6       7726.37       7999.63       146.80 o                         
   4   6   6       1721.23       1755.19        19.51 o                         
   6   6   6        138.34        162.03         5.93 o                         
   8   6   6       2480.12       2510.04        27.77 o                         
  10   6   6        193.92        234.22        10.08 o                         
  12   6   6        275.63        293.30        12.07 o                         
  14   6   6       1028.06       1097.99        23.54 o                         
  16   6   6       1095.85       1076.06        24.84 o                         
  18   6   6       1399.76       1491.00        43.58 o                         
  20   6   6        626.72        633.28        30.15 o                         
 -19   7   6        928.57        916.57        32.11 o                         
 -17   7   6         14.67         16.06         8.45 o                         
 -15   7   6        306.54        250.92        14.10 o                         
 -13   7   6       4282.66       4414.48        51.41 o                         
 -11   7   6       5710.68       6100.79        57.82 o                         
  -9   7   6       1971.45       1986.49        24.53 o                         
  -7   7   6       3465.64       3396.49        34.98 o                         
  -5   7   6         66.34         81.21         4.53 o                         
  -3   7   6        211.92        184.36         7.28 o                         
  -1   7   6       9358.73       9250.61       148.62 o                         
   1   7   6         18.49         18.45         5.10 o                         
   3   7   6        698.34        710.93        10.64 o                         
   5   7   6       3052.11       3283.31        30.88 o                         
   7   7   6       3328.46       3253.99        33.88 o                         
   9   7   6        196.97        234.38         9.41 o                         
  11   7   6       1579.03       1475.47        27.23 o                         
  13   7   6       4092.04       4227.92        53.07 o                         
  15   7   6       3243.72       3383.39        57.05 o                         
  17   7   6       2846.60       2845.54        57.08 o                         
  19   7   6        157.78        167.30        18.86 o                         
 -18   8   6        965.24        940.85        55.28 o                         
 -16   8   6       2416.93       2664.14        53.55 o                         
 -14   8   6       1143.12       1080.01        28.63 o                         
 -12   8   6        677.80        657.35        23.88 o                         
 -10   8   6       1868.21       1960.77        35.02 o                         
  -8   8   6        808.41        913.27        21.65 o                         
  -6   8   6        842.61        770.27        19.50 o                         
  -4   8   6       2063.62       2185.10        35.19 o                         
  -2   8   6         61.32         43.97         6.94 o                         
   0   8   6       3079.17       3030.71        40.79 o                         
   2   8   6       7941.51       7913.47        87.28 o                         
   4   8   6       2460.02       2549.17        35.16 o                         
   6   8   6       1882.14       1962.10        34.58 o                         
   8   8   6        101.82        120.34        10.39 o                         
  10   8   6        229.95        249.81        15.61 o                         
  12   8   6       1107.60       1061.60        27.16 o                         
  14   8   6       1279.65       1375.40        41.30 o                         
  16   8   6       1084.36       1077.71        62.18 o                         
 -15   9   6        933.74        920.15        31.08 o                         
 -13   9   6        620.12        679.23        30.33 o                         
 -11   9   6       1203.80       1136.78        31.59 o                         
  -9   9   6       2495.83       2755.28        46.62 o                         
  -7   9   6       2965.88       2879.12        50.72 o                         
  -5   9   6        476.60        461.69        21.22 o                         
  -3   9   6       2149.38       2117.35        38.18 o                         
  -1   9   6         17.47         11.91         6.87 o                         
   1   9   6        767.43        825.42        25.06 o                         
   3   9   6       5019.17       5069.40        64.15 o                         
   5   9   6        577.59        666.16        21.46 o                         
   7   9   6        931.31        917.17        41.36 o                         
   9   9   6       1242.26       1362.18        38.15 o                         
  11   9   6       1921.83       2003.43        81.16 o                         
  13   9   6         37.10         28.29        13.58 o                         
 -12  10   6        432.75        479.18        66.24 o                         
 -10  10   6        181.13        143.17        21.76 o                         
  -8  10   6       1090.38       1141.58        40.58 o                         
  -6  10   6       1553.88       1551.46        46.19 o                         
  -4  10   6       2471.75       2470.42        52.81 o                         
  -2  10   6       1660.05       1572.69        41.25 o                         
   0  10   6        103.89        138.67        15.77 o                         
   2  10   6       1351.88       1266.29        33.59 o                         
   4  10   6        155.24        168.37        15.75 o                         
   6  10   6       1776.42       1601.85        53.38 o                         
   8  10   6        206.50        200.18        26.01 o                         
  10  10   6         63.52         44.97        18.34 o                         
  -3  11   6        519.62        489.17        31.21 o                         
  -1  11   6        331.14        269.84        33.65 o                         
   1  11   6         20.38          5.68        13.20 o                         
   3  11   6        318.08        313.66        26.58 o                         
 -25   1   7         33.48         31.02        12.39 o                         
 -23   1   7          0.06          8.62         8.72 o                         
 -21   1   7        158.50        169.99        10.19 o                         
 -19   1   7       2616.11       2605.62        34.52 o                         
 -17   1   7       1336.91       1308.73        18.50 o                         
 -15   1   7         19.07         14.49         3.32 o                         
 -13   1   7       3096.32       3227.66        29.14 o                         
 -11   1   7        359.47        382.27        11.34 o                         
  -9   1   7        118.57        233.02        10.60 o                         
  -7   1   7       1336.79       1236.99        15.47 o                         
  -5   1   7       1421.32       1463.93        13.78 o                         
   5   1   7       2928.27       3452.92        95.25 o                         
   7   1   7       4764.66       4936.09        77.77 o                         
   9   1   7       1433.25       1252.88        19.63 o                         
  11   1   7        515.12        678.64        11.94 o                         
  13   1   7        722.01        705.21        12.59 o                         
  15   1   7          5.99          2.97         3.15 o                         
  17   1   7        180.45        141.37         7.34 o                         
  19   1   7       2108.86       2091.23        28.88 o                         
  21   1   7        141.55        129.94        10.47 o                         
  23   1   7        232.67        225.42        18.77 o                         
  25   1   7         22.51         38.25        12.42 o                         
 -26   2   7        114.52         84.58        15.22 o                         
 -24   2   7        249.30        243.08        18.90 o                         
 -22   2   7         59.58         58.06        10.55 o                         
 -20   2   7        664.12        628.68        15.98 o                         
 -18   2   7         50.42         34.33         5.27 o                         
 -16   2   7       1140.96       1166.40        15.25 o                         
 -14   2   7        121.88        125.02         5.51 o                         
 -12   2   7         98.27         61.02         3.72 o                         
 -10   2   7       1454.98       1340.77        13.97 o                         
  -8   2   7         14.48          3.54         1.74 o                         
  -6   2   7        135.79        160.21         4.72 o                         
  -4   2   7        991.48       1196.16        11.70 o                         
  -2   2   7        797.78        961.57        10.32 o                         
   0   2   7       1941.65       2377.49        31.85 o                         
   2   2   7       1069.32       1058.26        19.71 o                         
   6   2   7          0.89          7.68         1.68 o                         
   8   2   7        270.94        301.07         5.83 o                         
  10   2   7       6725.30       6555.96       163.65 o                         
  12   2   7        171.45        181.25         7.23 o                         
  14   2   7       1346.90       1262.91        17.89 o                         
  16   2   7        630.47        605.51        14.78 o                         
  18   2   7        162.45        176.32         9.62 o                         
  20   2   7          0.25          1.63         5.63 o                         
  22   2   7         25.37         17.52         8.65 o                         
  24   2   7        415.34        427.91        25.31 o                         
 -25   3   7          2.50         11.17        12.77 o                         
 -23   3   7        306.29        314.96        17.85 o                         
 -21   3   7        576.83        523.86        19.62 o                         
 -19   3   7        193.56        192.71        10.26 o                         
 -17   3   7       1325.41       1270.65        18.26 o                         
 -15   3   7         18.53         17.72         3.63 o                         
 -13   3   7        157.50        139.39         5.75 o                         
 -11   3   7       2706.18       2648.69        22.88 o                         
  -9   3   7       3183.28       3445.78        34.65 o                         
  -7   3   7        935.23       1030.32        12.37 o                         
  -5   3   7       3097.43       3503.61        34.21 o                         
  -3   3   7       5617.73       5955.29       182.84 o                         
  -1   3   7        251.77        257.48         8.25 o                         
   1   3   7       4758.17       5105.75        96.50 o                         
   3   3   7       3721.29       3765.93        48.37 o                         
   5   3   7       1100.35       1094.57        11.86 o                         
   7   3   7       3663.92       3810.46        39.56 o                         
   9   3   7         34.62         70.33         3.80 o                         
  11   3   7         73.54         55.30         3.87 o                         
  13   3   7          0.21          2.72         3.17 o                         
  15   3   7         10.61          7.77         4.24 o                         
  17   3   7       1347.61       1251.81        22.60 o                         
  19   3   7          0.64         -2.67         4.91 o                         
  21   3   7        940.67        875.34        24.38 o                         
  23   3   7         29.51         39.88        13.27 o                         
 -24   4   7        111.53        139.71        16.70 o                         
 -22   4   7         34.01         37.43        10.48 o                         
 -20   4   7        747.74        793.59        22.04 o                         
 -18   4   7        165.49        178.94        10.15 o                         
 -16   4   7       1077.13       1067.80        19.15 o                         
 -14   4   7        598.03        614.77        10.82 o                         
 -12   4   7       4274.51       4229.50        35.12 o                         
 -10   4   7        920.78       1090.16        17.39 o                         
  -8   4   7          5.03          8.80         2.36 o                         
  -6   4   7       3376.42       3376.09        32.16 o                         
  -4   4   7         42.54         34.67         2.65 o                         
  -2   4   7        245.36        250.65         7.04 o                         
   0   4   7        820.52        851.03         9.92 o                         
   2   4   7        391.28        425.68         8.15 o                         
   4   4   7       1663.46       1760.09        19.02 o                         
   6   4   7        184.91        218.69         6.41 o                         
   8   4   7        761.37        791.96        14.31 o                         
  10   4   7        898.35        824.54        12.05 o                         
  12   4   7        204.27        217.54         8.03 o                         
  14   4   7        187.32        198.49         8.60 o                         
  16   4   7       1261.95       1071.21        19.12 o                         
  18   4   7          2.11          2.38         5.36 o                         
  20   4   7          4.98         11.09         8.02 o                         
  22   4   7         43.69         45.41        15.15 o                         
 -23   5   7        301.54        300.35        20.06 o                         
 -21   5   7         36.63         32.30         9.22 o                         
 -19   5   7        523.66        552.46        27.22 o                         
 -17   5   7        208.95        193.83        10.22 o                         
 -15   5   7        457.91        464.30        14.07 o                         
 -13   5   7          2.73          6.61         3.84 o                         
 -11   5   7       3187.04       3052.07        31.02 o                         
  -9   5   7         54.55         60.21         4.42 o                         
  -7   5   7        111.18        107.00         5.24 o                         
  -5   5   7        136.99        161.54         5.21 o                         
  -3   5   7        621.72        558.89         9.65 o                         
  -1   5   7        421.77        375.52         9.32 o                         
   1   5   7       2622.70       2765.89        28.49 o                         
   3   5   7         32.51         18.10         2.99 o                         
   5   5   7        915.88        992.30        16.01 o                         
   7   5   7        380.62        274.02        10.41 o                         
   9   5   7         99.84         80.90         5.78 o                         
  11   5   7        278.41        249.29         9.36 o                         
  13   5   7       1511.94       1488.80        19.46 o                         
  15   5   7        290.52        285.18        13.49 o                         
  17   5   7          4.52          1.20         5.55 o                         
  19   5   7         35.53         14.18        10.77 o                         
  21   5   7        246.07        260.94        21.70 o                         
 -22   6   7        194.96        174.01        17.93 o                         
 -20   6   7          0.42          2.38         8.41 o                         
 -18   6   7        416.83        408.38        21.09 o                         
 -16   6   7         50.82         32.56         6.53 o                         
 -14   6   7        234.34        259.20        10.16 o                         
 -12   6   7       1344.09       1295.76        19.76 o                         
 -10   6   7       2032.84       2032.84        24.16 o                         
  -8   6   7        423.28        420.02        10.99 o                         
  -6   6   7         37.04         42.03         3.89 o                         
  -4   6   7        253.56        314.02         9.06 o                         
  -2   6   7        757.91        751.93        12.54 o                         
   0   6   7       1283.32       1299.18        16.15 o                         
   2   6   7       3164.02       3218.54        31.76 o                         
   4   6   7       1935.82       1967.78        21.69 o                         
   6   6   7       1477.25       1461.45        17.76 o                         
   8   6   7       2698.26       2737.14        29.38 o                         
  10   6   7       3231.85       3178.13        39.23 o                         
  12   6   7        514.43        497.28        14.33 o                         
  14   6   7        355.58        381.46        14.87 o                         
  16   6   7         17.13         27.51         7.98 o                         
  18   6   7        234.99        223.94        18.15 o                         
  20   6   7         80.22         95.16        16.15 o                         
 -19   7   7       1016.92       1098.99        36.07 o                         
 -17   7   7         68.95         45.51        10.61 o                         
 -15   7   7         16.83         20.76         7.01 o                         
 -13   7   7         87.85        113.93         9.09 o                         
 -11   7   7       1332.75       1388.17        22.65 o                         
  -9   7   7       2118.96       2166.66        27.04 o                         
  -7   7   7        269.72        266.01         8.78 o                         
  -5   7   7        783.44        836.48        12.96 o                         
  -3   7   7       1278.78       1173.38        19.34 o                         
  -1   7   7        387.32        439.70        11.36 o                         
   1   7   7       4310.09       4279.32        54.55 o                         
   3   7   7       2377.67       2445.75        26.51 o                         
   5   7   7        254.99        246.72         8.12 o                         
   7   7   7         13.52         20.38         4.06 o                         
   9   7   7        114.85        121.94         8.56 o                         
  11   7   7       1168.73       1104.00        30.09 o                         
  13   7   7        115.93        142.57        11.49 o                         
  15   7   7          0.30          0.34         8.40 o                         
  17   7   7          0.83         -2.56        10.83 o                         
  19   7   7         78.91         91.81        18.93 o                         
 -18   8   7        105.18        116.18        18.00 o                         
 -16   8   7         10.84         13.22        10.38 o                         
 -14   8   7          3.78          5.35         7.81 o                         
 -12   8   7          1.16         -2.32         7.29 o                         
 -10   8   7        712.13        844.94        28.18 o                         
  -8   8   7        247.10        279.15        13.88 o                         
  -6   8   7          6.18          2.13         5.57 o                         
  -4   8   7        132.25        117.58         9.91 o                         
  -2   8   7        156.36        138.87        10.02 o                         
   0   8   7       3501.05       3373.31        44.20 o                         
   2   8   7        885.36        910.42        20.82 o                         
   4   8   7         66.16         72.62         8.39 o                         
   6   8   7        215.89        251.66        19.48 o                         
   8   8   7        198.52        180.81        14.07 o                         
  10   8   7         53.19         33.07         9.08 o                         
  12   8   7         61.97         97.95        12.12 o                         
  14   8   7        794.62        832.95        41.77 o                         
  16   8   7         22.59         20.51        15.33 o                         
 -15   9   7         67.02         68.05        12.34 o                         
 -13   9   7        102.64         84.48        14.13 o                         
 -11   9   7        431.82        540.43        24.04 o                         
  -9   9   7          9.58          2.29         7.40 o                         
  -7   9   7        131.96        134.14        14.58 o                         
  -5   9   7        102.30         82.93        10.96 o                         
  -3   9   7          2.43          6.13         7.20 o                         
  -1   9   7         10.41          5.82         6.52 o                         
   1   9   7          0.42          0.72         6.44 o                         
   3   9   7        284.22        274.23        14.85 o                         
   5   9   7        254.85        260.60        15.23 o                         
   7   9   7         50.41         63.46        12.03 o                         
   9   9   7        149.29        181.38        19.08 o                         
  11   9   7        123.92         98.74        16.51 o                         
  13   9   7        165.93        149.67        19.26 o                         
 -10  10   7          0.25          0.84        10.20 o                         
  -8  10   7          4.62          3.95        10.11 o                         
  -6  10   7          1.33          0.26         9.09 o                         
  -4  10   7         70.57         42.60        10.34 o                         
  -2  10   7        526.99        621.94        26.56 o                         
   0  10   7          3.41         -6.00         7.55 o                         
   2  10   7          8.89         -1.62         8.61 o                         
   4  10   7        979.22        912.18        39.40 o                         
   6  10   7         75.55         73.59        18.76 o                         
   8  10   7        141.43        152.26        22.43 o                         
  10  10   7          1.41         18.41        16.02 o                         
  -1  11   7        395.57        395.63        34.71 o                         
 -26   0   8         56.57         62.34        20.14 o                         
 -24   0   8       3517.36       3886.31        98.93 o                         
 -22   0   8       3241.22       3403.02        74.62 o                         
 -20   0   8       1819.43       1867.74        37.03 o                         
 -18   0   8        543.58        533.84        18.91 o                         
 -16   0   8        247.47        247.76        12.92 o                         
 -14   0   8       2471.19       2190.91        32.78 o                         
 -12   0   8       6510.68       5931.57       113.81 o                         
 -10   0   8       5989.18       6009.19       123.45 o                         
  -6   0   8        899.07        764.41        13.62 o                         
  -4   0   8       1330.28       1727.72        22.26 o                         
  -2   0   8        779.55        642.53        10.95 o                         
   2   0   8        199.11        263.80         8.56 o                         
   6   0   8        523.58        394.32        11.45 o                         
  12   0   8       4165.86       4264.34        54.97 o                         
  14   0   8       6689.37       6786.69        90.62 o                         
  16   0   8       4453.98       4510.23        61.43 o                         
  18   0   8       2597.01       2712.43        47.00 o                         
  20   0   8       1497.10       1454.57        40.50 o                         
  22   0   8        669.78        748.33        36.49 o                         
  24   0   8        468.62        473.88        40.40 o                         
 -25   1   8        640.05        624.94        36.88 o                         
 -23   1   8       2061.85       2163.06        43.90 o                         
 -21   1   8       1365.48       1396.79        24.86 o                         
 -19   1   8       5548.92       5538.35        55.02 o                         
 -17   1   8       1590.29       1551.39        21.30 o                         
 -15   1   8       8391.50       8806.82       104.04 o                         
  -5   1   8       2160.08       2999.26        43.46 o                         
   9   1   8       3877.85       3628.89        30.72 o                         
  11   1   8       3186.27       3369.03        34.89 o                         
  13   1   8       2523.87       2440.36        30.08 o                         
  15   1   8       3552.90       3504.56        35.80 o                         
  17   1   8       2696.61       2661.11        32.43 o                         
  19   1   8        911.98        891.59        18.78 o                         
  21   1   8        562.26        624.80        21.85 o                         
  23   1   8       1700.27       1773.93        44.48 o                         
 -26   2   8       1212.35       1219.44       119.35 o                         
 -24   2   8        355.53        326.06        22.50 o                         
 -22   2   8       1312.45       1310.83        35.46 o                         
 -20   2   8       1046.87       1086.20        19.71 o                         
 -18   2   8       1128.67       1137.47        18.06 o                         
 -16   2   8       2759.00       2879.02        30.18 o                         
 -14   2   8       2481.56       2501.86        27.63 o                         
 -12   2   8       2278.85       2408.15        26.05 o                         
 -10   2   8       9081.16       8987.08       284.33 o                         
  -2   2   8       1914.05       2023.01        22.85 o                         
   0   2   8        774.44        524.98         7.39 o                         
   4   2   8       2301.20       2399.11        23.02 o                         
   6   2   8       9250.01       8962.04       268.18 o                         
   8   2   8      11295.93      11288.87       333.08 o                         
  10   2   8       3041.41       2870.31        28.49 o                         
  12   2   8       1929.03       1832.57        21.43 o                         
  16   2   8        297.38        328.39        12.70 o                         
  18   2   8        537.26        460.14        15.83 o                         
  20   2   8        836.75        884.46        23.89 o                         
  22   2   8        455.40        433.95        30.52 o                         
  24   2   8        804.09        683.88        39.35 o                         
 -25   3   8        134.46        168.90        22.48 o                         
 -23   3   8        596.46        520.98        26.39 o                         
 -21   3   8         28.18         28.06         8.43 o                         
 -19   3   8       5261.52       5227.47        51.54 o                         
 -17   3   8       2553.59       2558.95        30.95 o                         
 -15   3   8        220.39        197.93         7.18 o                         
 -13   3   8       5135.34       4849.98        44.40 o                         
 -11   3   8        461.25        505.88         8.77 o                         
  -9   3   8       4891.81       4286.96        43.37 o                         
  -7   3   8       2903.49       2927.99        26.58 o                         
  -1   3   8       6617.72       7115.44       215.74 o                         
   3   3   8        900.21        825.64        14.99 o                         
   5   3   8       1613.29       1411.78        14.55 o                         
   7   3   8       1421.90       1284.82        17.05 o                         
   9   3   8       2718.09       2453.69        22.79 o                         
  11   3   8       4395.19       4600.45        42.62 o                         
  13   3   8       1869.48       1867.29        21.80 o                         
  15   3   8         41.57         31.83         5.04 o                         
  17   3   8       3044.49       2877.39        36.39 o                         
  19   3   8       2149.35       2010.57        31.23 o                         
  21   3   8        957.27        978.71        28.39 o                         
  23   3   8       2044.82       1858.74        72.13 o                         
 -24   4   8        155.67        181.46        17.30 o                         
 -22   4   8        915.63       1004.40        29.94 o                         
 -20   4   8         22.29         30.78         8.06 o                         
 -18   4   8        471.88        422.98        14.74 o                         
 -16   4   8       3272.37       3345.91        34.03 o                         
 -14   4   8       2230.44       2130.79        23.21 o                         
 -12   4   8         50.73         74.71         4.19 o                         
 -10   4   8       5739.92       5906.30        61.11 o                         
  -8   4   8      14023.98      13835.13       406.42 o                         
  -6   4   8       2037.97       1824.72        19.26 o                         
  -2   4   8       8544.05       8973.75       270.40 o                         
   0   4   8       6785.75       6436.17       142.01 o                         
   2   4   8         55.14         53.82         4.88 o                         
   4   4   8       1028.86        798.19        12.90 o                         
   6   4   8       6370.72       6410.85       120.18 o                         
   8   4   8       3206.21       3611.13        34.63 o                         
  12   4   8         70.05        111.97         5.77 o                         
  14   4   8         31.64         26.63         4.94 o                         
  16   4   8       1807.17       1984.60        28.51 o                         
  18   4   8         73.25         73.90         8.45 o                         
  20   4   8       3416.84       3505.03        76.20 o                         
  22   4   8        160.68        152.23        19.01 o                         
 -23   5   8        238.73        201.99        18.48 o                         
 -21   5   8         15.97         20.34         9.73 o                         
 -19   5   8       2054.93       2103.45        36.42 o                         
 -17   5   8       5743.04       5808.77        63.69 o                         
 -15   5   8       1367.65       1266.19        21.34 o                         
 -13   5   8       6077.31       6178.64        55.44 o                         
 -11   5   8         28.48         42.52         4.47 o                         
  -9   5   8        438.34        402.43        13.63 o                         
  -7   5   8       5572.34       5538.85        55.32 o                         
  -5   5   8       2538.64       2430.74        23.40 o                         
  -3   5   8       6981.21       7031.81        90.94 o                         
  -1   5   8       6826.09       6768.11        89.14 o                         
   1   5   8       3593.65       3423.24        31.83 o                         
   3   5   8        813.97        800.58        12.43 o                         
   7   5   8      10298.28      10708.65       324.04 o                         
   9   5   8         63.54         84.19         6.07 o                         
  11   5   8       6162.94       6447.34        64.03 o                         
  13   5   8       1439.88       1489.14        22.44 o                         
  15   5   8        578.51        650.20        20.68 o                         
  17   5   8       1728.41       1772.67        37.79 o                         
  19   5   8       2340.60       2396.92        55.63 o                         
  21   5   8        437.99        593.18        36.66 o                         
 -22   6   8       1557.69       1437.47        44.58 o                         
 -20   6   8       1112.36       1156.33        41.77 o                         
 -18   6   8       4101.54       4206.25        60.21 o                         
 -16   6   8        856.49        843.38        18.25 o                         
 -14   6   8       1545.76       1503.01        22.80 o                         
 -12   6   8       1039.06       1051.19        18.21 o                         
 -10   6   8       5833.41       5901.45        57.31 o                         
  -8   6   8       8780.80       9027.70       143.37 o                         
  -6   6   8        854.61        834.64        13.21 o                         
  -4   6   8      11031.83      10725.73       190.87 o                         
  -2   6   8       1167.49       1228.19        17.21 o                         
   0   6   8       3506.93       3328.71        33.31 o                         
   2   6   8      12359.43      12242.32       358.57 o                         
   4   6   8       2428.83       2463.15        26.11 o                         
   6   6   8        188.95        212.57         8.21 o                         
   8   6   8       8859.44       8919.31       105.47 o                         
  10   6   8       2302.44       2373.01        30.21 o                         
  12   6   8       1937.78       1975.26        32.91 o                         
  14   6   8       3243.20       3059.78        41.98 o                         
  16   6   8       3195.26       3125.94        49.18 o                         
  18   6   8       1596.57       1725.44        48.00 o                         
  20   6   8       1165.88       1185.41        46.74 o                         
 -19   7   8        127.97        103.26        15.74 o                         
 -17   7   8        616.15        650.08        25.75 o                         
 -15   7   8        402.39        351.58        15.59 o                         
 -13   7   8       2869.84       3004.84        49.19 o                         
 -11   7   8        499.48        533.40        20.00 o                         
  -9   7   8       3259.54       3436.75        38.67 o                         
  -7   7   8        222.66        213.99         8.49 o                         
  -5   7   8        254.02        279.24        11.42 o                         
  -3   7   8       1802.28       1572.78        23.74 o                         
  -1   7   8        399.24        423.59        12.07 o                         
   1   7   8       4689.82       4656.19        47.62 o                         
   3   7   8       2331.35       2352.32        26.50 o                         
   5   7   8       2261.08       2178.43        26.11 o                         
   7   7   8        774.72        833.90        15.47 o                         
   9   7   8       1264.58       1200.57        22.23 o                         
  11   7   8       1136.42       1235.57        24.74 o                         
  13   7   8       5763.81       5700.22        85.16 o                         
  15   7   8        760.72        723.50        34.96 o                         
  17   7   8        182.57        180.06        32.38 o                         
  19   7   8        463.07        496.82        34.71 o                         
 -18   8   8        209.21        219.25        21.36 o                         
 -16   8   8        171.39        161.71        16.61 o                         
 -14   8   8        558.74        601.51        23.82 o                         
 -12   8   8       1737.96       1757.08        36.19 o                         
 -10   8   8       3406.11       3427.35        52.23 o                         
  -8   8   8       1004.44       1063.53        25.23 o                         
  -6   8   8        864.50        894.18        22.41 o                         
  -4   8   8       2283.76       2127.51        35.22 o                         
  -2   8   8       1140.80       1171.17        23.71 o                         
   0   8   8       2140.71       2094.01        32.82 o                         
   2   8   8         74.77        101.23         9.09 o                         
   4   8   8        323.84        353.77        15.42 o                         
   6   8   8        844.74       1055.69        24.77 o                         
   8   8   8        834.38        777.92        33.71 o                         
  10   8   8       1648.10       1574.50        39.37 o                         
  12   8   8        663.05        613.42        46.63 o                         
  14   8   8       1413.14       1477.29        51.38 o                         
  16   8   8       1756.29       1785.56        60.63 o                         
 -15   9   8       1582.52       1533.11        43.30 o                         
 -13   9   8       2068.20       1959.73        53.72 o                         
 -11   9   8       1781.36       1751.79        39.56 o                         
  -9   9   8        145.74        106.43        11.24 o                         
  -7   9   8        392.29        452.58        21.06 o                         
  -5   9   8       1776.77       1774.79        38.85 o                         
  -3   9   8       2299.39       2470.97        41.27 o                         
  -1   9   8       4420.50       4255.36        54.39 o                         
   1   9   8        298.56        324.29        15.99 o                         
   3   9   8       2307.74       2370.44        45.15 o                         
   5   9   8       5338.08       5501.16        83.65 o                         
   7   9   8        206.84        134.24        15.05 o                         
   9   9   8        687.23        644.57        34.81 o                         
  11   9   8        686.65        695.38        51.25 o                         
  13   9   8        168.54        167.74        21.75 o                         
 -10  10   8        920.65        965.57        35.45 o                         
  -8  10   8        991.62       1000.12        35.36 o                         
  -6  10   8        329.92        286.72        21.16 o                         
  -4  10   8        317.37        301.15        23.21 o                         
  -2  10   8       1027.48       1009.06        33.16 o                         
   0  10   8        471.26        505.78        24.34 o                         
   2  10   8       1473.46       1514.65        38.31 o                         
   4  10   8        677.89        638.46        33.06 o                         
   6  10   8        458.69        497.05        31.85 o                         
   8  10   8       1234.64       1266.03        68.94 o                         
 -25   1   9        604.89        523.69        28.05 o                         
 -23   1   9        213.32        244.79        17.46 o                         
 -21   1   9        322.27        311.57        13.76 o                         
 -19   1   9        564.65        550.45        16.45 o                         
 -17   1   9         63.54         88.58         6.16 o                         
 -15   1   9        119.30        138.07         6.68 o                         
 -13   1   9         65.80         68.53         4.68 o                         
 -11   1   9       2343.30       2364.37        25.93 o                         
  -9   1   9       3990.04       4396.27        43.62 o                         
  -7   1   9        392.45        433.48         7.37 o                         
  -5   1   9       2537.61       3031.37        30.51 o                         
  -3   1   9        378.87        331.37         5.82 o                         
  -1   1   9       1869.51       1883.10        20.88 o                         
   3   1   9        640.92        955.39        10.79 o                         
   5   1   9        125.26        220.05         7.11 o                         
   7   1   9       4721.00       5232.02        73.62 o                         
   9   1   9       5105.75       5358.18        61.32 o                         
  11   1   9         93.21        119.31         5.42 o                         
  13   1   9        588.19        585.96        12.91 o                         
  15   1   9       2664.79       2594.74        31.82 o                         
  17   1   9         34.28         34.17         6.13 o                         
  19   1   9         56.18         38.92         6.54 o                         
  21   1   9        834.28        873.10        29.60 o                         
  23   1   9        124.46        104.92        16.91 o                         
 -24   2   9          0.23          8.33        10.23 o                         
 -22   2   9        210.75        189.13        14.67 o                         
 -20   2   9         91.85         80.60         6.90 o                         
 -18   2   9         29.90         22.16         5.52 o                         
 -16   2   9       1757.07       1817.27        28.02 o                         
 -14   2   9          8.85          5.09         3.56 o                         
 -12   2   9        433.62        415.35        12.66 o                         
 -10   2   9       1347.05       1409.42        16.09 o                         
  -8   2   9        129.00         98.47         4.44 o                         
  -6   2   9       5761.17       5764.74       105.65 o                         
  -4   2   9       3516.53       3663.18        62.02 o                         
  -2   2   9       1491.96       1536.87        15.45 o                         
   0   2   9       6110.85       7391.62       221.37 o                         
   2   2   9       3040.09       3408.10        52.57 o                         
   4   2   9        913.48        945.74        12.14 o                         
   8   2   9       3546.40       3624.74        33.89 o                         
  10   2   9       2225.86       2220.89        22.40 o                         
  12   2   9       1119.58       1096.23        15.45 o                         
  14   2   9       3113.28       3334.42        38.93 o                         
  16   2   9        753.30        707.75        17.53 o                         
  18   2   9       2329.95       2218.67        29.78 o                         
  20   2   9          2.19         -1.87         6.00 o                         
  22   2   9         47.03         41.51        12.86 o                         
  24   2   9         28.17         22.74        12.76 o                         
 -25   3   9          7.04         -9.54        11.36 o                         
 -23   3   9        233.32        207.63        16.89 o                         
 -21   3   9       1585.57       1480.11        32.00 o                         
 -19   3   9         49.26         36.11         5.54 o                         
 -17   3   9       2353.53       2291.88        31.08 o                         
 -15   3   9        664.38        693.67        13.65 o                         
 -13   3   9         14.50         12.11         3.48 o                         
 -11   3   9        659.87        681.45        11.99 o                         
  -9   3   9        968.68       1131.81        15.23 o                         
  -7   3   9        315.01        299.83         7.03 o                         
  -5   3   9       1233.19       1364.70        16.27 o                         
  -3   3   9        576.68        580.57         9.51 o                         
   1   3   9       5332.46       5743.87       106.21 o                         
   3   3   9       2956.40       3034.06        31.63 o                         
   5   3   9        333.68        395.85        10.03 o                         
   7   3   9         99.07        150.58         4.97 o                         
   9   3   9         32.39        143.17         8.48 o                         
  11   3   9       2402.69       2328.15        23.70 o                         
  13   3   9       1362.13       1362.20        20.47 o                         
  15   3   9       2067.26       2117.10        29.21 o                         
  17   3   9        127.63        110.70         8.65 o                         
  19   3   9          9.76         29.54         7.39 o                         
  21   3   9        105.42        115.97        14.28 o                         
  23   3   9         68.88         62.33        19.76 o                         
 -24   4   9         66.15         36.36        11.96 o                         
 -22   4   9        108.97        102.88        13.04 o                         
 -20   4   9       1990.00       1925.33        35.23 o                         
 -18   4   9        105.37        103.91         8.59 o                         
 -16   4   9          0.74          2.29         4.61 o                         
 -14   4   9        159.23        194.52         6.95 o                         
 -12   4   9       1922.91       1859.76        23.38 o                         
 -10   4   9       3052.83       3067.56        34.62 o                         
  -8   4   9       1718.28       1643.56        18.84 o                         
  -6   4   9        661.60        685.04        10.38 o                         
  -4   4   9        347.34        333.16         9.85 o                         
  -2   4   9       2510.79       2587.11        23.85 o                         
   0   4   9       1628.76       1703.61        19.90 o                         
   2   4   9       1157.73       1239.72        15.42 o                         
   4   4   9        193.38        192.75         6.75 o                         
   6   4   9       1913.36       1841.30        21.76 o                         
   8   4   9        368.11        404.52        12.61 o                         
  10   4   9        973.69        990.98        14.75 o                         
  12   4   9        189.37        144.20         6.81 o                         
  14   4   9          2.86          4.91         4.99 o                         
  16   4   9        299.83        319.09        14.00 o                         
  18   4   9        909.65        864.30        25.50 o                         
  20   4   9          1.63        -10.72        10.72 o                         
  22   4   9        427.77        341.63        32.32 o                         
 -23   5   9       1081.42       1028.02        33.24 o                         
 -21   5   9        191.45        207.59        18.03 o                         
 -19   5   9         17.77         27.50         7.92 o                         
 -17   5   9       1797.06       1808.86        28.63 o                         
 -15   5   9         98.26         76.04         6.54 o                         
 -13   5   9          0.40         -0.54         4.10 o                         
 -11   5   9        242.94        229.28         8.12 o                         
  -9   5   9        128.01        113.33         6.52 o                         
  -7   5   9       2718.06       2493.26        26.44 o                         
  -5   5   9       2044.61       2192.49        22.11 o                         
  -3   5   9         14.98          8.50         2.27 o                         
  -1   5   9        685.69        724.00        10.29 o                         
   1   5   9        138.99        197.08         5.89 o                         
   3   5   9        579.28        530.77        11.05 o                         
   5   5   9       2896.74       2881.47        32.55 o                         
   7   5   9        630.15        586.18        13.16 o                         
   9   5   9         42.37         30.19         4.87 o                         
  11   5   9       2358.63       2188.95        28.70 o                         
  13   5   9       1936.82       1957.93        34.58 o                         
  15   5   9       1077.62       1148.36        25.65 o                         
  17   5   9         66.45         34.34         8.95 o                         
  19   5   9         18.96         53.51        12.29 o                         
  21   5   9         31.68         25.34        11.85 o                         
 -20   6   9         42.61         36.69        10.57 o                         
 -18   6   9          3.27         13.77         8.77 o                         
 -16   6   9        634.14        612.80        18.60 o                         
 -14   6   9         32.51         17.45         5.17 o                         
 -12   6   9        290.16        270.40        11.18 o                         
 -10   6   9       1832.78       1754.47        25.24 o                         
  -8   6   9        671.44        612.74        13.35 o                         
  -6   6   9        467.60        452.76        10.49 o                         
  -4   6   9        195.35        186.59         8.49 o                         
  -2   6   9         89.50        118.61         6.53 o                         
   0   6   9         93.62        150.61         7.41 o                         
   2   6   9         79.39         79.82         5.00 o                         
   4   6   9        356.35        350.59         9.36 o                         
   6   6   9         27.83         36.01         4.89 o                         
   8   6   9         11.21         17.41         4.86 o                         
  10   6   9        850.63        789.85        16.60 o                         
  12   6   9        848.46        868.08        20.17 o                         
  14   6   9          0.57          9.37         6.53 o                         
  16   6   9          1.36         -1.30         7.13 o                         
  18   6   9        180.54        131.15        17.44 o                         
  20   6   9        102.88        113.80        17.99 o                         
 -19   7   9         32.77         34.83        13.71 o                         
 -17   7   9         85.59         92.94        15.28 o                         
 -15   7   9         22.68         32.46         7.74 o                         
 -13   7   9        508.24        536.85        26.15 o                         
 -11   7   9         47.61         40.97         6.83 o                         
  -9   7   9        710.19        659.42        15.94 o                         
  -7   7   9        239.80        219.15         9.99 o                         
  -5   7   9        146.96        142.30         6.48 o                         
  -3   7   9        505.53        371.72        17.96 o                         
  -1   7   9          1.44          4.65         4.26 o                         
   1   7   9        216.66        168.70         7.50 o                         
   3   7   9        648.31        650.49        12.51 o                         
   5   7   9        527.46        523.35        11.96 o                         
   7   7   9        660.30        629.84        15.67 o                         
   9   7   9         14.57         25.88         6.17 o                         
  11   7   9        939.52        957.19        23.80 o                         
  13   7   9         10.92          3.94        10.17 o                         
  15   7   9          0.15          0.63        10.65 o                         
  17   7   9        143.21        157.61        20.41 o                         
 -16   8   9        271.73        308.54        20.45 o                         
 -14   8   9         60.45        105.62        13.26 o                         
 -12   8   9         44.61         41.25        10.66 o                         
 -10   8   9        306.81        271.09        15.98 o                         
  -8   8   9        974.36        909.81        23.41 o                         
  -6   8   9          0.60          3.09         5.74 o                         
  -4   8   9        272.75        230.84        14.16 o                         
  -2   8   9        205.56        220.74        12.24 o                         
   0   8   9         16.81         33.23         7.44 o                         
   2   8   9        739.98        687.28        27.04 o                         
   4   8   9        808.67        738.20        20.20 o                         
   6   8   9       1736.20       1816.58        32.74 o                         
   8   8   9          0.90          2.12         8.85 o                         
  10   8   9        184.62        206.65        17.92 o                         
  12   8   9        245.94        220.39        21.83 o                         
  14   8   9         97.57        132.04        19.23 o                         
  16   8   9        137.25        169.12        28.82 o                         
 -13   9   9        718.17        755.39        29.27 o                         
 -11   9   9        860.60        872.40        27.87 o                         
  -9   9   9        330.16        354.69        20.94 o                         
  -7   9   9        827.09        890.76        30.48 o                         
  -5   9   9         44.31         34.65         8.69 o                         
  -3   9   9         89.95         80.84        10.15 o                         
  -1   9   9         23.34         12.86         7.38 o                         
   1   9   9         99.27         91.88        10.41 o                         
   3   9   9       1304.96       1323.77        36.38 o                         
   5   9   9         95.48         67.63        12.41 o                         
   7   9   9        978.56       1096.57        34.49 o                         
   9   9   9         20.43         17.00        12.65 o                         
  11   9   9         20.75         46.18        14.52 o                         
  13   9   9         40.09         23.18        14.67 o                         
 -10  10   9         88.01         73.08        17.18 o                         
  -8  10   9         48.55         49.51        14.30 o                         
  -6  10   9        354.01        377.91        28.85 o                         
  -4  10   9         20.81         27.38        12.60 o                         
  -2  10   9         62.84         49.20        12.30 o                         
   0  10   9         17.50          1.18         9.45 o                         
   2  10   9         12.82          7.01         9.92 o                         
   4  10   9        149.98        164.18        20.31 o                         
   6  10   9         82.67         40.76        14.94 o                         
   8  10   9        432.14        446.28        30.14 o                         
 -24   0  10        518.73        565.93        39.52 o                         
 -22   0  10       1793.09       1857.21        49.88 o                         
 -20   0  10       3266.84       3203.22        51.85 o                         
 -18   0  10        212.51        212.11        14.31 o                         
 -16   0  10        517.00        571.23        18.65 o                         
 -14   0  10       7644.19       7464.56        90.05 o                         
 -12   0  10       3068.76       2944.34        37.22 o                         
  -8   0  10       1643.27       1690.93        24.82 o                         
  -6   0  10       5032.10       4697.46        74.04 o                         
   4   0  10       4631.61       5373.14       116.24 o                         
   8   0  10       7364.59       7727.66       325.38 o                         
  10   0  10       9403.36       9482.71       280.92 o                         
  12   0  10      11000.70      10948.48       189.28 o                         
  14   0  10       4605.18       4562.23        67.43 o                         
  16   0  10       5075.94       5230.53       104.76 o                         
  18   0  10        903.47        925.33        27.62 o                         
  20   0  10        566.27        544.16        34.10 o                         
  22   0  10        152.32        146.26        23.30 o                         
  24   0  10       1056.94        986.56        55.72 o                         
 -25   1  10        344.41        317.22        22.74 o                         
 -23   1  10       3379.02       3481.38        58.72 o                         
 -21   1  10       1885.56       1860.02        30.96 o                         
 -19   1  10        789.90        857.33        16.78 o                         
 -17   1  10        756.18        729.04        14.68 o                         
 -15   1  10       1925.64       2001.90        23.63 o                         
 -13   1  10       3027.69       3073.42        28.63 o                         
 -11   1  10       2777.65       2608.78        25.60 o                         
  -9   1  10        444.14        368.77         8.09 o                         
  -7   1  10       1951.21       1917.76        17.77 o                         
  -5   1  10       5745.06       5813.20       179.88 o                         
   1   1  10        661.04        565.86         9.71 o                         
   5   1  10       2496.31       2286.92        24.31 o                         
   9   1  10        655.18        554.63        10.09 o                         
  11   1  10       2668.90       2495.19        25.28 o                         
  13   1  10       4482.62       4608.48        43.14 o                         
  15   1  10       5160.69       5153.90        50.58 o                         
  17   1  10       2215.66       2153.69        28.60 o                         
  19   1  10       1796.38       1913.36        30.16 o                         
  21   1  10        960.81        986.11        32.16 o                         
  23   1  10       1087.11       1111.95        39.95 o                         
 -24   2  10        533.44        518.50        27.38 o                         
 -22   2  10         93.76         86.93        11.78 o                         
 -20   2  10        835.32        828.25        16.76 o                         
 -18   2  10       4600.75       4733.17        45.43 o                         
 -16   2  10       3099.56       3008.16        31.74 o                         
 -14   2  10       4163.49       4355.68        41.85 o                         
 -12   2  10       3866.93       3846.79        34.45 o                         
 -10   2  10       4537.97       4540.44        42.25 o                         
  -8   2  10       1735.82       1447.17        16.13 o                         
  -6   2  10       1520.66       1266.72        13.13 o                         
  -4   2  10        378.40        423.22         7.26 o                         
  -2   2  10       6280.52       6102.77       245.29 o                         
   0   2  10       1582.16       1430.73        18.81 o                         
   2   2  10       3152.59       3137.18        39.30 o                         
   4   2  10       5069.34       5149.12        97.12 o                         
   6   2  10         79.41         44.97         3.31 o                         
   8   2  10       8326.85       8224.10       178.06 o                         
  10   2  10       5269.36       5330.18        50.06 o                         
  12   2  10         57.61         53.53         4.76 o                         
  14   2  10        271.36        192.23        10.41 o                         
  16   2  10        452.56        386.38        13.94 o                         
  18   2  10         44.67         48.95         6.61 o                         
  20   2  10       1522.24       1454.35        29.59 o                         
  22   2  10       1566.24       1727.19        48.60 o                         
 -23   3  10        299.25        275.28        20.47 o                         
 -21   3  10        607.51        592.00        30.46 o                         
 -19   3  10       1703.10       1835.74        25.81 o                         
 -17   3  10       2999.85       3067.06        34.31 o                         
 -15   3  10        138.33        141.79         7.93 o                         
 -13   3  10       3447.94       3530.68        33.86 o                         
 -11   3  10      10682.06      10163.53       318.56 o                         
  -9   3  10       1751.95       1834.43        18.74 o                         
  -3   3  10      10246.50      10174.20       318.86 o                         
   1   3  10       3392.47       3388.70        37.27 o                         
   3   3  10       3493.75       3193.22        34.74 o                         
   5   3  10       2477.90       2517.00        29.40 o                         
   7   3  10        347.83        227.77         6.89 o                         
   9   3  10       5527.09       5701.76        56.52 o                         
  11   3  10       3761.27       3470.93        36.72 o                         
  13   3  10       8002.56       8441.04        84.92 o                         
  15   3  10        689.49        568.15        15.15 o                         
  17   3  10       3464.33       3536.79        46.36 o                         
  19   3  10       1580.70       1579.36        33.24 o                         
  21   3  10         71.95        114.45        14.39 o                         
  23   3  10       2256.06       2352.34        70.40 o                         
 -24   4  10        209.56        181.66        17.41 o                         
 -22   4  10        154.80        163.23        15.61 o                         
 -20   4  10       3666.98       3747.91        57.50 o                         
 -18   4  10        308.02        303.82        14.00 o                         
 -16   4  10      11795.32      12124.01       126.40 o                         
 -14   4  10       5337.65       5537.29        46.50 o                         
 -12   4  10         18.77         20.00         4.22 o                         
 -10   4  10       8869.00       9141.80       108.06 o                         
  -8   4  10       5179.49       5475.97        55.42 o                         
  -6   4  10       9706.63       9886.45       245.34 o                         
  -4   4  10       6753.61       6372.13        78.09 o                         
  -2   4  10       6623.23       7063.05        91.38 o                         
   0   4  10       6087.62       6036.70        81.30 o                         
   2   4  10       8208.90       8126.06       147.21 o                         
   4   4  10      11986.00      12319.95       259.35 o                         
   6   4  10       4810.73       4748.38        50.53 o                         
   8   4  10       8909.63       9106.72       188.36 o                         
  10   4  10        483.39        500.74        14.59 o                         
  12   4  10       2465.88       2434.09        30.90 o                         
  14   4  10       4213.86       4301.19        44.01 o                         
  16   4  10       2964.94       2952.50        44.43 o                         
  18   4  10        238.06        271.04        18.36 o                         
  20   4  10       1904.86       1825.44        76.81 o                         
  22   4  10       2409.74       2505.20        60.56 o                         
 -21   5  10        474.33        496.91        23.88 o                         
 -19   5  10       1989.91       2080.94        36.89 o                         
 -17   5  10       2051.28       1897.46        32.10 o                         
 -15   5  10       4076.24       4112.84        42.59 o                         
 -13   5  10        701.75        693.11        14.98 o                         
 -11   5  10       2392.51       2441.82        28.81 o                         
  -9   5  10        172.34        182.35         8.14 o                         
  -5   5  10       8626.82       8429.30       156.05 o                         
  -3   5  10        245.85        184.24         6.41 o                         
  -1   5  10       5841.96       5874.02        65.22 o                         
   1   5  10        557.10        531.02         9.80 o                         
   3   5  10       1338.86       1344.89        19.30 o                         
   5   5  10         27.20         29.41         4.17 o                         
   7   5  10       1773.33       1831.22        22.25 o                         
   9   5  10         73.72         51.65         5.42 o                         
  11   5  10       1081.59       1075.43        18.98 o                         
  13   5  10       3458.66       3563.89        51.30 o                         
  15   5  10        221.55        227.82        17.28 o                         
  17   5  10       2923.37       3149.24        58.65 o                         
  19   5  10       1251.46       1141.53        35.45 o                         
  21   5  10         11.84         10.13        13.63 o                         
 -20   6  10        693.28        644.08        38.03 o                         
 -18   6  10         35.29         14.58         8.86 o                         
 -16   6  10        645.58        645.03        20.97 o                         
 -14   6  10         90.93         84.68         7.00 o                         
 -12   6  10       3458.78       3465.37        40.30 o                         
 -10   6  10       1358.37       1284.27        20.50 o                         
  -8   6  10       2602.53       2632.76        30.04 o                         
  -6   6  10        691.42        737.62        13.43 o                         
  -4   6  10        552.29        560.19        10.95 o                         
  -2   6  10       1850.15       1841.62        22.22 o                         
   0   6  10         29.96         51.63         4.43 o                         
   2   6  10       3387.29       3265.62        33.10 o                         
   4   6  10       8563.53       9342.45       147.72 o                         
   6   6  10         41.06         44.13         4.89 o                         
   8   6  10       3890.47       4091.24        40.51 o                         
  10   6  10       4007.40       3839.66        44.19 o                         
  12   6  10       1098.82       1174.08        26.84 o                         
  14   6  10       1502.57       1527.44        36.76 o                         
  16   6  10        458.91        464.74        23.33 o                         
  18   6  10        752.60        682.02        37.48 o                         
 -19   7  10       1189.60       1116.31        39.16 o                         
 -17   7  10       1513.38       1727.15        46.88 o                         
 -15   7  10         44.06         59.85        10.44 o                         
 -13   7  10       1768.24       1808.72        37.00 o                         
 -11   7  10       3069.51       3246.44        43.56 o                         
  -9   7  10       1192.99       1308.92        22.60 o                         
  -7   7  10       1016.62        948.74        18.20 o                         
  -5   7  10         25.41         43.34         5.17 o                         
  -3   7  10        693.30        654.44        15.32 o                         
  -1   7  10       7132.00       7083.29        77.52 o                         
   1   7  10      10441.20      10351.08       123.62 o                         
   3   7  10       2635.91       2713.87        30.98 o                         
   5   7  10       4661.03       4723.50        48.51 o                         
   7   7  10       1694.93       1726.30        32.30 o                         
   9   7  10       4163.88       4364.60        65.74 o                         
  11   7  10        619.67        617.82        22.55 o                         
  13   7  10       1160.87       1149.11        37.26 o                         
  15   7  10       1097.01       1150.81        42.63 o                         
  17   7  10       1704.51       1685.63        61.50 o                         
 -16   8  10       1554.34       1518.44        39.00 o                         
 -14   8  10       2928.27       3161.68        61.34 o                         
 -12   8  10       1483.61       1370.03        34.78 o                         
 -10   8  10       1258.64       1293.61        29.93 o                         
  -8   8  10        231.33        203.35        12.93 o                         
  -6   8  10        648.77        650.26        20.44 o                         
  -4   8  10       1675.68       1771.27        34.75 o                         
  -2   8  10        753.73        724.62        19.66 o                         
   0   8  10        464.13        527.53        19.14 o                         
   2   8  10       2068.91       2073.65        35.23 o                         
   4   8  10       3557.43       3828.80        52.24 o                         
   6   8  10       5635.06       5711.37        81.44 o                         
   8   8  10       2284.54       2325.30        66.20 o                         
  10   8  10        960.86        882.81        36.76 o                         
  12   8  10        515.60        543.32        36.55 o                         
  14   8  10        905.67        993.83        55.88 o                         
 -13   9  10        128.35        143.60        28.47 o                         
 -11   9  10        171.19        179.92        15.62 o                         
  -9   9  10        685.44        682.20        27.29 o                         
  -7   9  10        485.04        495.80        24.57 o                         
  -5   9  10       2014.77       2247.50        42.42 o                         
  -3   9  10       1842.69       1723.54        36.09 o                         
  -1   9  10        329.00        328.67        17.68 o                         
   1   9  10        633.78        721.64        24.35 o                         
   3   9  10         12.84         19.12         8.56 o                         
   5   9  10        193.73        204.16        18.14 o                         
   7   9  10        594.62        531.13        34.50 o                         
   9   9  10         62.10         67.01        16.19 o                         
  11   9  10       1296.75       1308.87        52.62 o                         
  -8  10  10        900.57        845.36        42.25 o                         
  -6  10  10         86.61        105.17        15.65 o                         
  -4  10  10        210.61        164.93        17.79 o                         
  -2  10  10       3767.78       3818.40        85.44 o                         
   0  10  10        728.45        690.60        32.19 o                         
   2  10  10        559.12        519.85        31.69 o                         
   4  10  10         42.72         63.00        20.00 o                         
   6  10  10        399.29        378.04        29.28 o                         
 -25   1  11        156.48        135.07        18.56 o                         
 -23   1  11          0.78         -3.39         8.67 o                         
 -21   1  11       1373.20       1294.80        26.88 o                         
 -19   1  11          3.83          1.16         4.45 o                         
 -17   1  11       1689.91       1711.82        24.60 o                         
 -15   1  11       1512.06       1433.94        22.49 o                         
 -13   1  11       3610.91       3561.05        33.18 o                         
 -11   1  11        341.02        345.66         9.34 o                         
  -9   1  11       2642.47       2757.47        26.58 o                         
  -7   1  11        714.75        511.69         8.38 o                         
  -5   1  11       5166.82       5700.56        89.94 o                         
  -3   1  11       1496.43       1518.10        15.22 o                         
  -1   1  11         19.55         15.87         2.16 o                         
   1   1  11       2757.66       2904.70        29.37 o                         
   3   1  11       2243.41       2353.37        24.49 o                         
   5   1  11       1573.75       1587.64        17.16 o                         
   7   1  11          1.75          2.06         2.59 o                         
   9   1  11        188.15        144.57         7.42 o                         
  11   1  11       2076.95       2006.23        22.92 o                         
  13   1  11        301.14        302.25        11.60 o                         
  15   1  11        136.30        134.87         9.26 o                         
  17   1  11          9.61          7.74         4.92 o                         
  19   1  11        420.51        391.96        17.00 o                         
  21   1  11          0.24         -4.71         9.03 o                         
  23   1  11         32.71         23.36        11.10 o                         
 -24   2  11        276.62        286.92        39.71 o                         
 -22   2  11          0.17          9.52         8.17 o                         
 -20   2  11        524.05        528.44        16.28 o                         
 -18   2  11        440.44        405.86        12.32 o                         
 -16   2  11        689.22        630.99        13.88 o                         
 -14   2  11         11.91          6.32         3.69 o                         
 -12   2  11       2101.26       2161.86        22.45 o                         
 -10   2  11        383.66        369.46         9.15 o                         
  -8   2  11       8536.00       8790.92       268.18 o                         
  -6   2  11         60.75         85.62         4.01 o                         
  -4   2  11       1293.84       1281.96        15.05 o                         
  -2   2  11       6129.59       7075.84       154.70 o                         
   0   2  11        113.17         91.09         5.29 o                         
   2   2  11        382.23        483.88        10.68 o                         
   4   2  11       1039.50       1181.10        16.24 o                         
   6   2  11       1691.94       1723.54        20.84 o                         
   8   2  11         67.95         72.11         4.43 o                         
  10   2  11        950.36        938.38        15.35 o                         
  12   2  11          1.95          6.75         3.71 o                         
  14   2  11         47.05         23.20         4.55 o                         
  16   2  11        395.83        329.38        12.46 o                         
  18   2  11         12.17          6.22         6.38 o                         
  20   2  11         10.42          5.81         7.65 o                         
  22   2  11         16.09         17.99        14.73 o                         
 -23   3  11         25.73         41.94        11.76 o                         
 -21   3  11        692.51        672.35        27.04 o                         
 -19   3  11        297.96        280.39        12.06 o                         
 -17   3  11       3590.66       3753.36        40.12 o                         
 -15   3  11        364.94        349.77        11.34 o                         
 -13   3  11        166.07        169.49         6.85 o                         
 -11   3  11       2608.55       2745.99        27.29 o                         
  -9   3  11       3998.95       3992.99        33.59 o                         
  -7   3  11         11.47          8.00         2.66 o                         
  -5   3  11       1379.71       1321.73        16.41 o                         
  -3   3  11          3.64          7.33         2.60 o                         
  -1   3  11       2746.17       2898.75        27.66 o                         
   1   3  11        357.56        388.19         8.60 o                         
   3   3  11       1975.21       2375.10        25.55 o                         
   5   3  11        106.72        126.87         5.52 o                         
   7   3  11         82.35         81.08         4.29 o                         
   9   3  11        633.45        610.99        11.44 o                         
  11   3  11          6.81          9.04         3.88 o                         
  13   3  11       1020.55        926.95        18.75 o                         
  15   3  11       1039.19       1140.96        23.86 o                         
  17   3  11       1449.08       1280.84        25.15 o                         
  19   3  11        110.78        116.54        18.01 o                         
  21   3  11          0.10         -8.05        10.41 o                         
 -22   4  11          4.59         10.81        10.41 o                         
 -20   4  11          0.04         -2.43         8.44 o                         
 -18   4  11        257.49        257.08        13.63 o                         
 -16   4  11        644.89        615.73        17.39 o                         
 -14   4  11        143.21        124.72         7.12 o                         
 -12   4  11       1127.94       1163.42        22.38 o                         
 -10   4  11          8.90         13.09         4.33 o                         
  -8   4  11       4946.69       5054.99        51.56 o                         
  -6   4  11         55.16         59.67         4.50 o                         
  -4   4  11         39.09         28.54         3.42 o                         
  -2   4  11        577.64        574.04        12.96 o                         
   0   4  11         74.16         64.82         3.62 o                         
   2   4  11         78.63        130.46         8.14 o                         
   4   4  11        685.45        730.29        15.45 o                         
   6   4  11       1068.84        955.83        17.81 o                         
   8   4  11       1408.52       1386.14        21.84 o                         
  10   4  11       1154.34       1046.71        19.58 o                         
  12   4  11       2392.93       2289.56        29.96 o                         
  14   4  11        727.90        617.37        19.01 o                         
  16   4  11        457.71        431.19        18.75 o                         
  18   4  11        474.25        476.37        27.08 o                         
  20   4  11          0.54         -1.17        10.94 o                         
 -21   5  11         77.47        101.65        15.49 o                         
 -19   5  11         64.14         51.05         9.67 o                         
 -17   5  11        131.85        144.24        10.83 o                         
 -15   5  11          3.26          2.85         4.99 o                         
 -13   5  11       1099.16       1122.74        20.85 o                         
 -11   5  11        551.46        562.23        14.94 o                         
  -9   5  11        295.69        312.19        10.40 o                         
  -7   5  11          3.73         12.18         3.68 o                         
  -5   5  11        438.96        465.38        14.44 o                         
  -3   5  11        394.63        315.81         8.39 o                         
  -1   5  11       1651.04       1743.64        20.66 o                         
   1   5  11        366.36        359.01        14.75 o                         
   3   5  11        321.63        321.91         9.52 o                         
   5   5  11         31.08         47.38         5.51 o                         
   7   5  11       1932.88       1804.58        24.98 o                         
   9   5  11       4197.08       4215.83        41.16 o                         
  11   5  11        437.25        469.81        19.22 o                         
  13   5  11        634.19        594.76        20.45 o                         
  15   5  11         11.14          3.46         7.32 o                         
  17   5  11        433.19        454.81        26.46 o                         
  19   5  11          7.21         -8.10        10.01 o                         
 -20   6  11        127.88        150.15        15.15 o                         
 -18   6  11         27.92         26.22         9.46 o                         
 -16   6  11        425.97        386.77        17.26 o                         
 -14   6  11       1636.55       1557.29        27.85 o                         
 -12   6  11       1098.06        954.48        17.76 o                         
 -10   6  11        293.84        267.35        10.80 o                         
  -8   6  11        266.40        254.29        10.21 o                         
  -6   6  11        113.75         65.26         5.50 o                         
  -4   6  11       4573.32       4719.20        45.21 o                         
  -2   6  11         27.88         13.63         3.46 o                         
   0   6  11        656.18        623.73        12.52 o                         
   2   6  11        112.55        121.00         6.77 o                         
   4   6  11         89.73         85.57         6.23 o                         
   6   6  11        410.29        375.39        12.14 o                         
   8   6  11        978.26        879.07        18.55 o                         
  10   6  11       3443.54       3569.94        42.31 o                         
  12   6  11         89.57        106.20         9.59 o                         
  14   6  11         40.50         50.77        11.91 o                         
  16   6  11        505.27        555.67        39.20 o                         
  18   6  11         69.56        112.97        19.84 o                         
 -19   7  11         78.00         52.87        14.71 o                         
 -17   7  11         77.31         85.59        16.87 o                         
 -15   7  11        199.03        183.36        13.70 o                         
 -13   7  11        236.91        218.22        17.02 o                         
 -11   7  11          0.40         -6.17         6.17 o                         
  -9   7  11        168.35        151.94        11.40 o                         
  -7   7  11         71.81         57.76         8.61 o                         
  -5   7  11       1472.37       1333.75        22.05 o                         
  -3   7  11       2006.74       1918.94        33.67 o                         
  -1   7  11         37.18         52.51         5.76 o                         
   1   7  11         10.22         45.36         5.69 o                         
   3   7  11        125.00        159.44         8.60 o                         
   5   7  11        643.90        625.07        15.09 o                         
   7   7  11       1117.97       1188.35        24.89 o                         
   9   7  11         34.03         53.09         8.36 o                         
  11   7  11        246.47        220.16        18.14 o                         
  13   7  11         57.83         70.13        15.82 o                         
  15   7  11        487.57        527.71        30.66 o                         
  17   7  11         68.46         84.87        21.36 o                         
 -16   8  11          8.70         23.01        11.82 o                         
 -14   8  11        421.21        342.00        31.97 o                         
 -12   8  11        108.18        135.02        15.24 o                         
 -10   8  11       1547.36       1595.78        38.78 o                         
  -8   8  11         16.94         31.88         8.21 o                         
  -6   8  11        332.21        292.55        17.42 o                         
  -4   8  11        120.53        115.79        10.76 o                         
  -2   8  11        815.96        832.37        24.62 o                         
   0   8  11         98.31         83.81        10.47 o                         
   2   8  11          1.95         -3.30         7.14 o                         
   4   8  11         11.18         11.84         7.62 o                         
   6   8  11         16.32         25.72         9.30 o                         
   8   8  11        191.05        165.85        18.44 o                         
  10   8  11         81.88         90.58        16.40 o                         
  12   8  11          5.58         10.08        12.51 o                         
  14   8  11        119.02        100.95        19.62 o                         
 -13   9  11         17.70          7.34        11.87 o                         
 -11   9  11         16.44         12.44        11.10 o                         
  -9   9  11         99.94        136.76        17.14 o                         
  -7   9  11         30.06         34.00        11.71 o                         
  -5   9  11          7.37         -0.87         9.59 o                         
  -3   9  11        202.66        236.10        17.04 o                         
  -1   9  11         19.97          6.05         8.05 o                         
   1   9  11         29.74         31.39         9.12 o                         
   3   9  11        528.33        501.35        22.83 o                         
   5   9  11          9.62         13.12        11.01 o                         
   7   9  11        216.47        198.85        21.05 o                         
   9   9  11         13.12         -6.22        12.27 o                         
  11   9  11        417.81        473.54        35.55 o                         
  -6  10  11         12.45         29.89        12.74 o                         
  -4  10  11          1.98          3.00        12.13 o                         
  -2  10  11         83.47         74.81        15.96 o                         
   0  10  11        255.04        287.82        19.36 o                         
   2  10  11          0.33         -8.44        11.00 o                         
   4  10  11         19.36          5.69        14.38 o                         
 -24   0  12        515.02        565.37        53.00 o                         
 -22   0  12         15.14         13.91        11.47 o                         
 -20   0  12       5745.57       5907.14        87.47 o                         
 -18   0  12       2639.94       2763.93        70.03 o                         
 -16   0  12        177.63        224.40        13.29 o                         
 -14   0  12       1485.20       1366.51        25.58 o                         
 -10   0  12       1134.17       1132.65        21.10 o                         
  -6   0  12        655.14        679.46        16.22 o                         
  -4   0  12       1102.76       1219.93        19.41 o                         
  -2   0  12       7028.42       6630.04       199.73 o                         
   8   0  12       3304.96       2927.95        45.31 o                         
  10   0  12       3325.94       3046.73        47.16 o                         
  12   0  12       5250.28       5239.50        94.59 o                         
  14   0  12         54.11         42.64         8.46 o                         
  16   0  12       2763.46       3029.80        53.22 o                         
  18   0  12        182.27        192.44        16.72 o                         
  20   0  12       1959.33       1984.64        64.93 o                         
  22   0  12       2053.90       2059.23        69.57 o                         
 -25   1  12        774.41        769.93        33.91 o                         
 -23   1  12        307.42        274.02        18.36 o                         
 -21   1  12       1328.76       1340.69        27.80 o                         
 -19   1  12        127.18        124.78         7.97 o                         
 -17   1  12       3172.94       3197.17        35.95 o                         
 -15   1  12        374.80        358.67        10.42 o                         
 -13   1  12       1452.05       1384.19        18.17 o                         
 -11   1  12       1740.71       1718.32        19.84 o                         
  -9   1  12       4355.60       4394.65        39.95 o                         
  -7   1  12       4722.19       5088.62        47.65 o                         
  -5   1  12       3907.95       3551.47        34.05 o                         
  -3   1  12        148.83        120.60         4.64 o                         
  -1   1  12       4985.59       4914.01       114.36 o                         
   1   1  12       4153.09       4074.75        52.00 o                         
   3   1  12       3345.52       3119.25        30.71 o                         
   5   1  12       3687.21       3847.61        37.95 o                         
   7   1  12       8466.32       8357.75       180.76 o                         
   9   1  12       7862.62       8142.37        96.42 o                         
  11   1  12         71.54         68.47         5.43 o                         
  13   1  12       1137.79       1140.47        23.03 o                         
  15   1  12        505.23        546.66        16.73 o                         
  17   1  12       1250.94       1253.10        23.36 o                         
  19   1  12        844.40        823.92        36.94 o                         
  21   1  12        428.65        365.21        22.67 o                         
 -24   2  12        541.82        456.01        27.72 o                         
 -22   2  12       3276.48       3298.43        52.94 o                         
 -20   2  12        899.42        875.41        21.26 o                         
 -18   2  12       2256.12       2308.83        29.22 o                         
 -16   2  12       2367.60       2502.88        29.51 o                         
 -14   2  12       3022.80       2954.65        32.73 o                         
 -12   2  12       1763.20       1785.47        20.00 o                         
 -10   2  12        744.63        664.97        10.84 o                         
  -8   2  12       5158.51       5008.49        49.47 o                         
  -6   2  12         74.18         60.90         3.60 o                         
   0   2  12       2690.27       2765.60        29.52 o                         
   2   2  12       2127.33       1911.58        22.48 o                         
   4   2  12       1940.99       1872.52        22.30 o                         
   6   2  12       6293.94       6644.81        86.31 o                         
   8   2  12       6809.06       6850.77        71.52 o                         
  10   2  12        559.20        617.18        11.80 o                         
  12   2  12        554.83        495.78        19.42 o                         
  14   2  12       2124.58       2065.60        32.67 o                         
  16   2  12       6243.48       6108.52        67.84 o                         
  18   2  12       5749.26       5654.14        73.25 o                         
  20   2  12        167.31        152.98        15.62 o                         
  22   2  12        837.33        871.29        38.81 o                         
 -23   3  12        725.40        690.57        31.47 o                         
 -21   3  12         96.20        105.78        13.16 o                         
 -19   3  12        128.64        121.86         9.51 o                         
 -17   3  12       5602.88       5780.78        57.82 o                         
 -15   3  12        938.84        943.23        17.47 o                         
 -13   3  12       5660.49       5678.51        49.42 o                         
 -11   3  12      10775.91      10866.75       194.30 o                         
  -9   3  12       5934.16       6124.07        67.03 o                         
  -7   3  12       5080.98       5255.89        52.09 o                         
  -5   3  12       6318.11       6323.29        83.26 o                         
  -3   3  12       7428.42       7374.24       103.78 o                         
  -1   3  12         26.63         65.65         4.05 o                         
   1   3  12      10790.88      11187.15       236.62 o                         
   3   3  12        150.66        108.57         4.39 o                         
   5   3  12       4718.42       4842.23        52.25 o                         
   7   3  12        853.31        826.46        13.38 o                         
   9   3  12       3385.13       3294.86        33.49 o                         
  11   3  12      11074.47      11075.70       152.94 o                         
  13   3  12       5600.51       5673.81        59.92 o                         
  15   3  12       1081.90       1320.22        28.42 o                         
  17   3  12         13.16         15.62         7.72 o                         
  19   3  12       2220.54       2309.95        49.67 o                         
  21   3  12         12.94          7.39        15.52 o                         
 -22   4  12       1136.45       1228.63        34.38 o                         
 -20   4  12       2006.43       1985.85        42.18 o                         
 -18   4  12       1786.32       1850.52        32.16 o                         
 -16   4  12        186.40        165.86         9.96 o                         
 -14   4  12       7266.97       7315.91        69.66 o                         
 -12   4  12         32.96         30.35         5.21 o                         
 -10   4  12        351.80        345.81        11.85 o                         
  -8   4  12       8946.20       9026.02       142.36 o                         
  -6   4  12       1256.26       1184.79        16.62 o                         
  -4   4  12       1758.31       1675.90        19.97 o                         
  -2   4  12       1942.17       1676.13        19.55 o                         
   0   4  12       8148.53       8524.38       132.42 o                         
   2   4  12       6773.44       7239.62        95.32 o                         
   4   4  12        386.57        354.28        12.38 o                         
   6   4  12        121.88        107.54         7.62 o                         
   8   4  12       1316.10       1420.44        21.62 o                         
  10   4  12       6358.78       6865.89        66.23 o                         
  12   4  12       1574.43       1542.54        27.76 o                         
  14   4  12       3340.28       3351.87        54.78 o                         
  16   4  12       2456.63       2487.64        46.22 o                         
  18   4  12        298.06        220.56        20.27 o                         
  20   4  12       2277.51       2400.94        58.36 o                         
 -21   5  12        112.58         96.10        13.84 o                         
 -19   5  12       2269.24       2336.81        48.58 o                         
 -17   5  12        451.10        497.09        19.53 o                         
 -15   5  12       1183.77       1101.30        20.24 o                         
 -13   5  12       7905.63       7998.58        81.28 o                         
 -11   5  12       2591.34       2656.70        33.84 o                         
  -9   5  12       1897.44       1931.67        27.26 o                         
  -7   5  12       2558.33       2468.44        28.61 o                         
  -5   5  12       4714.19       4546.38        46.66 o                         
  -3   5  12        159.64        186.69         9.56 o                         
  -1   5  12       2545.34       2285.67        26.64 o                         
   1   5  12       3364.55       3629.21        44.98 o                         
   3   5  12        504.63        525.96        12.35 o                         
   5   5  12       6641.07       7260.85        78.86 o                         
   7   5  12       5951.25       6042.75        64.90 o                         
   9   5  12       1364.51       1349.12        23.65 o                         
  11   5  12       2936.12       2871.67        40.76 o                         
  13   5  12       3083.08       3084.26        47.94 o                         
  15   5  12        840.09        866.19        26.83 o                         
  17   5  12        517.36        450.38        26.76 o                         
  19   5  12        483.79        468.39        28.38 o                         
 -20   6  12        206.98        215.57        21.63 o                         
 -18   6  12        832.62        889.42        28.63 o                         
 -16   6  12       1366.92       1385.40        27.58 o                         
 -14   6  12       2143.98       2223.31        36.54 o                         
 -12   6  12        733.41        745.66        18.29 o                         
 -10   6  12       1721.13       1666.99        25.05 o                         
  -8   6  12       2324.20       2354.62        32.62 o                         
  -6   6  12         45.72         78.07         6.15 o                         
  -4   6  12       3391.00       3441.10        37.11 o                         
  -2   6  12       3218.50       3279.45        35.10 o                         
   0   6  12        103.50         97.53         6.47 o                         
   2   6  12       8380.20       8411.75        91.44 o                         
   4   6  12       3483.48       3424.92        39.07 o                         
   6   6  12       2729.94       2886.47        36.37 o                         
   8   6  12        346.32        326.69        13.60 o                         
  10   6  12       2331.98       2262.47        33.81 o                         
  12   6  12        109.24        112.59        10.85 o                         
  14   6  12        333.02        355.54        22.63 o                         
  16   6  12        276.90        224.35        20.03 o                         
  18   6  12        970.93       1007.71        44.49 o                         
 -17   7  12        357.08        293.35        24.95 o                         
 -15   7  12        128.77        182.76        14.83 o                         
 -13   7  12        673.31        660.62        29.34 o                         
 -11   7  12       1629.76       1587.56        32.56 o                         
  -9   7  12       2040.83       2150.67        35.83 o                         
  -7   7  12       2463.95       2521.97        36.42 o                         
  -5   7  12       3754.85       3515.74        42.91 o                         
  -3   7  12       3744.11       4006.93        75.00 o                         
  -1   7  12        410.17        377.40        14.89 o                         
   1   7  12       7033.13       7680.48        83.24 o                         
   3   7  12       2336.26       2309.80        34.36 o                         
   5   7  12       2705.72       2908.20        40.67 o                         
   7   7  12       3393.84       3384.41        54.57 o                         
   9   7  12        752.48        873.73        25.91 o                         
  11   7  12       1557.77       1515.47        42.74 o                         
  13   7  12       1684.43       1833.79       107.51 o                         
  15   7  12       2043.06       2074.59        63.59 o                         
 -16   8  12        239.21        239.73        57.49 o                         
 -14   8  12         53.59         38.73        13.39 o                         
 -12   8  12         18.63         12.40        10.36 o                         
 -10   8  12        187.66        160.06        15.66 o                         
  -8   8  12        918.04       1016.38        34.16 o                         
  -6   8  12       1252.81       1219.37        37.99 o                         
  -4   8  12        307.15        348.55        21.49 o                         
  -2   8  12        833.41        807.24        26.59 o                         
   0   8  12       2120.70       2031.93        38.90 o                         
   2   8  12        533.77        493.48        20.83 o                         
   4   8  12       2068.56       2117.02        39.21 o                         
   6   8  12        634.22        565.42        30.33 o                         
   8   8  12        293.25        334.39        22.13 o                         
  10   8  12       1297.88       1408.81        45.18 o                         
  12   8  12         39.62         59.74        16.58 o                         
  14   8  12         68.46         96.75        47.57 o                         
 -11   9  12       1278.53       1305.60        41.95 o                         
  -9   9  12        675.21        632.76        44.67 o                         
  -7   9  12        460.26        402.37        34.58 o                         
  -5   9  12        633.47        685.64        36.21 o                         
  -3   9  12        812.72        948.77        32.36 o                         
  -1   9  12        649.13        608.08        28.82 o                         
   1   9  12         23.67         37.70        10.82 o                         
   3   9  12        208.58        226.65        19.27 o                         
   5   9  12        832.79        858.84        34.04 o                         
   7   9  12       3152.79       3217.87        66.21 o                         
   9   9  12        784.76        745.91        47.99 o                         
  -4  10  12        528.28        552.67        31.93 o                         
  -2  10  12       3622.64       3928.47       118.78 o                         
   0  10  12       2101.93       2342.88        58.70 o                         
   2  10  12        711.78        705.61        37.74 o                         
 -23   1  13         16.32         18.28        11.45 o                         
 -21   1  13         32.88         26.72         7.90 o                         
 -19   1  13         32.33         28.76         6.18 o                         
 -17   1  13          1.66          4.47         4.39 o                         
 -15   1  13       1810.67       1672.70        26.25 o                         
 -13   1  13        139.12        177.00         7.91 o                         
 -11   1  13         73.62         43.69         4.50 o                         
  -9   1  13        434.11        398.89         7.97 o                         
  -7   1  13         26.66         25.14         3.19 o                         
  -5   1  13        819.76        894.81        11.49 o                         
  -3   1  13       3536.53       3818.06        39.94 o                         
  -1   1  13        402.94        399.84         9.19 o                         
   1   1  13          0.66          0.84         2.63 o                         
   3   1  13       1869.99       1909.10        22.25 o                         
   5   1  13          0.35          3.01         2.51 o                         
   7   1  13       3639.20       3890.27        39.34 o                         
   9   1  13        161.25        115.70         6.90 o                         
  11   1  13        450.95        476.15        16.42 o                         
  13   1  13        925.70        883.95        24.02 o                         
  15   1  13        139.19         91.46         8.25 o                         
  17   1  13        262.16        259.65        14.30 o                         
  19   1  13        154.83        121.29        12.98 o                         
  21   1  13         20.55          0.80        12.10 o                         
 -24   2  13        291.80        289.33        22.24 o                         
 -22   2  13        167.38        158.08        15.34 o                         
 -20   2  13       1256.48       1335.26        27.39 o                         
 -18   2  13        116.43         96.16         7.25 o                         
 -16   2  13        540.79        523.56        18.82 o                         
 -14   2  13        119.96        125.73         7.24 o                         
 -12   2  13       4222.16       4361.23        38.30 o                         
 -10   2  13        119.42        130.74         5.92 o                         
  -8   2  13        322.72        256.50         7.30 o                         
  -6   2  13         12.83         15.06         2.70 o                         
  -4   2  13       2650.48       2948.83        26.53 o                         
  -2   2  13        665.17        733.28         9.90 o                         
   0   2  13       2717.15       3033.57        30.32 o                         
   2   2  13          0.78          2.97         2.72 o                         
   4   2  13        576.39        761.54        13.18 o                         
   6   2  13        559.85        643.22        15.26 o                         
   8   2  13        202.69        201.91         9.52 o                         
  10   2  13        251.57        254.30         9.87 o                         
  12   2  13        874.18        855.13        19.06 o                         
  14   2  13        125.04        121.13         8.32 o                         
  16   2  13         27.20         19.90         6.62 o                         
  18   2  13        505.57        492.63        22.57 o                         
  20   2  13         22.08          8.34        11.29 o                         
  22   2  13          0.01          6.01        27.04 o                         
 -23   3  13         24.61         68.43        14.22 o                         
 -21   3  13        538.79        441.93        22.49 o                         
 -19   3  13        111.57         88.85         9.22 o                         
 -17   3  13       1107.02       1047.77        20.15 o                         
 -15   3  13       1693.37       1729.75        25.63 o                         
 -13   3  13        785.17        710.90        13.02 o                         
 -11   3  13       2235.11       2222.58        24.13 o                         
  -9   3  13       2429.74       2450.58        23.72 o                         
  -7   3  13        459.86        448.06         9.38 o                         
  -5   3  13         30.77         29.83         3.76 o                         
  -3   3  13       1909.69       2030.89        22.35 o                         
  -1   3  13         89.05        130.87         5.90 o                         
   1   3  13        236.90        239.30         7.84 o                         
   3   3  13        162.66        156.48         6.61 o                         
   5   3  13        453.93        485.54         9.92 o                         
   7   3  13        563.67        552.31        14.91 o                         
   9   3  13       3486.72       3541.45        37.38 o                         
  11   3  13        111.93        118.86         9.21 o                         
  13   3  13        548.20        560.45        15.87 o                         
  15   3  13        509.32        462.30        24.48 o                         
  17   3  13         16.21         18.52         9.85 o                         
  19   3  13        159.81        103.06        16.86 o                         
  21   3  13        677.67        730.50        46.51 o                         
 -22   4  13         63.15         76.72        13.96 o                         
 -20   4  13          0.24         -5.08         8.61 o                         
 -18   4  13         79.74         81.88         9.79 o                         
 -16   4  13        391.85        338.77        13.82 o                         
 -14   4  13        649.96        616.90        15.91 o                         
 -12   4  13         85.47         88.15         8.78 o                         
 -10   4  13       1660.80       1496.40        22.50 o                         
  -8   4  13        664.61        649.61        13.03 o                         
  -6   4  13       2610.18       2618.87        28.26 o                         
  -4   4  13        133.16        102.60         5.60 o                         
  -2   4  13         96.49        104.70         4.86 o                         
   0   4  13        220.08        188.66         7.07 o                         
   2   4  13        292.79        197.13         9.65 o                         
   4   4  13        249.19        262.42        11.98 o                         
   6   4  13       2482.16       2605.36        37.35 o                         
   8   4  13        497.14        541.06        19.28 o                         
  10   4  13        132.20        101.09         7.23 o                         
  12   4  13        513.99        481.40        16.97 o                         
  14   4  13        148.58        172.14        13.62 o                         
  16   4  13        343.25        299.46        21.40 o                         
  18   4  13        136.17         81.07        15.06 o                         
  20   4  13        515.18        610.43        60.35 o                         
 -21   5  13         27.94         35.41        10.82 o                         
 -19   5  13        195.37        162.54        14.89 o                         
 -17   5  13        221.44        211.54        13.36 o                         
 -15   5  13         16.71         16.20         6.07 o                         
 -13   5  13          0.34          6.01         5.01 o                         
 -11   5  13        290.63        270.62        11.36 o                         
  -9   5  13       5842.97       5725.21        57.38 o                         
  -7   5  13       1176.90       1128.67        17.37 o                         
  -5   5  13         61.74         62.37         5.50 o                         
  -3   5  13        168.04        187.81         7.38 o                         
  -1   5  13         67.49         86.42         4.80 o                         
   1   5  13        496.39        395.22        11.56 o                         
   3   5  13          0.38          6.58         4.43 o                         
   5   5  13        169.12        127.47         8.24 o                         
   7   5  13         65.08         87.86         9.70 o                         
   9   5  13         47.21         63.37         7.39 o                         
  11   5  13        292.93        226.26        12.54 o                         
  13   5  13         36.40         28.57         9.35 o                         
  15   5  13          0.10         -6.88         6.88 o                         
  17   5  13        188.45        184.99        19.07 o                         
  19   5  13        323.79        300.23        24.74 o                         
 -20   6  13          2.84        -14.08        20.75 o                         
 -18   6  13        212.73        233.26        18.56 o                         
 -16   6  13        446.35        419.14        19.58 o                         
 -14   6  13         30.96         35.82         7.81 o                         
 -12   6  13        258.56        227.54        11.70 o                         
 -10   6  13       2957.64       2752.08        36.52 o                         
  -8   6  13        142.11        114.69         7.67 o                         
  -6   6  13        904.04        839.90        18.18 o                         
  -4   6  13       2543.34       2584.49        31.24 o                         
  -2   6  13       2537.87       2356.85        28.13 o                         
   0   6  13        576.21        537.12        16.65 o                         
   2   6  13       1188.82       1317.13        21.35 o                         
   4   6  13         24.36         32.03         5.87 o                         
   6   6  13       2740.03       2690.02        41.44 o                         
   8   6  13          1.40          4.05         5.28 o                         
  10   6  13         30.90         49.96         7.65 o                         
  12   6  13          1.41          2.75         8.28 o                         
  14   6  13          7.71          6.23         9.23 o                         
  16   6  13         34.42         57.73        14.53 o                         
 -17   7  13        185.21        187.02        19.98 o                         
 -15   7  13         52.14         35.94        10.06 o                         
 -13   7  13          0.13          4.41         8.58 o                         
 -11   7  13          4.87          5.94         8.44 o                         
  -9   7  13          1.33          3.07         6.80 o                         
  -7   7  13         31.91         46.58         7.40 o                         
  -5   7  13        279.96        243.85        12.84 o                         
  -3   7  13        211.54        204.54        12.68 o                         
  -1   7  13        116.90         83.14        10.48 o                         
   1   7  13        138.20        133.60        11.13 o                         
   3   7  13         45.51         40.68         7.85 o                         
   5   7  13        324.21        299.87        13.90 o                         
   7   7  13         19.46          7.25         7.88 o                         
   9   7  13         88.99         97.48        12.69 o                         
  11   7  13        274.91        273.76        25.73 o                         
  13   7  13          8.29         -4.13        12.84 o                         
  15   7  13          4.46          4.65        15.32 o                         
 -14   8  13        222.87        308.35        28.12 o                         
 -12   8  13         87.29         72.43        14.37 o                         
 -10   8  13         54.67         89.72        15.62 o                         
  -8   8  13        271.97        282.35        25.35 o                         
  -6   8  13        577.32        437.58        29.38 o                         
  -4   8  13        833.87        875.29        31.31 o                         
  -2   8  13        209.96        140.24        15.27 o                         
   0   8  13       1345.32       1424.15        34.30 o                         
   2   8  13       1103.23       1075.74        30.70 o                         
   4   8  13          8.37          2.44         9.96 o                         
   6   8  13        101.89         51.92        12.32 o                         
   8   8  13        218.37        223.70        19.34 o                         
  10   8  13          1.68          0.10        12.31 o                         
  12   8  13         38.43         23.90        19.51 o                         
 -11   9  13        667.12        671.57        41.84 o                         
  -9   9  13         30.19          6.88        14.99 o                         
  -7   9  13        930.82       1037.54        46.53 o                         
  -5   9  13        173.68        168.04        18.91 o                         
  -3   9  13          2.79         -9.37         9.37 o                         
  -1   9  13         76.02         43.05        12.32 o                         
   1   9  13       1491.14       1450.99        39.64 o                         
   3   9  13          8.92         16.88        11.71 o                         
   5   9  13         81.42         78.59        15.21 o                         
   7   9  13         62.91         52.22        14.43 o                         
   9   9  13        118.54        155.17        24.66 o                         
 -24   0  14       3756.72       4026.39       103.84 o                         
 -22   0  14        328.29        355.37        25.84 o                         
 -20   0  14       4021.03       4050.31        73.30 o                         
 -18   0  14       2539.34       2436.22        44.30 o                         
 -16   0  14         35.73         25.01         7.32 o                         
 -14   0  14         17.16         18.01         5.65 o                         
 -12   0  14       1217.30       1059.88        24.60 o                         
  -8   0  14       3495.06       3595.79        45.67 o                         
  -4   0  14       3749.87       3563.44        43.56 o                         
  -2   0  14       4459.35       4541.61        76.66 o                         
   2   0  14       7026.89       7215.97       172.16 o                         
   4   0  14       1608.47       1268.19        23.29 o                         
   6   0  14       3733.68       3735.92        47.08 o                         
   8   0  14        784.98        670.52        21.57 o                         
  10   0  14        299.05        241.81        13.16 o                         
  12   0  14       1074.31       1174.01        38.93 o                         
  14   0  14         18.45         17.47         8.80 o                         
  16   0  14        665.72        594.57        77.00 o                         
  18   0  14       2754.88       2899.41       168.83 o                         
  20   0  14        338.86        293.05        36.46 o                         
 -23   1  14        715.32        706.65        28.12 o                         
 -21   1  14       1271.69       1252.63        29.30 o                         
 -19   1  14       2363.34       2517.17        33.29 o                         
 -17   1  14        374.07        337.98        12.97 o                         
 -15   1  14       3523.40       3475.75        37.65 o                         
 -13   1  14         78.15         99.23         6.69 o                         
 -11   1  14       6584.88       6482.19        58.66 o                         
  -9   1  14       6589.09       6647.23        61.47 o                         
  -7   1  14       3780.85       3924.34        34.06 o                         
  -5   1  14      10394.49      10691.02       317.38 o                         
  -3   1  14       3198.44       3017.56        29.17 o                         
  -1   1  14       3600.90       3919.32        38.76 o                         
   1   1  14      14029.44      14226.73       409.98 o                         
   3   1  14       3682.29       4062.30        39.04 o                         
   5   1  14       9481.58       9481.35       169.38 o                         
   7   1  14       5058.37       5463.19        59.47 o                         
   9   1  14       6025.67       6282.50        61.93 o                         
  11   1  14         20.79         18.38         4.93 o                         
  13   1  14        610.08        585.65        19.42 o                         
  15   1  14       2981.11       3013.17        44.33 o                         
  17   1  14       1415.62       1452.12        52.70 o                         
  19   1  14       1619.93       1559.57        50.32 o                         
  21   1  14        562.27        542.73        40.41 o                         
 -22   2  14         84.98         90.32        13.03 o                         
 -20   2  14         12.69         12.00         7.31 o                         
 -18   2  14        350.03        382.62        14.61 o                         
 -16   2  14       1232.99       1253.65        22.57 o                         
 -14   2  14       2109.09       2098.15        26.88 o                         
 -12   2  14        210.71        170.39         7.52 o                         
 -10   2  14        440.66        319.01         7.89 o                         
  -8   2  14      11948.73      11512.67       245.58 o                         
  -6   2  14       5569.69       5694.40        51.88 o                         
  -4   2  14         22.53         27.37         3.00 o                         
  -2   2  14       3866.84       3935.37        36.19 o                         
   0   2  14        446.72        630.99        11.81 o                         
   2   2  14       1809.26       1768.42        22.22 o                         
   4   2  14       9727.49       9902.68       327.75 o                         
   6   2  14       1348.11       1323.48        21.41 o                         
   8   2  14       1203.01       1357.17        19.37 o                         
  10   2  14       7609.62       7551.88        76.94 o                         
  12   2  14       2699.16       2766.33        39.44 o                         
  14   2  14       3529.23       3527.31        47.34 o                         
  16   2  14       1037.82       1258.22        36.14 o                         
  18   2  14       1574.88       1508.96        48.10 o                         
  20   2  14        223.10        233.50        29.51 o                         
 -23   3  14        394.19        399.01        36.73 o                         
 -21   3  14       1452.45       1358.56        35.23 o                         
 -19   3  14       2693.48       2847.45        44.72 o                         
 -17   3  14       4906.37       4958.18        61.32 o                         
 -15   3  14       7651.62       7911.30        79.68 o                         
 -13   3  14       1335.67       1321.45        18.97 o                         
 -11   3  14       9464.99       9774.74       115.85 o                         
  -9   3  14        204.51        162.72         6.62 o                         
  -7   3  14        196.81        218.65         6.46 o                         
  -5   3  14        429.67        362.86        14.24 o                         
  -3   3  14       3208.64       3241.13        31.12 o                         
  -1   3  14       9120.73       9469.97       287.44 o                         
   1   3  14       2726.47       2588.01        29.18 o                         
   3   3  14       5720.63       6119.72        69.81 o                         
   5   3  14       3115.74       3035.50        32.39 o                         
   7   3  14       2939.97       3041.63        33.55 o                         
   9   3  14        264.05        228.08         9.65 o                         
  11   3  14       3411.75       3366.19        41.80 o                         
  13   3  14       1425.08       1382.70        25.20 o                         
  15   3  14        776.62        824.95        24.06 o                         
  17   3  14         29.39         41.53        12.80 o                         
  19   3  14       1291.84       1187.08        53.30 o                         
 -22   4  14       2059.11       2127.85        46.86 o                         
 -20   4  14       3309.94       3477.35        90.92 o                         
 -18   4  14         17.30         14.07         7.55 o                         
 -16   4  14       1921.31       1903.70        36.29 o                         
 -14   4  14       5512.51       5476.12        54.79 o                         
 -12   4  14       7359.85       7388.79        78.50 o                         
 -10   4  14       7487.98       7693.44        76.36 o                         
  -8   4  14        697.15        743.79        15.88 o                         
  -6   4  14       5757.70       5898.02        57.24 o                         
  -4   4  14       5906.95       5964.38        67.59 o                         
  -2   4  14       7618.77       7632.45        87.58 o                         
   0   4  14       3308.26       3472.51        36.75 o                         
   2   4  14        793.52        799.11        16.26 o                         
   4   4  14         19.27         17.99         5.24 o                         
   6   4  14        153.59        162.01         9.78 o                         
   8   4  14       8382.10       8876.19       107.90 o                         
  10   4  14       5150.53       5025.90        61.21 o                         
  12   4  14       5071.47       5325.34        71.56 o                         
  14   4  14       1897.30       1679.51        38.55 o                         
  16   4  14       2397.02       2351.54        77.42 o                         
  18   4  14        123.88        114.91        17.36 o                         
 -21   5  14         82.56        150.54        40.90 o                         
 -19   5  14         18.62         14.54        10.10 o                         
 -17   5  14       1487.15       1450.85        35.64 o                         
 -15   5  14       1043.55       1032.74        23.04 o                         
 -13   5  14       1100.04       1081.50        20.57 o                         
 -11   5  14        294.56        292.64        12.15 o                         
  -9   5  14        786.48        710.59        16.77 o                         
  -7   5  14         17.33         12.15         4.33 o                         
  -5   5  14       9682.42       9760.91       103.21 o                         
  -3   5  14         77.32         97.58         5.57 o                         
  -1   5  14       2903.45       3019.35        36.80 o                         
   1   5  14       1794.03       1681.29        28.46 o                         
   3   5  14       1681.23       1870.54        29.71 o                         
   5   5  14        209.37        135.76         9.79 o                         
   7   5  14       2677.53       2804.78        47.07 o                         
   9   5  14        918.92        819.35        24.45 o                         
  11   5  14        872.41        904.64        21.04 o                         
  13   5  14       4667.11       4507.19        64.00 o                         
  15   5  14         30.69         30.32        11.98 o                         
  17   5  14        951.02        780.28        51.77 o                         
 -18   6  14        234.26        242.98        19.59 o                         
 -16   6  14        437.02        397.29        21.48 o                         
 -14   6  14        816.63        872.00        24.17 o                         
 -12   6  14        656.79        608.58        23.89 o                         
 -10   6  14       1068.55       1158.84        26.51 o                         
  -8   6  14       3001.33       2792.40        38.65 o                         
  -6   6  14       3429.59       3675.01        44.65 o                         
  -4   6  14       1036.21        879.38        16.57 o                         
  -2   6  14       9770.49       9813.87       113.03 o                         
   0   6  14        126.00        116.68         9.36 o                         
   2   6  14       1341.76       1421.62        26.69 o                         
   4   6  14       9063.55       8853.85        95.69 o                         
   6   6  14        493.02        517.56        22.80 o                         
   8   6  14        968.69        970.53        23.00 o                         
  10   6  14        301.97        343.20        17.52 o                         
  12   6  14       2177.92       2233.01        45.56 o                         
  14   6  14       1050.13       1109.75        35.21 o                         
  16   6  14       1222.03       1287.32        38.81 o                         
 -17   7  14        384.07        283.12        25.63 o                         
 -15   7  14        782.77        785.34        38.02 o                         
 -13   7  14        609.29        612.41        27.33 o                         
 -11   7  14       1901.55       1720.95        50.89 o                         
  -9   7  14       2392.56       2516.10        48.91 o                         
  -7   7  14       3896.36       3916.16        55.75 o                         
  -5   7  14        414.53        416.20        17.52 o                         
  -3   7  14        247.76        246.40        15.82 o                         
  -1   7  14       1056.37       1150.84        27.12 o                         
   1   7  14       2051.50       1939.98        36.18 o                         
   3   7  14       5676.91       5865.31        75.98 o                         
   5   7  14       1395.44       1349.99        29.24 o                         
   7   7  14       1021.39       1002.27        30.50 o                         
   9   7  14        428.96        480.79        25.38 o                         
  11   7  14        129.65        187.11        19.75 o                         
  13   7  14         94.09        103.37        20.63 o                         
 -14   8  14        342.31        314.74        24.39 o                         
 -12   8  14        793.28        862.96        42.67 o                         
 -10   8  14       2109.68       2280.43        62.75 o                         
  -8   8  14       1434.37       1397.72        79.41 o                         
  -6   8  14       1092.86       1140.21        57.21 o                         
  -4   8  14       2198.94       2200.83        73.03 o                         
  -2   8  14        486.07        527.14        29.63 o                         
   0   8  14       2853.23       2880.12        63.41 o                         
   2   8  14        166.49        172.29        16.21 o                         
   4   8  14       1768.52       1743.20        43.73 o                         
   6   8  14       3422.10       3806.77        88.69 o                         
   8   8  14        820.70        768.59        32.05 o                         
  10   8  14       1130.32       1142.14        44.72 o                         
  12   8  14         37.94         46.23        43.12 o                         
  -9   9  14        501.82        447.96        33.03 o                         
  -7   9  14         33.16         26.86        13.00 o                         
  -5   9  14       1643.80       1740.61        84.54 o                         
  -3   9  14        377.18        419.90        25.39 o                         
  -1   9  14        166.16        124.49        15.71 o                         
   1   9  14       2005.88       2109.88        49.11 o                         
   3   9  14       1695.95       1649.26        46.08 o                         
   5   9  14        495.61        524.39        37.97 o                         
   7   9  14       1408.30       1338.18        50.90 o                         
 -23   1  15         39.68         20.08        11.40 o                         
 -21   1  15         14.46         13.37         8.21 o                         
 -19   1  15          0.63         -1.42         5.73 o                         
 -17   1  15         47.37         23.47         5.27 o                         
 -15   1  15        464.05        430.05        13.40 o                         
 -13   1  15         29.71         16.47         4.57 o                         
 -11   1  15        922.00        771.96        12.44 o                         
  -9   1  15       3108.77       3355.93        29.91 o                         
  -7   1  15        154.19        145.33         5.93 o                         
  -5   1  15       3118.65       3047.03        27.02 o                         
  -3   1  15        527.02        441.48         9.34 o                         
  -1   1  15       6770.17       7005.59       101.54 o                         
   1   1  15        408.50        367.50        11.57 o                         
   3   1  15        953.04       1084.26        16.35 o                         
   5   1  15        132.76         97.61         6.00 o                         
   7   1  15        871.06        970.87        14.02 o                         
   9   1  15       1604.37       1526.26        22.07 o                         
  11   1  15        831.29        793.99        18.65 o                         
  13   1  15       1008.15        947.77        23.51 o                         
  15   1  15        667.46        721.47        25.06 o                         
  17   1  15        997.77        921.55        32.69 o                         
  19   1  15        228.42        223.96        22.72 o                         
 -22   2  15        270.42        224.25        18.41 o                         
 -20   2  15          2.11          3.72         7.92 o                         
 -18   2  15        892.92        840.60        20.40 o                         
 -16   2  15         29.40         24.80         5.48 o                         
 -14   2  15        142.76        131.38         7.80 o                         
 -12   2  15         48.75         57.06         5.58 o                         
 -10   2  15        389.20        368.87         9.21 o                         
  -8   2  15         58.02         77.17         4.82 o                         
  -6   2  15       1427.51       1442.03        18.69 o                         
  -4   2  15        273.92        228.75         6.68 o                         
  -2   2  15         11.60         18.67         3.30 o                         
   0   2  15        589.23        608.47        12.63 o                         
   2   2  15       1401.87       1513.27        22.92 o                         
   4   2  15       1487.86       1642.40        21.81 o                         
   6   2  15        834.97        825.84        16.71 o                         
   8   2  15        458.94        491.88        14.79 o                         
  10   2  15        317.92        304.46        11.71 o                         
  12   2  15         16.99          8.59         5.93 o                         
  14   2  15         49.53         31.27         6.97 o                         
  16   2  15        350.99        311.94        28.50 o                         
  18   2  15        525.39        607.82        44.60 o                         
  20   2  15        314.52        307.95        44.12 o                         
 -21   3  15        344.25        371.08        21.96 o                         
 -19   3  15          1.91         -1.73         6.95 o                         
 -17   3  15         91.66        137.70        11.94 o                         
 -15   3  15       1169.21       1153.70        22.31 o                         
 -13   3  15        316.59        330.65        10.89 o                         
 -11   3  15        732.55        800.86        14.23 o                         
  -9   3  15         53.95         64.60         4.85 o                         
  -7   3  15        558.18        530.32         9.69 o                         
  -5   3  15        981.22       1025.38        17.39 o                         
  -3   3  15       1140.92       1088.57        16.36 o                         
  -1   3  15        140.24        126.29         6.57 o                         
   1   3  15        427.23        429.83         9.24 o                         
   3   3  15       5194.08       5622.90        60.17 o                         
   5   3  15          4.02          7.47         3.77 o                         
   7   3  15          0.14          0.63         3.78 o                         
   9   3  15         21.28         22.23         5.11 o                         
  11   3  15        238.24        186.00         9.99 o                         
  13   3  15       5376.34       5475.12        66.36 o                         
  15   3  15        889.39        865.86        37.39 o                         
  17   3  15         69.10         99.02        17.99 o                         
  19   3  15          2.26          7.16        18.54 o                         
 -20   4  15        467.22        504.94        31.75 o                         
 -18   4  15         94.81        130.72        13.36 o                         
 -16   4  15        128.50         94.76        10.12 o                         
 -14   4  15        137.65        146.41         9.93 o                         
 -12   4  15        344.51        367.88        13.37 o                         
 -10   4  15         18.79         28.76         5.62 o                         
  -8   4  15         14.91         11.05         4.47 o                         
  -6   4  15         26.67         19.06         4.12 o                         
  -4   4  15        153.34        169.07         7.26 o                         
  -2   4  15       2078.81       2138.74        28.23 o                         
   0   4  15        607.62        623.87        14.33 o                         
   2   4  15         26.73         19.43         3.82 o                         
   4   4  15        881.14        916.54        20.15 o                         
   6   4  15       1406.96       1291.11        26.08 o                         
   8   4  15        148.32        160.04        11.01 o                         
  10   4  15        132.67        111.30         9.64 o                         
  12   4  15        508.86        495.88        24.59 o                         
  14   4  15        589.16        483.49        24.17 o                         
  16   4  15         13.38         22.85        12.10 o                         
  18   4  15        262.77        243.69        22.48 o                         
 -19   5  15        625.36        711.39        29.69 o                         
 -17   5  15         71.98         61.19        11.32 o                         
 -15   5  15          0.54          2.07         8.51 o                         
 -13   5  15         21.12         16.45         6.22 o                         
 -11   5  15         28.98         25.82         5.71 o                         
  -9   5  15        168.56        148.93         9.07 o                         
  -7   5  15         22.86         27.69         5.47 o                         
  -5   5  15        678.54        644.73        17.30 o                         
  -3   5  15        248.36        190.25         7.30 o                         
  -1   5  15        512.64        539.97        16.76 o                         
   1   5  15       2868.85       2817.77        39.75 o                         
   3   5  15       1231.07       1115.33        23.05 o                         
   5   5  15       1460.74       1343.28        27.90 o                         
   7   5  15         16.41         37.83         7.60 o                         
   9   5  15          1.91          2.29         5.88 o                         
  11   5  15          4.82         -0.36         5.99 o                         
  13   5  15         26.26         38.15         9.76 o                         
  15   5  15        250.57        190.51        17.62 o                         
  17   5  15         33.95         19.07        13.07 o                         
 -18   6  15         18.81         11.65        10.73 o                         
 -16   6  15        121.13        118.28        14.58 o                         
 -14   6  15         11.07         14.05         9.29 o                         
 -12   6  15          9.66          7.32         7.55 o                         
 -10   6  15        293.13        288.49        14.87 o                         
  -8   6  15          3.45          3.91         5.64 o                         
  -6   6  15        230.29        199.38        10.57 o                         
  -4   6  15         86.93        126.44         9.83 o                         
  -2   6  15        200.63        183.16        11.16 o                         
   0   6  15       1163.10       1037.96        22.98 o                         
   2   6  15         30.11         20.57         6.77 o                         
   4   6  15         22.91         15.77         6.81 o                         
   6   6  15       1038.30       1025.32        25.36 o                         
   8   6  15         60.81         84.25        10.96 o                         
  10   6  15        247.73        274.81        15.58 o                         
  12   6  15        122.93        105.49        14.01 o                         
  14   6  15         44.66         33.51        12.05 o                         
  16   6  15        259.07        322.70        23.90 o                         
 -15   7  15          5.50         18.09        11.39 o                         
 -13   7  15         38.29         48.37        11.46 o                         
 -11   7  15        265.77        245.90        18.01 o                         
  -9   7  15         72.57         62.23        11.30 o                         
  -7   7  15         82.81         75.96        14.34 o                         
  -5   7  15        679.74        658.75        26.05 o                         
  -3   7  15        278.22        295.41        19.08 o                         
  -1   7  15         10.49          4.21         7.04 o                         
   1   7  15          7.69          5.22         7.02 o                         
   3   7  15        951.46        896.62        27.31 o                         
   5   7  15       2042.17       1921.43        43.18 o                         
   7   7  15          0.93         -1.52         8.66 o                         
   9   7  15        239.30        251.60        18.81 o                         
  11   7  15        326.18        268.71        26.16 o                         
  13   7  15          9.67          3.45        14.93 o                         
 -12   8  15         20.21          7.04        14.06 o                         
 -10   8  15         40.79         68.11        16.90 o                         
  -8   8  15         33.16         31.02        14.36 o                         
  -6   8  15          7.32          7.00        13.47 o                         
  -4   8  15          3.29          2.39        10.94 o                         
  -2   8  15          0.57          7.88        11.49 o                         
   0   8  15        380.87        336.32        24.60 o                         
   2   8  15         40.68         38.83        11.37 o                         
   4   8  15       1161.77       1271.80        41.80 o                         
   6   8  15         15.16         10.08        11.31 o                         
   8   8  15          0.95         -9.37        11.55 o                         
  10   8  15        128.11        130.29        22.69 o                         
  -7   9  15         33.22         46.05        25.50 o                         
  -5   9  15        105.59        138.97        19.10 o                         
  -3   9  15         19.40         15.01        11.63 o                         
  -1   9  15         39.25         22.43        12.20 o                         
   1   9  15        125.64        174.59        20.97 o                         
   3   9  15        343.72        385.28        28.76 o                         
   5   9  15        837.91        811.85        44.85 o                         
 -22   0  16        962.66       1009.25        39.55 o                         
 -20   0  16         13.02         27.04        10.92 o                         
 -18   0  16       3824.18       3732.33        63.23 o                         
 -16   0  16         23.48         23.89         8.44 o                         
 -14   0  16       1232.14       1149.54        25.15 o                         
 -12   0  16       3862.77       4070.52        54.01 o                         
 -10   0  16       5888.18       6038.02        71.32 o                         
  -8   0  16       7655.66       7863.13       110.54 o                         
  -6   0  16       7354.46       7320.53        94.17 o                         
  -4   0  16         57.47         35.64         5.19 o                         
  -2   0  16       3364.22       3064.90        42.26 o                         
   0   0  16       1683.63       1754.32        31.20 o                         
   2   0  16       2281.09       2148.28        33.58 o                         
   4   0  16      10922.31      11259.55       240.28 o                         
   6   0  16       1089.37       1009.63        22.06 o                         
   8   0  16        382.96        437.80        22.90 o                         
  10   0  16        173.41        188.23        14.41 o                         
  12   0  16        788.67        748.73        50.78 o                         
  14   0  16        259.29        345.26        28.06 o                         
  16   0  16       1033.25        991.18        44.78 o                         
  18   0  16        184.51        134.59        27.56 o                         
  20   0  16        105.51         90.57        29.48 o                         
 -21   1  16        886.89        931.07        26.65 o                         
 -19   1  16         20.39         21.00         7.61 o                         
 -17   1  16       1062.60       1073.15        20.20 o                         
 -15   1  16        770.32        712.79        15.04 o                         
 -13   1  16       1331.88       1399.51        21.67 o                         
 -11   1  16        977.60        924.53        15.59 o                         
  -9   1  16       6605.81       6627.49        55.84 o                         
  -7   1  16       4282.33       4327.14        37.62 o                         
  -5   1  16       4806.06       4786.21        43.23 o                         
  -3   1  16       4520.37       4471.44        42.61 o                         
  -1   1  16        226.92        229.93         9.04 o                         
   1   1  16       7252.60       7603.47        99.60 o                         
   3   1  16       9989.93      10080.74       216.26 o                         
   5   1  16        267.36        296.44        10.94 o                         
   7   1  16       3311.22       3218.19        32.53 o                         
   9   1  16       1408.06       1512.17        23.16 o                         
  11   1  16       2158.24       2068.47        36.86 o                         
  13   1  16        795.75        740.45        28.32 o                         
  15   1  16       2298.58       2238.47        52.43 o                         
  17   1  16       1026.17        950.64        38.79 o                         
  19   1  16        988.83       1005.22        43.70 o                         
 -22   2  16       1075.10       1019.80        44.14 o                         
 -20   2  16       1301.46       1224.48        40.55 o                         
 -18   2  16       2322.70       2410.63        37.53 o                         
 -16   2  16       2210.36       2233.74        31.68 o                         
 -14   2  16       1079.96       1123.47        19.48 o                         
 -12   2  16       7015.02       6909.92        66.46 o                         
 -10   2  16       1364.72       1426.00        20.14 o                         
  -8   2  16       5001.71       4992.66        43.86 o                         
  -6   2  16       2525.23       2303.64        24.46 o                         
  -4   2  16        122.40        142.13         6.15 o                         
  -2   2  16       9070.88       9090.55       164.37 o                         
   0   2  16       6245.60       6915.10        92.53 o                         
   2   2  16       4001.44       4014.29        43.18 o                         
   4   2  16        493.89        496.42        13.53 o                         
   6   2  16       6301.56       6430.70        67.22 o                         
   8   2  16       4082.21       4124.16        53.28 o                         
  10   2  16       2918.16       3182.48        42.29 o                         
  12   2  16       2459.86       2438.71        38.41 o                         
  14   2  16         49.90         85.52        12.18 o                         
  16   2  16        340.45        369.64        37.98 o                         
  18   2  16       2419.27       2597.34        80.04 o                         
 -21   3  16       1072.59       1034.70        34.48 o                         
 -19   3  16       1108.83       1099.72        28.42 o                         
 -17   3  16       1279.63       1348.12        29.02 o                         
 -15   3  16        843.59        861.31        19.79 o                         
 -13   3  16        117.87        121.48         8.76 o                         
 -11   3  16        181.89        179.65         8.83 o                         
  -9   3  16       1795.31       1725.55        22.03 o                         
  -7   3  16        453.97        457.49        12.53 o                         
  -5   3  16       5252.44       5416.43        50.95 o                         
  -3   3  16       6225.04       6171.90        62.42 o                         
  -1   3  16       4361.82       4503.68        47.37 o                         
   1   3  16       3647.10       3911.88        42.35 o                         
   3   3  16        358.24        274.97         8.80 o                         
   5   3  16        232.69        335.20        10.64 o                         
   7   3  16       1145.66       1074.76        21.65 o                         
   9   3  16         18.96         24.52         5.97 o                         
  11   3  16       3957.12       4065.67        50.67 o                         
  13   3  16       5866.42       6148.08       120.24 o                         
  15   3  16       1882.41       1833.80        54.95 o                         
  17   3  16        525.15        664.79        42.52 o                         
  19   3  16        706.39        768.57        42.32 o                         
 -20   4  16        320.32        363.11        23.08 o                         
 -18   4  16        839.90        772.10        29.46 o                         
 -16   4  16       1547.81       1471.31        34.22 o                         
 -14   4  16       7108.34       7034.55        79.10 o                         
 -12   4  16       2149.75       2192.85        42.91 o                         
 -10   4  16         23.74         12.28         5.18 o                         
  -8   4  16        190.89        190.26         9.65 o                         
  -6   4  16         80.71         68.48         6.08 o                         
  -4   4  16       2820.42       3050.82        44.47 o                         
  -2   4  16        153.49        115.21         8.25 o                         
   0   4  16        583.23        613.69        16.39 o                         
   2   4  16        866.71        861.72        16.30 o                         
   4   4  16       9215.00       9659.78       117.71 o                         
   6   4  16       2998.17       3124.58        46.86 o                         
   8   4  16       2825.93       2912.36        42.92 o                         
  10   4  16       5474.76       5485.10        80.14 o                         
  12   4  16        224.81        221.61        16.71 o                         
  14   4  16       1309.37       1332.38        40.86 o                         
  16   4  16       1827.44       1759.55        62.58 o                         
  18   4  16         25.67         26.36        18.27 o                         
 -19   5  16       1581.64       1618.02        40.14 o                         
 -17   5  16       2150.67       2367.72        46.79 o                         
 -15   5  16        640.90        539.20        24.67 o                         
 -13   5  16       3017.38       2982.31        50.48 o                         
 -11   5  16       1003.55        974.18        21.62 o                         
  -9   5  16       1430.92       1512.44        25.69 o                         
  -7   5  16        385.92        370.92        13.83 o                         
  -5   5  16       5144.28       4974.75        51.84 o                         
  -3   5  16       7841.90       7978.81        84.17 o                         
  -1   5  16        762.95        774.99        20.11 o                         
   1   5  16       2710.62       2598.24        45.10 o                         
   3   5  16         16.85         14.52         5.06 o                         
   5   5  16       4146.60       4213.98        58.22 o                         
   7   5  16       3289.56       3167.13        52.29 o                         
   9   5  16       4779.40       4969.24        66.36 o                         
  11   5  16        176.06        157.31        13.38 o                         
  13   5  16        472.83        471.24        24.18 o                         
  15   5  16       1698.07       1747.26        46.90 o                         
 -16   6  16        175.68        141.00        17.04 o                         
 -14   6  16        962.14        922.23        33.98 o                         
 -12   6  16       1088.14       1100.68        29.64 o                         
 -10   6  16       1333.18       1386.18        32.38 o                         
  -8   6  16       3363.40       3474.64        52.29 o                         
  -6   6  16        524.43        532.44        16.82 o                         
  -4   6  16       1582.47       1858.79        34.49 o                         
  -2   6  16       1509.33       1391.64        30.13 o                         
   0   6  16       1845.53       2130.91        45.94 o                         
   2   6  16        541.05        477.49        23.76 o                         
   4   6  16       2426.44       2550.96        42.02 o                         
   6   6  16       2181.85       2052.16        40.30 o                         
   8   6  16        829.67        977.03        27.10 o                         
  10   6  16        515.51        488.49        22.52 o                         
  12   6  16       1624.41       1691.80        42.85 o                         
  14   6  16        292.54        259.88        26.40 o                         
 -15   7  16         96.85         62.75        16.16 o                         
 -13   7  16        307.11        391.49        28.87 o                         
 -11   7  16       2282.51       2159.33        46.67 o                         
  -9   7  16       1631.03       1769.15        46.14 o                         
  -7   7  16       2325.96       2353.30        54.06 o                         
  -5   7  16       1072.38       1028.26        28.97 o                         
  -3   7  16        985.43        850.28        43.20 o                         
  -1   7  16        397.30        368.87        20.26 o                         
   1   7  16       2941.38       2759.68        51.67 o                         
   3   7  16        765.88        752.30        29.45 o                         
   5   7  16        124.05        137.95        16.09 o                         
   7   7  16        311.43        304.82        22.07 o                         
   9   7  16         57.75         64.65        13.90 o                         
  11   7  16        117.10        150.82        23.25 o                         
 -12   8  16        851.61        826.03        75.56 o                         
 -10   8  16         49.05         30.24        21.81 o                         
  -8   8  16       2342.04       2248.07        63.28 o                         
  -6   8  16       1919.13       1901.27        57.77 o                         
  -4   8  16       1110.90       1036.03        37.95 o                         
  -2   8  16        838.05        847.35        37.83 o                         
   0   8  16        586.16        575.63        31.84 o                         
   2   8  16       1328.85       1306.45        43.01 o                         
   4   8  16       1099.95       1158.67        40.94 o                         
   6   8  16       2879.42       2890.34        66.34 o                         
   8   8  16         35.48         69.82        28.99 o                         
  -5   9  16        619.47        633.34        44.96 o                         
  -3   9  16       2240.74       2381.67        58.22 o                         
  -1   9  16        775.23        813.62        42.97 o                         
   1   9  16        588.49        615.97        39.87 o                         
   3   9  16       1261.06       1129.33       105.79 o                         
 -21   1  17         67.20         39.66        11.41 o                         
 -19   1  17         43.14         32.43         8.72 o                         
 -17   1  17        675.12        555.06        17.27 o                         
 -15   1  17         32.98         29.73         5.44 o                         
 -13   1  17        576.64        487.31        14.90 o                         
 -11   1  17        362.36        297.65        10.05 o                         
  -9   1  17        119.40        117.71         7.04 o                         
  -7   1  17         13.57          9.59         3.73 o                         
  -5   1  17       2113.60       2193.97        24.80 o                         
  -3   1  17        111.18        107.38         5.79 o                         
  -1   1  17        755.12        795.51        16.49 o                         
   1   1  17          8.64          6.73         3.98 o                         
   3   1  17       3614.86       3876.78        43.04 o                         
   5   1  17        232.56        190.72         9.56 o                         
   7   1  17        651.27        656.85        20.68 o                         
   9   1  17         83.17         69.81         7.59 o                         
  11   1  17        299.35        249.82        12.55 o                         
  13   1  17        784.40        707.04        30.39 o                         
  15   1  17         31.41         12.44         9.52 o                         
  17   1  17          0.63         -6.64        10.50 o                         
  19   1  17        186.94        216.57        26.65 o                         
 -20   2  17          0.23          8.07         9.00 o                         
 -18   2  17         19.48         14.01         7.50 o                         
 -16   2  17         38.97         28.80         6.50 o                         
 -14   2  17        738.61        647.96        16.49 o                         
 -12   2  17        736.85        697.27        19.58 o                         
 -10   2  17        556.63        507.35        12.40 o                         
  -8   2  17        912.84        948.66        16.18 o                         
  -6   2  17       2863.65       2970.27        30.66 o                         
  -4   2  17        916.61        845.03        12.97 o                         
  -2   2  17       2134.51       2282.60        26.37 o                         
   0   2  17        274.61        289.57        12.89 o                         
   2   2  17        697.16        703.07        14.90 o                         
   4   2  17        611.45        631.67        14.71 o                         
   6   2  17        164.83        174.10         9.72 o                         
   8   2  17        725.66        766.30        21.17 o                         
  10   2  17         41.89         41.15         7.25 o                         
  12   2  17         22.80         20.96         7.56 o                         
  14   2  17        841.28        851.54        43.36 o                         
  16   2  17          2.13          1.10        12.31 o                         
  18   2  17        396.28        374.00        58.18 o                         
 -21   3  17        768.00        706.17        30.93 o                         
 -19   3  17         67.88         46.31        10.21 o                         
 -17   3  17         74.02         73.50        11.38 o                         
 -15   3  17       1697.90       1685.61        32.23 o                         
 -13   3  17          1.62          1.28         5.76 o                         
 -11   3  17       1010.93       1000.63        19.04 o                         
  -9   3  17       1405.75       1342.63        20.58 o                         
  -7   3  17         27.39         15.62         3.47 o                         
  -5   3  17       2940.54       2809.11        28.79 o                         
  -3   3  17         26.96         32.44         3.48 o                         
  -1   3  17         74.82         66.95         4.43 o                         
   1   3  17        534.02        520.27        11.42 o                         
   3   3  17        749.92        688.90        13.51 o                         
   5   3  17        896.01        892.24        16.57 o                         
   7   3  17       1873.11       1873.57        29.46 o                         
   9   3  17         11.25         -3.21         5.12 o                         
  11   3  17        770.33        755.73        22.06 o                         
  13   3  17        263.21        218.78        16.95 o                         
  15   3  17         44.59         38.63        14.74 o                         
  17   3  17          4.98         12.57        16.81 o                         
 -20   4  17         35.47         51.44        14.32 o                         
 -18   4  17         99.54         87.19        12.63 o                         
 -16   4  17        364.46        339.21        17.73 o                         
 -14   4  17        159.32        135.88        11.66 o                         
 -12   4  17        253.60        260.99        12.95 o                         
 -10   4  17         39.89         36.88         6.61 o                         
  -8   4  17        601.42        526.12        19.41 o                         
  -6   4  17        324.11        317.06        12.34 o                         
  -4   4  17        655.22        612.04        19.07 o                         
  -2   4  17        250.94        228.63        13.09 o                         
   0   4  17        602.92        519.05        13.98 o                         
   2   4  17          0.34          6.95         5.14 o                         
   4   4  17         30.50          7.50         5.33 o                         
   6   4  17        486.62        459.20        25.30 o                         
   8   4  17         26.14         26.78         7.46 o                         
  10   4  17         17.95         22.12         8.26 o                         
  12   4  17        366.69        321.95        22.82 o                         
  14   4  17        183.91        157.73        18.53 o                         
  16   4  17        337.66        277.29        23.03 o                         
 -17   5  17         50.86         33.39        10.72 o                         
 -15   5  17        724.73        792.16        26.71 o                         
 -13   5  17       1086.89       1165.07        40.03 o                         
 -11   5  17        315.14        267.01        14.49 o                         
  -9   5  17          2.46          3.10         5.60 o                         
  -7   5  17          0.29          3.48         5.17 o                         
  -5   5  17         49.75         56.85         7.19 o                         
  -3   5  17        415.76        394.62        14.93 o                         
  -1   5  17        477.65        455.37        16.45 o                         
   1   5  17          2.32          4.11         5.91 o                         
   3   5  17         53.34         56.57         8.13 o                         
   5   5  17       1589.08       1502.25        31.03 o                         
   7   5  17        378.09        330.29        16.36 o                         
   9   5  17         39.47         50.49         8.90 o                         
  11   5  17        244.80        272.00        24.15 o                         
  13   5  17         22.74         10.39        11.01 o                         
  15   5  17         28.91         20.71        12.54 o                         
 -16   6  17        419.20        421.34        24.46 o                         
 -14   6  17         86.92         71.22        14.16 o                         
 -12   6  17        518.41        450.20        24.14 o                         
 -10   6  17         76.93         91.30        11.46 o                         
  -8   6  17        654.46        587.41        23.04 o                         
  -6   6  17        197.93        188.99        15.03 o                         
  -4   6  17         21.76         30.85         9.26 o                         
  -2   6  17       1336.96       1207.57        31.53 o                         
   0   6  17         95.32         52.94        10.57 o                         
   2   6  17        221.52        164.51        14.92 o                         
   4   6  17         37.38         30.96         9.06 o                         
   6   6  17        321.34        270.06        18.15 o                         
   8   6  17         13.26         18.56         9.34 o                         
  10   6  17         12.71         -1.67        11.43 o                         
  12   6  17        213.06        253.77        33.34 o                         
 -13   7  17         94.99         88.46        17.00 o                         
 -11   7  17        103.32        117.91        16.43 o                         
  -9   7  17          3.56          1.74        10.09 o                         
  -7   7  17          1.47         -1.38         9.89 o                         
  -5   7  17        258.03        273.32        19.06 o                         
  -3   7  17        257.22        287.13        19.66 o                         
  -1   7  17         22.19         27.34         9.86 o                         
   1   7  17       1030.94        988.57        33.96 o                         
   3   7  17          6.62          1.34         8.89 o                         
   5   7  17        123.11        137.66        16.42 o                         
   7   7  17        188.46        123.36        15.67 o                         
   9   7  17        997.32        955.67        49.80 o                         
  11   7  17         38.95         58.11        20.91 o                         
 -10   8  17        206.13        241.36        35.78 o                         
  -8   8  17        626.48        630.34        43.50 o                         
  -6   8  17        124.89        146.10        20.75 o                         
  -4   8  17        174.43        150.94        18.83 o                         
  -2   8  17         23.53         21.37        12.85 o                         
   0   8  17         25.70         32.64        13.76 o                         
   2   8  17        221.12        209.15        21.46 o                         
   4   8  17         95.06         98.96        18.13 o                         
   6   8  17         11.22         -4.29        14.73 o                         
 -20   0  18        307.76        337.38        29.14 o                         
 -18   0  18        664.57        571.25        27.15 o                         
 -16   0  18       1023.18       1034.65        29.88 o                         
 -14   0  18         49.09         61.48         9.27 o                         
 -12   0  18        411.75        428.50        17.24 o                         
 -10   0  18       6160.81       6092.82        79.27 o                         
  -8   0  18       3083.31       2968.49        45.10 o                         
  -6   0  18       3563.19       3766.70        49.26 o                         
  -4   0  18       4604.45       4504.09        59.09 o                         
  -2   0  18        950.99        919.80        24.11 o                         
   2   0  18        540.41        486.77        22.53 o                         
   4   0  18       3240.16       3317.81        51.45 o                         
   6   0  18        736.26        838.08        25.23 o                         
   8   0  18        590.02        569.69        25.26 o                         
  10   0  18       1876.81       1837.17        58.32 o                         
  12   0  18       4117.06       4161.44        84.47 o                         
  14   0  18       1801.51       1589.94        60.99 o                         
  16   0  18        196.29        187.31        29.03 o                         
  18   0  18       1658.72       1504.14        72.73 o                         
 -21   1  18        532.04        519.96        24.57 o                         
 -19   1  18        582.66        500.61        21.66 o                         
 -17   1  18        712.54        768.54        20.11 o                         
 -15   1  18       2679.31       2643.30        38.72 o                         
 -13   1  18       1512.80       1480.55        22.51 o                         
 -11   1  18       1699.01       1727.48        23.76 o                         
  -9   1  18       6502.42       6307.31        59.00 o                         
  -7   1  18        843.80        888.64        15.74 o                         
  -5   1  18       3451.69       3410.23        34.25 o                         
  -3   1  18       2498.38       2590.83        29.05 o                         
  -1   1  18        498.32        463.80        13.11 o                         
   1   1  18       1845.20       1853.86        27.93 o                         
   3   1  18       2699.96       2834.54        35.76 o                         
   5   1  18        265.37        219.13        11.78 o                         
   7   1  18        703.58        725.03        18.39 o                         
   9   1  18       4498.64       4569.59        52.53 o                         
  11   1  18        514.58        531.85        19.53 o                         
  13   1  18        429.42        393.12        19.86 o                         
  15   1  18        267.62        274.22        21.28 o                         
  17   1  18        424.91        440.29        40.04 o                         
 -20   2  18       2117.38       2034.17        40.92 o                         
 -18   2  18        477.66        531.05        22.17 o                         
 -16   2  18       1246.07       1219.72        29.32 o                         
 -14   2  18       6043.40       6455.12        66.20 o                         
 -12   2  18       3764.65       3704.07        43.79 o                         
 -10   2  18         22.71         27.41         4.84 o                         
  -8   2  18        539.82        516.30        12.75 o                         
  -6   2  18       8970.63       8956.50        91.32 o                         
  -4   2  18       3611.42       3655.49        33.44 o                         
  -2   2  18       9026.39       9855.55       126.84 o                         
   0   2  18       4494.97       4505.28        50.32 o                         
   2   2  18       2194.01       2367.38        30.64 o                         
   4   2  18       7433.17       7398.59        73.06 o                         
   6   2  18       3677.44       3872.68        50.27 o                         
   8   2  18       4034.51       4145.31        50.84 o                         
  10   2  18       1708.65       1806.66        33.53 o                         
  12   2  18       1202.14       1389.85        35.59 o                         
  14   2  18       1318.06       1306.26        46.26 o                         
  16   2  18       1526.00       1479.33        52.59 o                         
  18   2  18       1182.78       1123.99        98.53 o                         
 -19   3  18        156.30        132.16        13.73 o                         
 -17   3  18        285.03        320.23        19.66 o                         
 -15   3  18        718.95        763.44        23.56 o                         
 -13   3  18       1207.17       1222.18        27.21 o                         
 -11   3  18       1985.66       1992.78        30.67 o                         
  -9   3  18       3925.61       3883.96        46.00 o                         
  -7   3  18       1218.80       1273.67        22.12 o                         
  -5   3  18         17.56         12.57         4.00 o                         
  -3   3  18        679.61        687.27        13.50 o                         
  -1   3  18       1476.28       1501.73        20.39 o                         
   1   3  18        906.40        892.21        16.17 o                         
   3   3  18       1367.25       1443.63        21.29 o                         
   5   3  18       1744.88       1697.43        25.85 o                         
   7   3  18       4701.72       5116.11        59.77 o                         
   9   3  18       3596.91       3517.69        52.09 o                         
  11   3  18        878.99        967.03        30.32 o                         
  13   3  18       3274.58       3231.39        85.12 o                         
  15   3  18        723.20        678.75        37.81 o                         
  17   3  18         61.86         54.58        16.82 o                         
 -18   4  18       1800.56       1805.04        80.44 o                         
 -16   4  18       1252.56       1240.50        32.75 o                         
 -14   4  18        109.78         75.44        10.21 o                         
 -12   4  18         13.44          4.48         7.40 o                         
 -10   4  18       1104.49       1066.18        21.73 o                         
  -8   4  18         81.09         66.26         7.33 o                         
  -6   4  18        412.32        455.44        14.48 o                         
  -4   4  18        717.01        632.04        16.47 o                         
  -2   4  18       1484.63       1530.27        26.88 o                         
   0   4  18       4908.14       4622.69        61.17 o                         
   2   4  18       3449.44       3822.03        47.17 o                         
   4   4  18       1271.68       1106.68        22.31 o                         
   6   4  18        522.15        564.26        17.81 o                         
   8   4  18        193.18        211.15        14.43 o                         
  10   4  18        606.31        592.93        41.69 o                         
  12   4  18        293.24        270.81        21.54 o                         
  14   4  18        173.19        220.94        31.51 o                         
  16   4  18       1204.47       1190.82        58.36 o                         
 -17   5  18       1451.40       1392.77        47.94 o                         
 -15   5  18       1346.10       1283.03        33.57 o                         
 -13   5  18        540.45        504.93        24.39 o                         
 -11   5  18       2940.26       3089.92        51.26 o                         
  -9   5  18        733.07        738.97        21.28 o                         
  -7   5  18       2980.28       3039.02        42.14 o                         
  -5   5  18       4366.92       4243.45        52.23 o                         
  -3   5  18       5163.53       5425.33        67.16 o                         
  -1   5  18        935.11        942.99        22.79 o                         
   1   5  18       1954.36       1841.08        34.28 o                         
   3   5  18       3073.89       3002.56        45.80 o                         
   5   5  18       3504.61       3661.49        58.16 o                         
   7   5  18       4401.89       4280.59        65.33 o                         
   9   5  18       1197.65       1232.65        33.68 o                         
  11   5  18       1674.06       1720.44        47.09 o                         
  13   5  18       1729.39       1781.68        49.76 o                         
 -14   6  18        515.62        501.81        28.29 o                         
 -12   6  18        980.62       1028.13        35.35 o                         
 -10   6  18        723.47        706.61        27.22 o                         
  -8   6  18       2090.56       2144.20        52.53 o                         
  -6   6  18       1418.83       1439.71        33.34 o                         
  -4   6  18        438.65        501.06        34.64 o                         
  -2   6  18       4636.69       4452.05        77.08 o                         
   0   6  18        627.50        607.57        29.35 o                         
   2   6  18        132.15        145.03        14.61 o                         
   4   6  18        668.42        599.05        26.59 o                         
   6   6  18       1184.37       1210.09        35.34 o                         
   8   6  18       1660.11       1619.17        44.56 o                         
  10   6  18        107.58        106.58        21.61 o                         
  12   6  18         34.26         26.48        13.85 o                         
 -11   7  18       1846.43       2018.71        58.58 o                         
  -9   7  18        955.26        915.07        62.42 o                         
  -7   7  18        773.81        807.19        38.70 o                         
  -5   7  18        623.04        555.80        27.24 o                         
  -3   7  18        179.30        201.69        17.42 o                         
  -1   7  18        301.61        258.00        19.43 o                         
   1   7  18         56.09         66.93        13.06 o                         
   3   7  18       1823.08       1781.65        44.04 o                         
   5   7  18        152.61        218.76        19.75 o                         
   7   7  18        853.42        861.42        42.20 o                         
   9   7  18       1021.19        990.59        50.87 o                         
  -8   8  18        413.40        457.35        33.39 o                         
  -6   8  18       2282.21       2304.57        68.65 o                         
  -4   8  18         56.92         42.17        15.60 o                         
  -2   8  18        535.79        448.66        36.87 o                         
   0   8  18       1011.01       1095.26        75.55 o                         
   2   8  18        283.86        274.13        25.51 o                         
   4   8  18         79.67         54.11        18.25 o                         
 -19   1  19         10.09          1.87         8.96 o                         
 -17   1  19         30.12         47.21         8.82 o                         
 -15   1  19        172.96        151.93        10.31 o                         
 -13   1  19        958.60        868.45        18.48 o                         
 -11   1  19         52.22         53.76         6.09 o                         
  -9   1  19       1315.51       1339.80        21.17 o                         
  -7   1  19        647.39        617.97        13.90 o                         
  -5   1  19        229.24        205.06         8.43 o                         
  -3   1  19       1983.60       2114.77        28.64 o                         
  -1   1  19         40.01         37.30         5.50 o                         
   1   1  19        118.43        122.28         8.16 o                         
   3   1  19       2069.43       2156.09        31.93 o                         
   5   1  19          0.54         -0.29         4.80 o                         
   7   1  19        582.02        567.76        16.43 o                         
   9   1  19        460.87        374.38        15.59 o                         
  11   1  19        493.23        393.67        18.22 o                         
  13   1  19        382.29        392.65        28.48 o                         
  15   1  19        111.55        106.81        15.54 o                         
  17   1  19          2.33         -1.21        12.29 o                         
 -20   2  19          5.38         17.98        10.08 o                         
 -18   2  19          3.66         -0.32         8.45 o                         
 -16   2  19        237.02        215.34        19.82 o                         
 -14   2  19        233.02        221.94        13.42 o                         
 -12   2  19         50.47         41.21         6.92 o                         
 -10   2  19        124.28         97.24         7.78 o                         
  -8   2  19        303.24        273.32        11.20 o                         
  -6   2  19          6.34          7.42         4.30 o                         
  -4   2  19        715.25        746.59        14.03 o                         
  -2   2  19       2629.31       2728.11        30.96 o                         
   0   2  19         66.78         61.85         6.24 o                         
   2   2  19          7.22          5.19         4.65 o                         
   4   2  19        627.17        617.79        16.47 o                         
   6   2  19       1281.26       1219.63        23.95 o                         
   8   2  19          3.35          4.86         5.55 o                         
  10   2  19        148.62        127.28        12.25 o                         
  12   2  19         30.79         27.75        12.96 o                         
  14   2  19        456.72        464.01        39.20 o                         
  16   2  19         45.34         37.77        19.88 o                         
 -19   3  19        100.00        125.18        13.47 o                         
 -17   3  19         12.07          3.89         8.77 o                         
 -15   3  19        961.05        862.56        26.91 o                         
 -13   3  19        250.89        196.77        13.06 o                         
 -11   3  19       2977.28       2852.03        65.01 o                         
  -9   3  19        131.28        168.77        10.14 o                         
  -7   3  19        260.55        246.24        12.50 o                         
  -5   3  19        288.10        257.98        11.65 o                         
  -3   3  19        424.95        442.47        13.72 o                         
  -1   3  19       1180.37       1143.76        21.23 o                         
   1   3  19       1386.50       1373.37        22.72 o                         
   3   3  19          0.25         -3.97         4.74 o                         
   5   3  19        494.18        415.17        15.73 o                         
   7   3  19        964.97        968.21        23.12 o                         
   9   3  19        127.10        110.99        11.61 o                         
  11   3  19        162.91        161.10        16.23 o                         
  13   3  19          6.95         18.35        13.04 o                         
  15   3  19          2.68          2.59        13.13 o                         
 -18   4  19        344.89        285.01        21.13 o                         
 -16   4  19          3.54         -1.22         8.68 o                         
 -14   4  19        273.98        267.64        16.42 o                         
 -12   4  19        790.54        787.03        24.02 o                         
 -10   4  19        144.06        134.91        10.68 o                         
  -8   4  19        238.67        226.21        11.69 o                         
  -6   4  19         26.89         16.64         5.65 o                         
  -4   4  19          1.16          9.05         5.42 o                         
  -2   4  19         12.96         10.09         5.44 o                         
   0   4  19       1587.79       1591.03        35.56 o                         
   2   4  19         23.38         11.26         6.56 o                         
   4   4  19          5.80          0.17         5.50 o                         
   6   4  19        416.14        326.90        15.50 o                         
   8   4  19        729.95        662.12        24.84 o                         
  10   4  19         97.18        119.13        12.52 o                         
  12   4  19         39.03         30.64        13.38 o                         
  14   4  19         52.80         51.54        21.91 o                         
 -15   5  19        450.20        371.91        21.85 o                         
 -13   5  19       1438.50       1482.11        47.62 o                         
 -11   5  19        366.73        308.29        22.14 o                         
  -9   5  19          1.05          6.04         7.78 o                         
  -7   5  19         68.74         82.04         9.54 o                         
  -5   5  19         10.40          7.94         6.68 o                         
  -3   5  19        917.93        781.89        29.45 o                         
  -1   5  19        435.16        379.46        18.83 o                         
   1   5  19         22.39         20.21         8.92 o                         
   3   5  19        186.21        205.37        15.73 o                         
   5   5  19        149.27        143.01        13.93 o                         
   7   5  19          0.08          5.99         8.64 o                         
   9   5  19        143.92        133.57        14.51 o                         
  11   5  19          1.15         -7.21        10.65 o                         
  13   5  19        538.68        536.00        41.56 o                         
 -14   6  19         66.26         95.36        15.65 o                         
 -12   6  19        587.86        599.39        30.68 o                         
 -10   6  19         34.11         70.61        13.90 o                         
  -8   6  19        291.71        296.36        22.27 o                         
  -6   6  19        217.32        221.56        17.78 o                         
  -4   6  19        222.33        170.49        15.15 o                         
  -2   6  19        255.01        235.20        17.56 o                         
   0   6  19         99.32        112.02        14.55 o                         
   2   6  19        425.01        344.11        23.31 o                         
   4   6  19        674.25        696.46        32.06 o                         
   6   6  19        133.67        162.67        17.71 o                         
   8   6  19         34.43         34.91        13.22 o                         
  10   6  19        143.07        128.31        21.64 o                         
 -11   7  19        344.29        319.23        27.67 o                         
  -9   7  19         22.03         19.90        12.07 o                         
  -7   7  19        113.31         91.76        17.79 o                         
  -5   7  19          5.40          1.48         9.93 o                         
  -3   7  19         36.98         61.50        13.44 o                         
  -1   7  19       1011.79       1057.71        34.28 o                         
   1   7  19          2.10          0.42        10.02 o                         
   3   7  19        169.79        116.03        15.89 o                         
   5   7  19        409.55        386.49        28.56 o                         
   7   7  19         12.47         10.92        11.65 o                         
  -4   8  19          0.71          3.32        13.26 o                         
  -2   8  19         14.64         14.78        13.34 o                         
   0   8  19        199.67        160.90        20.94 o                         
 -18   0  20         46.14          5.90        13.90 o                         
 -16   0  20       1122.19       1042.81        38.00 o                         
 -14   0  20        882.04        874.37        30.65 o                         
 -12   0  20       2920.70       2947.06        57.62 o                         
 -10   0  20        375.47        377.12        19.08 o                         
  -8   0  20       7518.03       7721.89        95.71 o                         
  -6   0  20        351.55        313.73        15.21 o                         
  -4   0  20        618.45        580.46        23.21 o                         
  -2   0  20        162.73        156.04        12.58 o                         
   0   0  20        379.06        362.92        17.52 o                         
   2   0  20        832.89        858.02        30.21 o                         
   4   0  20         32.89         35.70         9.64 o                         
   6   0  20       9740.50       9800.17       141.17 o                         
   8   0  20        813.00        724.06        28.68 o                         
  10   0  20       5667.66       5975.48       160.06 o                         
  12   0  20       2195.86       2034.26        55.37 o                         
  14   0  20        857.42        828.63        45.97 o                         
  16   0  20        220.01        232.56        27.63 o                         
 -19   1  20        476.13        457.69        26.95 o                         
 -17   1  20       1974.61       1987.44        38.89 o                         
 -15   1  20       2841.19       2879.29        42.57 o                         
 -13   1  20       2241.85       2199.64        34.48 o                         
 -11   1  20       1785.37       1894.61        29.36 o                         
  -9   1  20        622.19        602.40        15.59 o                         
  -7   1  20       3753.02       3732.25        42.49 o                         
  -5   1  20       1201.30       1217.76        19.63 o                         
  -3   1  20      10568.13      10900.15       120.31 o                         
  -1   1  20        236.93        215.71        10.76 o                         
   1   1  20        234.79        217.84        10.49 o                         
   3   1  20       4804.69       4862.70        55.48 o                         
   5   1  20       1749.97       1854.34        32.22 o                         
   7   1  20       1754.74       1679.94        31.43 o                         
   9   1  20       2864.63       3030.03        51.64 o                         
  11   1  20        572.16        525.09        27.26 o                         
  13   1  20        523.25        592.06        27.47 o                         
  15   1  20       1024.75       1034.50        46.66 o                         
 -18   2  20       2273.60       2439.36        57.88 o                         
 -16   2  20        494.71        529.69        24.00 o                         
 -14   2  20        123.18        146.28        12.85 o                         
 -12   2  20       1183.05       1107.18        24.60 o                         
 -10   2  20        406.52        340.95        15.65 o                         
  -8   2  20        289.56        317.79        12.84 o                         
  -6   2  20       7502.06       7586.57        75.47 o                         
  -4   2  20       1600.62       1763.26        25.53 o                         
  -2   2  20        695.04        658.38        14.90 o                         
   0   2  20       1352.53       1416.51        24.40 o                         
   2   2  20        852.20        804.11        19.32 o                         
   4   2  20         31.02         22.52         6.06 o                         
   6   2  20       1219.37       1193.89        25.88 o                         
   8   2  20        581.23        602.36        24.86 o                         
  10   2  20         70.42         52.48        12.56 o                         
  12   2  20       1950.37       2115.48        59.70 o                         
  14   2  20         28.57         21.53        14.19 o                         
 -17   3  20       1057.07       1037.17        34.07 o                         
 -15   3  20        767.75        789.96        30.56 o                         
 -13   3  20        881.00        855.39        23.94 o                         
 -11   3  20        837.95        813.04        23.85 o                         
  -9   3  20        235.97        235.53        13.10 o                         
  -7   3  20        804.29        723.83        18.07 o                         
  -5   3  20         58.93         89.19         8.02 o                         
  -3   3  20       1172.42       1040.52        21.75 o                         
  -1   3  20       4670.62       4891.23        53.63 o                         
   1   3  20       5894.55       6232.04        65.94 o                         
   3   3  20       5586.60       5740.57        65.20 o                         
   5   3  20       2444.44       2400.53        40.30 o                         
   7   3  20       1253.58       1238.42        30.53 o                         
   9   3  20        255.59        234.52        16.35 o                         
  11   3  20        145.67        151.24        16.56 o                         
  13   3  20       1166.65       1124.69        52.05 o                         
 -16   4  20         40.29         22.71        10.08 o                         
 -14   4  20        707.70        733.26        28.22 o                         
 -12   4  20        977.11        955.33        29.88 o                         
 -10   4  20       4762.53       4981.24        68.54 o                         
  -8   4  20       2489.05       2425.11        40.19 o                         
  -6   4  20        722.52        706.22        21.94 o                         
  -4   4  20       3894.66       3863.33        51.08 o                         
  -2   4  20       3747.41       3761.13        51.95 o                         
   0   4  20       4716.32       4754.28        61.75 o                         
   2   4  20       2904.23       2899.95        61.47 o                         
   4   4  20       1706.22       1698.53        40.15 o                         
   6   4  20        775.51        714.35        22.91 o                         
   8   4  20        439.97        509.30        22.33 o                         
  10   4  20       3682.21       3728.23        72.77 o                         
  12   4  20       2078.82       2100.64        79.60 o                         
 -15   5  20        784.48        892.70        72.53 o                         
 -13   5  20        715.43        712.30        40.64 o                         
 -11   5  20        342.43        297.47        26.67 o                         
  -9   5  20       2587.37       2728.94        52.31 o                         
  -7   5  20         45.61         60.40        10.05 o                         
  -5   5  20         14.62         23.24         8.79 o                         
  -3   5  20        424.03        423.16        21.88 o                         
  -1   5  20       2480.47       2584.18        50.46 o                         
   1   5  20        774.84        671.04        31.58 o                         
   3   5  20       1156.66       1237.59        33.73 o                         
   5   5  20        321.34        310.86        19.93 o                         
   7   5  20        544.79        486.53        24.58 o                         
   9   5  20       1153.65       1178.16        36.15 o                         
  11   5  20        175.94        211.78        34.90 o                         
 -12   6  20       1695.83       1773.78        58.90 o                         
 -10   6  20       1195.17       1159.23        56.65 o                         
  -8   6  20       2040.11       1928.72        49.69 o                         
  -6   6  20       1538.73       1566.19        44.78 o                         
  -4   6  20        692.25        616.63        42.77 o                         
  -2   6  20         92.62         81.83        13.17 o                         
   0   6  20        691.11        632.46        36.13 o                         
   2   6  20        249.49        310.54        22.77 o                         
   4   6  20        628.44        534.44        28.90 o                         
   6   6  20       2287.64       2302.11        61.49 o                         
   8   6  20       1152.22       1024.17        40.66 o                         
  -9   7  20        525.50        575.80        44.81 o                         
  -7   7  20        467.56        433.68        28.94 o                         
  -5   7  20       1484.66       1504.82        42.75 o                         
  -3   7  20        351.66        333.27        22.71 o                         
  -1   7  20        141.73        145.74        16.50 o                         
   1   7  20        661.93        566.52        28.66 o                         
   3   7  20       1306.28       1307.79        45.68 o                         
   5   7  20        268.03        228.23        21.43 o                         
 -17   1  21        240.96        266.46        20.06 o                         
 -15   1  21         27.89         24.59         9.05 o                         
 -13   1  21        281.20        267.32        14.82 o                         
 -11   1  21        125.17        148.15        10.86 o                         
  -9   1  21        404.09        423.55        16.56 o                         
  -7   1  21       1465.03       1452.89        24.65 o                         
  -5   1  21        478.05        434.96        14.24 o                         
  -3   1  21       1420.70       1427.08        24.12 o                         
  -1   1  21        583.42        566.11        16.60 o                         
   1   1  21        740.51        698.25        18.63 o                         
   3   1  21       1041.38       1057.35        22.44 o                         
   5   1  21         30.97         36.33         7.74 o                         
   7   1  21        811.68        811.48        24.92 o                         
   9   1  21         57.11         33.70        10.55 o                         
  11   1  21        166.61        125.76        14.54 o                         
  13   1  21        168.99        110.01        17.77 o                         
  15   1  21        243.31        245.52        79.94 o                         
 -18   2  21         19.36         17.73        10.81 o                         
 -16   2  21         31.70         52.90        11.49 o                         
 -14   2  21          1.43         -2.18         8.03 o                         
 -12   2  21         84.62         82.43        11.26 o                         
 -10   2  21         76.49         68.93         9.38 o                         
  -8   2  21        487.45        439.01        18.88 o                         
  -6   2  21        849.09        793.20        21.51 o                         
  -4   2  21         10.54         10.23         4.96 o                         
  -2   2  21        871.06        947.68        18.46 o                         
   0   2  21          0.16         -1.02         4.86 o                         
   2   2  21        966.07        975.56        21.22 o                         
   4   2  21       1032.20       1027.93        25.82 o                         
   6   2  21        665.56        664.22        25.15 o                         
   8   2  21        128.00        145.25        16.02 o                         
  10   2  21          0.54         -8.62         9.57 o                         
  12   2  21        114.99         87.19        13.70 o                         
  14   2  21        222.48        249.20        28.64 o                         
 -17   3  21        448.71        423.79        23.00 o                         
 -15   3  21         44.87         63.07        12.67 o                         
 -13   3  21        313.95        304.78        18.43 o                         
 -11   3  21       1428.27       1418.96        31.58 o                         
  -9   3  21         93.83        108.74        11.08 o                         
  -7   3  21        150.50        138.50        10.88 o                         
  -5   3  21        178.15        167.32        11.02 o                         
  -3   3  21        874.21        868.04        21.94 o                         
  -1   3  21         11.50          5.43         6.07 o                         
   1   3  21         89.00         80.69         9.30 o                         
   3   3  21        383.93        402.80        17.61 o                         
   5   3  21        307.57        286.44        21.94 o                         
   7   3  21        384.82        359.64        23.45 o                         
   9   3  21        188.04        205.29        16.87 o                         
  11   3  21        307.63        281.54        19.71 o                         
  13   3  21        259.05        158.21        23.06 o                         
 -14   4  21        135.07        156.76        17.63 o                         
 -12   4  21          7.22          3.88         8.84 o                         
 -10   4  21        150.99        137.85        13.90 o                         
  -8   4  21          7.35          3.19         7.04 o                         
  -6   4  21        494.17        375.85        19.02 o                         
  -4   4  21         20.67         21.11         8.55 o                         
  -2   4  21        152.04        150.19        12.90 o                         
   0   4  21          2.01          5.73         7.43 o                         
   2   4  21        294.52        268.39        17.11 o                         
   4   4  21        233.78        208.86        14.87 o                         
   6   4  21         31.77         40.04        10.47 o                         
   8   4  21         83.74         79.26        13.97 o                         
  10   4  21          7.01         17.29        12.43 o                         
  12   4  21        710.70        662.89        38.81 o                         
 -13   5  21         24.03         31.06        13.28 o                         
 -11   5  21         52.87         80.29        15.50 o                         
  -9   5  21        333.52        361.35        26.71 o                         
  -7   5  21          2.98          6.34        10.07 o                         
  -5   5  21        612.84        539.21        24.64 o                         
  -3   5  21        502.13        475.58        27.33 o                         
  -1   5  21        187.84        129.43        13.98 o                         
   1   5  21        163.22         81.47        12.68 o                         
   3   5  21        638.29        520.33        25.13 o                         
   5   5  21          9.93         12.79         9.25 o                         
   7   5  21        458.74        484.31        30.10 o                         
   9   5  21          5.90         16.92        12.20 o                         
 -10   6  21         13.80         11.99        13.01 o                         
  -8   6  21         47.19         40.60        13.28 o                         
  -6   6  21         75.09         72.37        15.11 o                         
  -4   6  21          1.81          7.64        10.12 o                         
  -2   6  21        108.13         75.86        13.78 o                         
   0   6  21         11.34          9.10        10.93 o                         
   2   6  21         99.10        103.70        17.29 o                         
   4   6  21          3.94         12.93        11.52 o                         
   6   6  21        125.00         74.90        19.56 o                         
  -5   7  21        307.43        354.20        24.55 o                         
  -3   7  21        202.14        207.78        23.40 o                         
  -1   7  21        268.42        312.81        25.80 o                         
   1   7  21          0.99         -1.36        10.90 o                         
 -16   0  22        765.80        744.15        45.53 o                         
 -14   0  22       1485.95       1353.52        43.76 o                         
 -12   0  22        280.99        328.58        24.12 o                         
 -10   0  22        595.73        632.67        34.54 o                         
  -8   0  22         50.63         52.72        13.15 o                         
  -6   0  22       4261.58       4605.10        80.27 o                         
  -4   0  22        314.53        284.80        18.45 o                         
  -2   0  22        469.09        510.41        27.67 o                         
   0   0  22       2722.49       2751.10        54.93 o                         
   2   0  22        956.96        938.40        31.17 o                         
   4   0  22        605.68        641.69        38.62 o                         
   6   0  22      12916.51      13476.40       241.65 o                         
   8   0  22        579.64        473.48        33.30 o                         
  10   0  22         22.42         42.32        15.65 o                         
  12   0  22        740.52        762.93        52.07 o                         
 -17   1  22        133.96        129.55        14.25 o                         
 -15   1  22       1289.55       1335.94        41.71 o                         
 -13   1  22         26.08         32.94        10.36 o                         
 -11   1  22        175.34        212.84        15.52 o                         
  -9   1  22       1779.39       1796.48        33.98 o                         
  -7   1  22        825.96        789.78        21.88 o                         
  -5   1  22       4061.40       4154.24        56.24 o                         
  -3   1  22        723.66        667.45        20.92 o                         
  -1   1  22        977.73        970.04        24.60 o                         
   1   1  22         79.34         82.33         9.42 o                         
   3   1  22       1792.97       1914.21        59.43 o                         
   5   1  22       2114.56       2254.62        48.17 o                         
   7   1  22        229.93        251.77        16.39 o                         
   9   1  22       2633.58       2581.19        53.96 o                         
  11   1  22       1222.93       1260.37        45.23 o                         
  13   1  22        551.57        611.10        33.50 o                         
 -16   2  22        241.84        184.60        15.56 o                         
 -14   2  22       3021.36       3145.53        57.08 o                         
 -12   2  22       2431.30       2459.24        46.21 o                         
 -10   2  22       3109.83       3079.28        56.06 o                         
  -8   2  22        697.41        704.99        24.56 o                         
  -6   2  22        832.77        772.14        21.08 o                         
  -4   2  22       2543.18       2507.22        39.18 o                         
  -2   2  22        612.83        648.03        19.36 o                         
   0   2  22        425.38        419.96        18.25 o                         
   2   2  22       1452.87       1570.68        39.93 o                         
   4   2  22       2558.85       2598.15        71.46 o                         
   6   2  22        531.78        444.82        25.09 o                         
   8   2  22       3596.57       3641.54        71.86 o                         
  10   2  22        192.03        182.73        17.48 o                         
  12   2  22        884.31        742.41        34.71 o                         
 -15   3  22        615.98        710.23        29.96 o                         
 -13   3  22        255.69        263.80        25.15 o                         
 -11   3  22        820.30        780.97        31.05 o                         
  -9   3  22       1912.15       1932.80        40.05 o                         
  -7   3  22       2039.03       1966.33        36.46 o                         
  -5   3  22       1050.67       1040.11        25.53 o                         
  -3   3  22       1283.15       1325.71        28.61 o                         
  -1   3  22       5801.16       5835.88        80.96 o                         
   1   3  22       3355.03       3556.05       115.65 o                         
   3   3  22       2212.75       2164.68        46.34 o                         
   5   3  22         59.88         75.76        12.26 o                         
   7   3  22         43.50         40.72        10.74 o                         
   9   3  22        794.00        760.22        30.58 o                         
  11   3  22        650.32        542.51        27.53 o                         
 -14   4  22        543.35        510.07        32.07 o                         
 -12   4  22       1743.13       1880.52        50.51 o                         
 -10   4  22       1292.34       1288.05        35.07 o                         
  -8   4  22        628.88        607.54        31.71 o                         
  -6   4  22         66.10         76.55        11.23 o                         
  -4   4  22        911.19       1030.75        31.06 o                         
  -2   4  22        310.30        266.43        19.34 o                         
   0   4  22       2915.04       2874.80        60.26 o                         
   2   4  22       1717.87       1729.64        45.47 o                         
   4   4  22        373.46        398.08        24.83 o                         
   6   4  22       1495.85       1520.45        54.97 o                         
   8   4  22        251.18        307.59        29.41 o                         
  10   4  22        705.32        777.50        45.49 o                         
 -11   5  22        210.31        232.38        24.68 o                         
  -9   5  22        247.81        278.83        25.45 o                         
  -7   5  22       1206.83       1247.40        36.75 o                         
  -5   5  22       1201.71       1128.00        34.46 o                         
  -3   5  22       2926.41       2709.06        59.95 o                         
  -1   5  22       2805.71       2978.51        63.64 o                         
   1   5  22       1099.34       1045.86        36.35 o                         
   3   5  22         11.72         25.18        13.06 o                         
   5   5  22        747.27        804.52        39.99 o                         
   7   5  22         44.85         38.07        18.56 o                         
  -8   6  22       1261.27       1188.10        52.50 o                         
  -6   6  22        227.75        199.92        19.08 o                         
  -4   6  22         93.78        113.92        15.17 o                         
  -2   6  22        564.97        501.99        26.66 o                         
   0   6  22       1114.42       1191.63        39.91 o                         
   2   6  22       3077.33       3055.25        75.69 o                         
   4   6  22        496.72        451.65        33.05 o                         
 -15   1  23        154.75        166.74        15.60 o                         
 -13   1  23        268.32        263.91        19.72 o                         
 -11   1  23         18.88         12.61         9.49 o                         
  -9   1  23        717.05        761.26        25.17 o                         
  -7   1  23        217.79        221.74        15.02 o                         
  -5   1  23         32.04         22.32         7.79 o                         
  -3   1  23         88.91        106.60        10.80 o                         
  -1   1  23         12.97         19.91         7.56 o                         
   1   1  23          2.55          1.12         7.07 o                         
   3   1  23        942.34        983.72        31.91 o                         
   5   1  23        460.91        465.24        23.56 o                         
   7   1  23          0.88          8.95        10.47 o                         
   9   1  23         74.67         31.35        12.94 o                         
  11   1  23        642.18        510.50        29.93 o                         
 -14   2  23         29.86         29.82        11.75 o                         
 -12   2  23         49.36         63.35        12.73 o                         
 -10   2  23          3.96         -2.19         9.42 o                         
  -8   2  23         31.84         16.26        10.29 o                         
  -6   2  23        264.51        234.50        17.03 o                         
  -4   2  23       1063.22       1085.43        27.42 o                         
  -2   2  23        506.09        455.70        21.83 o                         
   0   2  23         16.20         21.13         9.73 o                         
   2   2  23        900.05        905.79        28.57 o                         
   4   2  23        567.06        510.43        27.20 o                         
   6   2  23         54.88         51.93        12.63 o                         
   8   2  23         13.27         24.59        10.60 o                         
  10   2  23         31.32         11.17        10.19 o                         
 -13   3  23        598.93        557.01        31.11 o                         
 -11   3  23          7.20          9.04        11.49 o                         
  -9   3  23        111.91        123.45        15.67 o                         
  -7   3  23          0.09         -3.87         8.41 o                         
  -5   3  23       2052.04       2171.66        48.15 o                         
  -3   3  23        953.55        877.52        29.53 o                         
  -1   3  23         31.25         28.58         9.93 o                         
   1   3  23         10.40          8.06         9.32 o                         
   3   3  23        476.76        425.55        25.96 o                         
   5   3  23       1441.30       1349.89        40.86 o                         
   7   3  23        139.94        167.19        22.03 o                         
   9   3  23        135.31        138.60        17.95 o                         
 -12   4  23        126.26        150.28        15.91 o                         
 -10   4  23        175.75        174.23        17.29 o                         
  -8   4  23         27.63         14.40        10.52 o                         
  -6   4  23       1536.08       1432.38        38.59 o                         
  -4   4  23        494.55        445.28        26.19 o                         
  -2   4  23        481.20        363.25        24.22 o                         
   0   4  23         10.11         18.39        11.26 o                         
   2   4  23         13.28          9.80        10.83 o                         
   4   4  23         50.19         49.47        13.19 o                         
   6   4  23          1.98         19.42        12.74 o                         
   8   4  23          0.45          1.35        11.18 o                         
  -9   5  23         40.11         61.14        15.86 o                         
  -7   5  23        471.99        420.55        29.29 o                         
  -5   5  23         34.17         31.49        11.59 o                         
  -3   5  23          6.60         23.93        13.17 o                         
  -1   5  23         62.32         65.48        17.77 o                         
   1   5  23         50.93         38.19        14.37 o                         
   3   5  23         10.03          7.10        15.35 o                         
   5   5  23         23.95         25.50        15.00 o                         
 -14   0  24        120.84         86.84        20.85 o                         
 -12   0  24       1120.25       1283.85       119.83 o                         
 -10   0  24        380.65        404.19        36.14 o                         
  -8   0  24       4649.72       4757.97       105.86 o                         
  -6   0  24       5082.50       5067.50       108.39 o                         
  -4   0  24       1993.82       2136.71        60.74 o                         
  -2   0  24        703.32        699.63        35.10 o                         
   0   0  24       1629.25       1621.80        62.82 o                         
   2   0  24       5690.10       5995.73       126.11 o                         
   4   0  24       1213.25       1303.94        49.45 o                         
   6   0  24       1880.37       1970.50        63.05 o                         
   8   0  24       1905.42       1846.29       144.91 o                         
  10   0  24         91.57        103.92        26.98 o                         
 -13   1  24       1015.95        991.35        31.99 o                         
 -11   1  24        637.63        598.21        34.53 o                         
  -9   1  24       1817.69       2019.29        44.99 o                         
  -7   1  24        226.69        227.70        17.32 o                         
  -5   1  24         27.53         29.59         9.66 o                         
  -3   1  24       1313.56       1389.08        34.75 o                         
  -1   1  24        129.81        134.43        13.71 o                         
   1   1  24        273.08        321.23        19.40 o                         
   3   1  24        506.53        542.70        27.83 o                         
   5   1  24       2593.24       2667.38        58.88 o                         
   7   1  24       1312.11       1351.49        45.60 o                         
   9   1  24       1072.85        941.10        36.66 o                         
 -12   2  24       1290.66       1484.21        45.55 o                         
 -10   2  24         44.08         28.20        12.66 o                         
  -8   2  24         76.67         74.15        13.36 o                         
  -6   2  24         93.64        100.20        12.94 o                         
  -4   2  24       1407.61       1379.19        35.53 o                         
  -2   2  24       1710.42       1749.99        40.15 o                         
   0   2  24       1618.07       1667.95        60.03 o                         
   2   2  24        646.08        626.68        30.78 o                         
   4   2  24        553.15        496.09        28.04 o                         
   6   2  24        268.69        298.51        22.06 o                         
   8   2  24        861.18        734.06        31.63 o                         
 -11   3  24       1883.25       1759.79        57.87 o                         
  -9   3  24       1685.82       1764.25        46.57 o                         
  -7   3  24       2372.15       2425.98        76.04 o                         
  -5   3  24       1785.70       1906.94        58.36 o                         
  -3   3  24        482.67        547.34        29.10 o                         
  -1   3  24       2293.63       2356.05        55.28 o                         
   1   3  24        858.98        901.66        34.50 o                         
   3   3  24        553.86        543.08        30.02 o                         
   5   3  24        769.20        798.30        39.41 o                         
   7   3  24        160.36        175.51        19.78 o                         
  -8   4  24        630.69        557.86        38.27 o                         
  -6   4  24        974.77        997.94        40.99 o                         
  -4   4  24       1518.95       1478.82        48.70 o                         
  -2   4  24       1384.92       1399.01        44.92 o                         
   0   4  24        713.88        703.79        38.05 o                         
   2   4  24       3351.45       3396.69        74.81 o                         
   4   4  24        826.99        786.79        35.28 o                         
  -5   5  24        315.71        233.35        22.03 o                         
  -3   5  24        275.03        352.96        31.27 o                         
  -1   5  24        184.32        173.15        21.79 o                         
   1   5  24        371.34        374.27        60.87 o                         
 -11   1  25        275.55        252.96        21.52 o                         
  -9   1  25        351.98        326.55        20.77 o                         
  -7   1  25        422.42        425.00        25.34 o                         
  -5   1  25         60.37         67.28        12.01 o                         
  -3   1  25         41.05         47.44        13.53 o                         
  -1   1  25        115.06        110.46        16.94 o                         
   1   1  25          6.03          9.51        10.30 o                         
   3   1  25         31.15         30.81        11.98 o                         
   5   1  25         40.35         38.55        13.22 o                         
   7   1  25         13.88          8.44        11.58 o                         
 -10   2  25         17.35          3.05         9.97 o                         
  -8   2  25        107.30        135.75        16.51 o                         
  -6   2  25        428.64        351.46        22.85 o                         
  -4   2  25        334.61        318.51        20.31 o                         
  -2   2  25        185.56        175.54        18.23 o                         
   0   2  25        324.89        332.62        23.98 o                         
   2   2  25       2395.75       2579.03        69.78 o                         
   4   2  25          0.92        -10.19        10.19 o                         
   6   2  25        104.83         96.14        16.63 o                         
  -9   3  25         86.39         74.00        15.76 o                         
  -7   3  25         70.63         53.81        14.86 o                         
  -5   3  25          3.67         12.60        11.50 o                         
  -3   3  25        151.78        161.25        18.13 o                         
  -1   3  25         92.39        102.77        15.80 o                         
   1   3  25          0.04         -0.59        10.50 o                         
   3   3  25        474.35        401.10        28.02 o                         
   5   3  25        426.58        388.15        26.37 o                         
  -4   4  25         16.89         25.55        13.72 o                         
  -2   4  25         54.84         66.35        14.46 o                         
   0   4  25          8.33         13.95        11.75 o                         
  -8   0  26         25.67          5.63        23.41 o                         
  -6   0  26       1706.52       2016.27        85.04 o                         
  -2   0  26        125.85        192.19        33.55 o                         
   0   0  26       3598.07       3754.57       154.98 o                         
   2   0  26        273.86        278.17        34.61 o                         
   4   0  26         21.18         49.30        22.30 o                         
  -9   1  26        191.92        105.64        37.34 o                         
  -7   1  26        460.98        490.21        34.30 o                         
  -5   1  26        510.31        533.20        35.81 o                         
  -3   1  26       3100.10       3069.26        72.50 o                         
  -1   1  26       2510.98       2671.56        66.75 o                         
   1   1  26       1902.29       1865.11        75.28 o                         
   3   1  26       1459.49       1479.97        57.44 o                         
  -6   2  26        634.29        572.79        30.46 o                         
  -4   2  26       1561.16       1655.17        51.64 o                         
  -2   2  26       1477.67       1405.96        45.69 o                         
   0   2  26         13.57         18.78        11.67 o                         
   2   2  26         99.63        138.66        18.21 o                         
  -3   3  26         12.81         13.60        12.21 o                         
  -1   3  26         94.58        136.46        40.75 o                         
                                                                                
